# Supplementary material for: Integrated multi-omic data reveal the potential molecular mechanisms of the nutrition and flavor in Liancheng white duck meat
Source: Front Genet. 2022 Aug 15;13:939585. doi: 10.3389/fgene.2022.939585 (PMC9421069; doi:10.3389/fgene.2022.939585)
Supplement: Supplementary file 1 [file Table2.XLSX]

## Sheet: Table S2a FST(Top 1%)
Z	9821982	9821982	1
Z	9816305	9816305	1
Z	9813901	9813901	1
Z	9808832	9808832	1
Z	9808052	9808052	1
Z	9807395	9807395	1
Z	9807026	9807026	1
Z	9804469	9804469	1
Z	9803818	9803818	1
Z	9802122	9802122	1
Z	9802039	9802039	1
Z	9800157	9800157	1
Z	9799984	9799984	1
Z	9799563	9799563	1
Z	9798860	9798860	1
Z	9797255	9797255	1
Z	9795728	9795728	1
Z	9794974	9794974	1
Z	9794922	9794922	1
Z	9793135	9793135	1
Z	9793131	9793131	1
Z	9792701	9792701	1
Z	9792250	9792250	1
Z	9791890	9791890	1
Z	9791312	9791312	1
Z	9790875	9790875	1
Z	9790333	9790333	1
Z	9789803	9789803	1
Z	9780049	9780049	1
Z	9775482	9775482	1
Z	9772725	9772725	1
Z	9766918	9766918	1
Z	9766883	9766883	1
Z	9765403	9765403	1
Z	9760023	9760023	1
Z	9759596	9759596	1
Z	9755873	9755873	1
Z	9754516	9754516	1
Z	9753936	9753936	1
Z	9752886	9752886	1
Z	9752817	9752817	1
Z	9746076	9746076	1
Z	9739731	9739731	1
Z	9738915	9738915	1
Z	9736946	9736946	1
Z	9733788	9733788	1
Z	9727475	9727475	1
Z	9720133	9720133	1
Z	9718834	9718834	1
Z	9718079	9718079	1
Z	9717565	9717565	1
Z	9713471	9713471	1
Z	9713333	9713333	1
Z	9712556	9712556	1
Z	9712388	9712388	1
Z	9709359	9709359	1
Z	9708401	9708401	1
Z	9698332	9698332	1
Z	9695961	9695961	1
Z	9692376	9692376	1
Z	9692357	9692357	1
Z	9687562	9687562	1
Z	9685789	9685789	1
Z	9684509	9684509	1
Z	9684406	9684406	1
Z	9680695	9680695	1
Z	9678084	9678084	1
Z	9677506	9677506	1
Z	9672799	9672799	1
Z	9672310	9672310	1
Z	9671216	9671216	1
Z	9667364	9667364	1
Z	9666646	9666646	1
Z	9665387	9665387	1
Z	9664809	9664809	1
Z	9660639	9660639	1
Z	9659415	9659415	1
Z	9657946	9657946	1
Z	9655658	9655658	1
Z	9655188	9655188	1
Z	9655163	9655163	1
Z	9653736	9653736	1
Z	9652990	9652990	1
Z	9648183	9648183	1
Z	9646577	9646577	1
Z	9646278	9646278	1
Z	9644882	9644882	1
Z	9644524	9644524	1
Z	9643606	9643606	1
Z	9643087	9643087	1
Z	9637628	9637628	1
Z	9633364	9633364	1
Z	9629357	9629357	1
Z	9626963	9626963	1
Z	9626890	9626890	1
Z	9626222	9626222	1
Z	9625395	9625395	1
Z	9063632	9063632	1
Z	9058003	9058003	1
Z	9054599	9054599	1
Z	9054013	9054013	1
Z	9053824	9053824	1
Z	9051648	9051648	1
Z	9050409	9050409	1
Z	9002319	9002319	1
Z	8560387	8560387	1
Z	8488912	8488912	1
Z	8488462	8488462	1
Z	8482526	8482526	1
Z	8479269	8479269	1
Z	8467915	8467915	1
Z	8467224	8467224	1
Z	8466769	8466769	1
Z	8466414	8466414	1
Z	8464142	8464142	1
Z	8463827	8463827	1
Z	8455205	8455205	1
Z	8453689	8453689	1
Z	8453278	8453278	1
Z	8442421	8442421	1
Z	8441891	8441891	1
Z	8441767	8441767	1
Z	8436935	8436935	1
Z	8435242	8435242	1
Z	8433700	8433700	1
Z	8433644	8433644	1
Z	8433635	8433635	1
Z	8433411	8433411	1
Z	8433350	8433350	1
Z	8432987	8432987	1
Z	8432473	8432473	1
Z	8432187	8432187	1
Z	8432186	8432186	1
Z	8431903	8431903	1
Z	8431628	8431628	1
Z	8431557	8431557	1
Z	8431081	8431081	1
Z	8430805	8430805	1
Z	8430624	8430624	1
Z	8430560	8430560	1
Z	8430163	8430163	1
Z	8430098	8430098	1
Z	8430026	8430026	1
Z	8429655	8429655	1
Z	8429573	8429573	1
Z	8428858	8428858	1
Z	8428828	8428828	1
Z	8428826	8428826	1
Z	8428824	8428824	1
Z	8428811	8428811	1
Z	8428624	8428624	1
Z	8427779	8427779	1
Z	8427589	8427589	1
Z	8427457	8427457	1
Z	8427238	8427238	1
Z	8426956	8426956	1
Z	8426651	8426651	1
Z	8425717	8425717	1
Z	8425117	8425117	1
Z	8424910	8424910	1
Z	8424705	8424705	1
Z	8424669	8424669	1
Z	8424289	8424289	1
Z	8423683	8423683	1
Z	8423681	8423681	1
Z	8423664	8423664	1
Z	8423382	8423382	1
Z	8423113	8423113	1
Z	8423070	8423070	1
Z	8422432	8422432	1
Z	8422042	8422042	1
Z	8421775	8421775	1
Z	8421148	8421148	1
Z	8421004	8421004	1
Z	8420794	8420794	1
Z	8420769	8420769	1
Z	8420528	8420528	1
Z	8420403	8420403	1
Z	8420321	8420321	1
Z	8420312	8420312	1
Z	8420245	8420245	1
Z	8420073	8420073	1
Z	8419829	8419829	1
Z	8419435	8419435	1
Z	8418730	8418730	1
Z	8418349	8418349	1
Z	8417580	8417580	1
Z	8417211	8417211	1
Z	8417187	8417187	1
Z	8417156	8417156	1
Z	8416763	8416763	1
Z	8416761	8416761	1
Z	8416752	8416752	1
Z	8415848	8415848	1
Z	8415842	8415842	1
Z	8415799	8415799	1
Z	8415707	8415707	1
Z	8415662	8415662	1
Z	8415585	8415585	1
Z	8415571	8415571	1
Z	8415543	8415543	1
Z	8415496	8415496	1
Z	8408765	8408765	1
Z	8408476	8408476	1
Z	8403450	8403450	1
Z	8400537	8400537	1
Z	8398555	8398555	1
Z	8394559	8394559	1
Z	8390969	8390969	1
Z	8383718	8383718	1
Z	8381860	8381860	1
Z	82988661	82988661	1
Z	82974674	82974674	1
Z	82953412	82953412	1
Z	82953280	82953280	1
Z	82952489	82952489	1
Z	82952468	82952468	1
Z	82952458	82952458	1
Z	82952457	82952457	1
Z	82952423	82952423	1
Z	82950478	82950478	1
Z	82943789	82943789	1
Z	82943337	82943337	1
Z	82943221	82943221	1
Z	82942983	82942983	1
Z	82941698	82941698	1
Z	82941696	82941696	1
Z	82902960	82902960	1
Z	82831468	82831468	1
Z	82798280	82798280	1
Z	82798141	82798141	1
Z	82796187	82796187	1
Z	82796082	82796082	1
Z	82796058	82796058	1
Z	82795824	82795824	1
Z	82795426	82795426	1
Z	82794679	82794679	1
Z	82794527	82794527	1
Z	82794476	82794476	1
Z	82794434	82794434	1
Z	82794263	82794263	1
Z	82794216	82794216	1
Z	82794166	82794166	1
Z	82793956	82793956	1
Z	82793016	82793016	1
Z	82792684	82792684	1
Z	82791793	82791793	1
Z	82779734	82779734	1
Z	82779121	82779121	1
Z	82768446	82768446	1
Z	82767937	82767937	1
Z	82767891	82767891	1
Z	82767890	82767890	1
Z	82767860	82767860	1
Z	82767432	82767432	1
Z	82766163	82766163	1
Z	82766101	82766101	1
Z	82765672	82765672	1
Z	82765294	82765294	1
Z	82764995	82764995	1
Z	82764520	82764520	1
Z	82764042	82764042	1
Z	82763827	82763827	1
Z	82763333	82763333	1
Z	82762733	82762733	1
Z	82761939	82761939	1
Z	82761801	82761801	1
Z	82761795	82761795	1
Z	82761788	82761788	1
Z	82761717	82761717	1
Z	82761707	82761707	1
Z	82704264	82704264	1
Z	82703193	82703193	1
Z	82702967	82702967	1
Z	82702962	82702962	1
Z	82701563	82701563	1
Z	82697200	82697200	1
Z	82675954	82675954	1
Z	82675849	82675849	1
Z	82671628	82671628	1
Z	82671200	82671200	1
Z	82671158	82671158	1
Z	82671043	82671043	1
Z	82670756	82670756	1
Z	82670683	82670683	1
Z	82670677	82670677	1
Z	82669797	82669797	1
Z	82669743	82669743	1
Z	82669696	82669696	1
Z	82669599	82669599	1
Z	82669559	82669559	1
Z	82669514	82669514	1
Z	82669512	82669512	1
Z	82668765	82668765	1
Z	82668542	82668542	1
Z	82668541	82668541	1
Z	82668311	82668311	1
Z	82668162	82668162	1
Z	82665655	82665655	1
Z	82665349	82665349	1
Z	82665340	82665340	1
Z	82665167	82665167	1
Z	82656485	82656485	1
Z	82656428	82656428	1
Z	82654100	82654100	1
Z	82654092	82654092	1
Z	82654091	82654091	1
Z	82651970	82651970	1
Z	82651960	82651960	1
Z	82651927	82651927	1
Z	82651870	82651870	1
Z	82651575	82651575	1
Z	82649214	82649214	1
Z	82640063	82640063	1
Z	82622462	82622462	1
Z	82588495	82588495	1
Z	82552758	82552758	1
Z	82552415	82552415	1
Z	82552376	82552376	1
Z	82551074	82551074	1
Z	82551051	82551051	1
Z	82550983	82550983	1
Z	82548021	82548021	1
Z	82547773	82547773	1
Z	82547573	82547573	1
Z	82547373	82547373	1
Z	82546938	82546938	1
Z	82546781	82546781	1
Z	82546630	82546630	1
Z	82545063	82545063	1
Z	82545021	82545021	1
Z	82544715	82544715	1
Z	82544702	82544702	1
Z	82522561	82522561	1
Z	82522242	82522242	1
Z	82521820	82521820	1
Z	82521520	82521520	1
Z	82500860	82500860	1
Z	82500194	82500194	1
Z	82498794	82498794	1
Z	82498786	82498786	1
Z	82498464	82498464	1
Z	82497149	82497149	1
Z	82492876	82492876	1
Z	82491813	82491813	1
Z	82491777	82491777	1
Z	82491697	82491697	1
Z	82491651	82491651	1
Z	82491463	82491463	1
Z	82408712	82408712	1
Z	82406030	82406030	1
Z	82405434	82405434	1
Z	82400264	82400264	1
Z	82091590	82091590	1
Z	82091586	82091586	1
Z	82091308	82091308	1
Z	82091260	82091260	1
Z	82091234	82091234	1
Z	82091194	82091194	1
Z	82091151	82091151	1
Z	82091140	82091140	1
Z	82090760	82090760	1
Z	82089894	82089894	1
Z	82089534	82089534	1
Z	82088202	82088202	1
Z	82087558	82087558	1
Z	82087364	82087364	1
Z	82087353	82087353	1
Z	82086595	82086595	1
Z	82086583	82086583	1
Z	82086551	82086551	1
Z	82086550	82086550	1
Z	82086503	82086503	1
Z	82086465	82086465	1
Z	82086464	82086464	1
Z	82086447	82086447	1
Z	82086432	82086432	1
Z	82086348	82086348	1
Z	82086347	82086347	1
Z	82086272	82086272	1
Z	82086250	82086250	1
Z	82086248	82086248	1
Z	82086100	82086100	1
Z	82086098	82086098	1
Z	82086086	82086086	1
Z	82085981	82085981	1
Z	82085947	82085947	1
Z	82085859	82085859	1
Z	82085708	82085708	1
Z	82085696	82085696	1
Z	82085689	82085689	1
Z	82085565	82085565	1
Z	82085564	82085564	1
Z	82085547	82085547	1
Z	82085525	82085525	1
Z	82085456	82085456	1
Z	82085433	82085433	1
Z	82085431	82085431	1
Z	82085425	82085425	1
Z	82085405	82085405	1
Z	82085394	82085394	1
Z	82085342	82085342	1
Z	82085324	82085324	1
Z	82085253	82085253	1
Z	82085224	82085224	1
Z	82085132	82085132	1
Z	82084990	82084990	1
Z	82084927	82084927	1
Z	82084921	82084921	1
Z	82084914	82084914	1
Z	82084488	82084488	1
Z	82084252	82084252	1
Z	82084230	82084230	1
Z	82084183	82084183	1
Z	82084138	82084138	1
Z	82083975	82083975	1
Z	82083691	82083691	1
Z	82082811	82082811	1
Z	82082781	82082781	1
Z	82082761	82082761	1
Z	82082736	82082736	1
Z	82082710	82082710	1
Z	82082487	82082487	1
Z	81174884	81174884	1
Z	80518219	80518219	1
Z	80517690	80517690	1
Z	80458348	80458348	1
Z	80441779	80441779	1
Z	80441734	80441734	1
Z	80441719	80441719	1
Z	80441670	80441670	1
Z	79798954	79798954	1
Z	79798933	79798933	1
Z	79795558	79795558	1
Z	79790623	79790623	1
Z	79786005	79786005	1
Z	79549806	79549806	1
Z	79549754	79549754	1
Z	79549704	79549704	1
Z	79549684	79549684	1
Z	79549523	79549523	1
Z	79549445	79549445	1
Z	79548925	79548925	1
Z	79548924	79548924	1
Z	79548820	79548820	1
Z	79544137	79544137	1
Z	79541387	79541387	1
Z	79512196	79512196	1
Z	79511962	79511962	1
Z	79511926	79511926	1
Z	79511542	79511542	1
Z	79511098	79511098	1
Z	79509848	79509848	1
Z	79509422	79509422	1
Z	79509292	79509292	1
Z	79507835	79507835	1
Z	79507002	79507002	1
Z	79378856	79378856	1
Z	79378852	79378852	1
Z	79378772	79378772	1
Z	79378757	79378757	1
Z	79378701	79378701	1
Z	79363	79363	1
Z	79351377	79351377	1
Z	79349813	79349813	1
Z	79349544	79349544	1
Z	79173049	79173049	1
Z	79172428	79172428	1
Z	79170111	79170111	1
Z	79169743	79169743	1
Z	79169741	79169741	1
Z	79169710	79169710	1
Z	79168213	79168213	1
Z	79168013	79168013	1
Z	79167831	79167831	1
Z	78624363	78624363	1
Z	78616722	78616722	1
Z	78613750	78613750	1
Z	78599250	78599250	1
Z	78593001	78593001	1
Z	78592953	78592953	1
Z	78592943	78592943	1
Z	78592553	78592553	1
Z	78592484	78592484	1
Z	78592481	78592481	1
Z	75169846	75169846	1
Z	74905631	74905631	1
Z	74896512	74896512	1
Z	74896486	74896486	1
Z	74896055	74896055	1
Z	74896023	74896023	1
Z	74896015	74896015	1
Z	74895971	74895971	1
Z	74895952	74895952	1
Z	74895866	74895866	1
Z	74895806	74895806	1
Z	74895758	74895758	1
Z	74895586	74895586	1
Z	74887116	74887116	1
Z	74884124	74884124	1
Z	74884092	74884092	1
Z	7153329	7153329	1
Z	7152091	7152091	1
Z	6125293	6125293	1
Z	5748013	5748013	1
Z	5747900	5747900	1
Z	5746905	5746905	1
Z	5746465	5746465	1
Z	5738423	5738423	1
Z	5738419	5738419	1
Z	54986484	54986484	1
Z	54386321	54386321	1
Z	54386304	54386304	1
Z	54385961	54385961	1
Z	5409127	5409127	1
Z	5409115	5409115	1
Z	5409052	5409052	1
Z	5409027	5409027	1
Z	53346171	53346171	1
Z	53069066	53069066	1
Z	53064968	53064968	1
Z	53064602	53064602	1
Z	53064569	53064569	1
Z	53064555	53064555	1
Z	53062155	53062155	1
Z	53053372	53053372	1
Z	53049724	53049724	1
Z	53049713	53049713	1
Z	53049612	53049612	1
Z	53049577	53049577	1
Z	53049573	53049573	1
Z	53049554	53049554	1
Z	53049481	53049481	1
Z	53049459	53049459	1
Z	53049444	53049444	1
Z	53049438	53049438	1
Z	53049437	53049437	1
Z	53049386	53049386	1
Z	53048776	53048776	1
Z	53048669	53048669	1
Z	53039275	53039275	1
Z	53039264	53039264	1
Z	53039218	53039218	1
Z	53039185	53039185	1
Z	53039173	53039173	1
Z	53039172	53039172	1
Z	53039124	53039124	1
Z	53039122	53039122	1
Z	53039052	53039052	1
Z	53039046	53039046	1
Z	53039031	53039031	1
Z	53038990	53038990	1
Z	53038989	53038989	1
Z	53038976	53038976	1
Z	53038958	53038958	1
Z	53038952	53038952	1
Z	53038950	53038950	1
Z	53038946	53038946	1
Z	53038927	53038927	1
Z	53038923	53038923	1
Z	53038786	53038786	1
Z	53038643	53038643	1
Z	53038625	53038625	1
Z	53038605	53038605	1
Z	53038591	53038591	1
Z	53038566	53038566	1
Z	53038564	53038564	1
Z	53038547	53038547	1
Z	53038196	53038196	1
Z	53037911	53037911	1
Z	53037001	53037001	1
Z	53036273	53036273	1
Z	53028576	53028576	1
Z	53027639	53027639	1
Z	53015656	53015656	1
Z	53015177	53015177	1
Z	53010074	53010074	1
Z	53008519	53008519	1
Z	53008454	53008454	1
Z	53008301	53008301	1
Z	53007160	53007160	1
Z	53005858	53005858	1
Z	53005836	53005836	1
Z	53005727	53005727	1
Z	53005726	53005726	1
Z	53005672	53005672	1
Z	53005636	53005636	1
Z	53005634	53005634	1
Z	53005173	53005173	1
Z	53005052	53005052	1
Z	53004949	53004949	1
Z	53004030	53004030	1
Z	53004029	53004029	1
Z	53002722	53002722	1
Z	53002584	53002584	1
Z	52999915	52999915	1
Z	52999847	52999847	1
Z	52999389	52999389	1
Z	52995041	52995041	1
Z	52994994	52994994	1
Z	52992231	52992231	1
Z	52990888	52990888	1
Z	52990688	52990688	1
Z	52990660	52990660	1
Z	52989827	52989827	1
Z	52989704	52989704	1
Z	52989688	52989688	1
Z	52989650	52989650	1
Z	52989615	52989615	1
Z	52989608	52989608	1
Z	52989604	52989604	1
Z	52989597	52989597	1
Z	52989571	52989571	1
Z	52989569	52989569	1
Z	52989496	52989496	1
Z	52989489	52989489	1
Z	52989480	52989480	1
Z	52989475	52989475	1
Z	52989393	52989393	1
Z	52989146	52989146	1
Z	52982448	52982448	1
Z	52982444	52982444	1
Z	52982429	52982429	1
Z	52982414	52982414	1
Z	52982395	52982395	1
Z	52982369	52982369	1
Z	52975619	52975619	1
Z	52974794	52974794	1
Z	52974431	52974431	1
Z	52971593	52971593	1
Z	52971510	52971510	1
Z	52971504	52971504	1
Z	52971429	52971429	1
Z	52971235	52971235	1
Z	52971161	52971161	1
Z	52971151	52971151	1
Z	52971052	52971052	1
Z	52971023	52971023	1
Z	52970292	52970292	1
Z	52970208	52970208	1
Z	52970184	52970184	1
Z	52970015	52970015	1
Z	52970003	52970003	1
Z	52969966	52969966	1
Z	52969965	52969965	1
Z	52969941	52969941	1
Z	52969788	52969788	1
Z	52969767	52969767	1
Z	52969698	52969698	1
Z	52969652	52969652	1
Z	52969605	52969605	1
Z	52969514	52969514	1
Z	52969501	52969501	1
Z	52969498	52969498	1
Z	52969478	52969478	1
Z	52969463	52969463	1
Z	52969401	52969401	1
Z	52967792	52967792	1
Z	52967287	52967287	1
Z	52963837	52963837	1
Z	52963471	52963471	1
Z	52962883	52962883	1
Z	52962753	52962753	1
Z	52961091	52961091	1
Z	52961088	52961088	1
Z	52961042	52961042	1
Z	52960963	52960963	1
Z	52960631	52960631	1
Z	52959934	52959934	1
Z	52959850	52959850	1
Z	52959550	52959550	1
Z	52595794	52595794	1
Z	52595678	52595678	1
Z	52595565	52595565	1
Z	52595557	52595557	1
Z	52595307	52595307	1
Z	52593328	52593328	1
Z	52586338	52586338	1
Z	51909944	51909944	1
Z	51902637	51902637	1
Z	51901961	51901961	1
Z	51901830	51901830	1
Z	51901829	51901829	1
Z	51901778	51901778	1
Z	51901767	51901767	1
Z	51901732	51901732	1
Z	51901634	51901634	1
Z	51901622	51901622	1
Z	51901509	51901509	1
Z	51467489	51467489	1
Z	51462243	51462243	1
Z	51459770	51459770	1
Z	51452600	51452600	1
Z	51452561	51452561	1
Z	51452511	51452511	1
Z	51447832	51447832	1
Z	51447569	51447569	1
Z	51447279	51447279	1
Z	50085991	50085991	1
Z	4987983	4987983	1
Z	49844384	49844384	1
Z	49843822	49843822	1
Z	49841621	49841621	1
Z	49841528	49841528	1
Z	49838687	49838687	1
Z	49838185	49838185	1
Z	49836396	49836396	1
Z	49834823	49834823	1
Z	49833163	49833163	1
Z	49826663	49826663	1
Z	49814582	49814582	1
Z	49814275	49814275	1
Z	49792529	49792529	1
Z	49772023	49772023	1
Z	49771891	49771891	1
Z	49771851	49771851	1
Z	49771765	49771765	1
Z	49761242	49761242	1
Z	49760707	49760707	1
Z	49759125	49759125	1
Z	49755356	49755356	1
Z	49755181	49755181	1
Z	49755172	49755172	1
Z	49755123	49755123	1
Z	49754998	49754998	1
Z	49754941	49754941	1
Z	49754933	49754933	1
Z	49754880	49754880	1
Z	49754741	49754741	1
Z	49754679	49754679	1
Z	49754466	49754466	1
Z	49754461	49754461	1
Z	49754381	49754381	1
Z	49754373	49754373	1
Z	49754367	49754367	1
Z	49754272	49754272	1
Z	49754246	49754246	1
Z	49754119	49754119	1
Z	49754115	49754115	1
Z	49754098	49754098	1
Z	49754088	49754088	1
Z	49754057	49754057	1
Z	49754025	49754025	1
Z	49753870	49753870	1
Z	49753863	49753863	1
Z	49753841	49753841	1
Z	49753716	49753716	1
Z	49753713	49753713	1
Z	49753711	49753711	1
Z	49753617	49753617	1
Z	49725953	49725953	1
Z	49689211	49689211	1
Z	49688591	49688591	1
Z	49688589	49688589	1
Z	49688541	49688541	1
Z	49688518	49688518	1
Z	49688291	49688291	1
Z	48390185	48390185	1
Z	48388265	48388265	1
Z	4813838	4813838	1
Z	4800175	4800175	1
Z	4799626	4799626	1
Z	4799618	4799618	1
Z	42874625	42874625	1
Z	42852204	42852204	1
Z	42758430	42758430	1
Z	42686383	42686383	1
Z	42680947	42680947	1
Z	42680300	42680300	1
Z	42672313	42672313	1
Z	42671955	42671955	1
Z	42670367	42670367	1
Z	42668968	42668968	1
Z	42668171	42668171	1
Z	42665768	42665768	1
Z	42665235	42665235	1
Z	42664441	42664441	1
Z	42663184	42663184	1
Z	42662578	42662578	1
Z	42662106	42662106	1
Z	42659684	42659684	1
Z	42659238	42659238	1
Z	42656733	42656733	1
Z	42656691	42656691	1
Z	42655623	42655623	1
Z	42655539	42655539	1
Z	42654223	42654223	1
Z	42651657	42651657	1
Z	42649177	42649177	1
Z	42648496	42648496	1
Z	42645596	42645596	1
Z	42644947	42644947	1
Z	42644518	42644518	1
Z	42643042	42643042	1
Z	42642921	42642921	1
Z	42642150	42642150	1
Z	42640882	42640882	1
Z	42640360	42640360	1
Z	42640267	42640267	1
Z	42639772	42639772	1
Z	42637278	42637278	1
Z	42636329	42636329	1
Z	42630855	42630855	1
Z	42630724	42630724	1
Z	42630104	42630104	1
Z	42629548	42629548	1
Z	42628364	42628364	1
Z	42628358	42628358	1
Z	42627444	42627444	1
Z	42625352	42625352	1
Z	42625096	42625096	1
Z	42620073	42620073	1
Z	42619908	42619908	1
Z	42619747	42619747	1
Z	42616297	42616297	1
Z	42615288	42615288	1
Z	42613589	42613589	1
Z	42612583	42612583	1
Z	42612299	42612299	1
Z	42609768	42609768	1
Z	42608912	42608912	1
Z	42608725	42608725	1
Z	42603957	42603957	1
Z	42601229	42601229	1
Z	42601087	42601087	1
Z	42600583	42600583	1
Z	42600576	42600576	1
Z	42600519	42600519	1
Z	42594260	42594260	1
Z	42594171	42594171	1
Z	42593870	42593870	1
Z	42592227	42592227	1
Z	42591280	42591280	1
Z	42590044	42590044	1
Z	42589781	42589781	1
Z	42585886	42585886	1
Z	42584466	42584466	1
Z	42580888	42580888	1
Z	42569835	42569835	1
Z	42569325	42569325	1
Z	42568666	42568666	1
Z	42568504	42568504	1
Z	42567591	42567591	1
Z	42567569	42567569	1
Z	42567386	42567386	1
Z	42567367	42567367	1
Z	42567195	42567195	1
Z	42567080	42567080	1
Z	42567060	42567060	1
Z	42566666	42566666	1
Z	42566495	42566495	1
Z	42566123	42566123	1
Z	42565896	42565896	1
Z	42565852	42565852	1
Z	42565262	42565262	1
Z	42564979	42564979	1
Z	42564898	42564898	1
Z	42564825	42564825	1
Z	42564024	42564024	1
Z	42563954	42563954	1
Z	42563874	42563874	1
Z	42563851	42563851	1
Z	42562263	42562263	1
Z	42561137	42561137	1
Z	42560599	42560599	1
Z	42558203	42558203	1
Z	42558049	42558049	1
Z	42557777	42557777	1
Z	42557462	42557462	1
Z	42553599	42553599	1
Z	42551850	42551850	1
Z	42551662	42551662	1
Z	42551619	42551619	1
Z	42551377	42551377	1
Z	42550785	42550785	1
Z	42548694	42548694	1
Z	42547164	42547164	1
Z	42543899	42543899	1
Z	42543444	42543444	1
Z	42541676	42541676	1
Z	42540572	42540572	1
Z	42538239	42538239	1
Z	42537125	42537125	1
Z	42535705	42535705	1
Z	42531072	42531072	1
Z	42529489	42529489	1
Z	42529442	42529442	1
Z	42527791	42527791	1
Z	42526340	42526340	1
Z	42525470	42525470	1
Z	42525194	42525194	1
Z	42520150	42520150	1
Z	42519722	42519722	1
Z	42516292	42516292	1
Z	42513833	42513833	1
Z	42512931	42512931	1
Z	42512884	42512884	1
Z	42512584	42512584	1
Z	42512492	42512492	1
Z	42510162	42510162	1
Z	42509252	42509252	1
Z	42509239	42509239	1
Z	42509176	42509176	1
Z	42508928	42508928	1
Z	42508718	42508718	1
Z	42508663	42508663	1
Z	42508662	42508662	1
Z	42508325	42508325	1
Z	42508314	42508314	1
Z	42508253	42508253	1
Z	42507523	42507523	1
Z	42507343	42507343	1
Z	42507083	42507083	1
Z	42506403	42506403	1
Z	42506151	42506151	1
Z	42502951	42502951	1
Z	42496373	42496373	1
Z	42490534	42490534	1
Z	42490208	42490208	1
Z	42486987	42486987	1
Z	42485616	42485616	1
Z	42484495	42484495	1
Z	42479186	42479186	1
Z	42478706	42478706	1
Z	42478631	42478631	1
Z	42477960	42477960	1
Z	42477574	42477574	1
Z	42477059	42477059	1
Z	42476925	42476925	1
Z	42476809	42476809	1
Z	42476256	42476256	1
Z	42474603	42474603	1
Z	42474502	42474502	1
Z	42472991	42472991	1
Z	42472931	42472931	1
Z	42472925	42472925	1
Z	42472063	42472063	1
Z	42471450	42471450	1
Z	42471324	42471324	1
Z	42471244	42471244	1
Z	42471215	42471215	1
Z	42471150	42471150	1
Z	42470949	42470949	1
Z	42470700	42470700	1
Z	42470585	42470585	1
Z	42470510	42470510	1
Z	42469955	42469955	1
Z	42469940	42469940	1
Z	42469884	42469884	1
Z	42469834	42469834	1
Z	42469541	42469541	1
Z	42469309	42469309	1
Z	42469145	42469145	1
Z	42469026	42469026	1
Z	42468717	42468717	1
Z	42468617	42468617	1
Z	42468444	42468444	1
Z	42468280	42468280	1
Z	42468037	42468037	1
Z	42467971	42467971	1
Z	42467941	42467941	1
Z	42467850	42467850	1
Z	42467806	42467806	1
Z	42467726	42467726	1
Z	42467483	42467483	1
Z	42467442	42467442	1
Z	42466533	42466533	1
Z	42466281	42466281	1
Z	42466243	42466243	1
Z	42462512	42462512	1
Z	42462224	42462224	1
Z	42461714	42461714	1
Z	42460187	42460187	1
Z	42460167	42460167	1
Z	42460082	42460082	1
Z	42458351	42458351	1
Z	42452010	42452010	1
Z	42450204	42450204	1
Z	42449259	42449259	1
Z	42447865	42447865	1
Z	42447381	42447381	1
Z	42446669	42446669	1
Z	42446224	42446224	1
Z	42446214	42446214	1
Z	42446186	42446186	1
Z	42445898	42445898	1
Z	42444061	42444061	1
Z	42443821	42443821	1
Z	42443798	42443798	1
Z	42442241	42442241	1
Z	42442227	42442227	1
Z	42441454	42441454	1
Z	42441164	42441164	1
Z	42441088	42441088	1
Z	41758962	41758962	1
Z	40765522	40765522	1
Z	40765072	40765072	1
Z	40764575	40764575	1
Z	40127934	40127934	1
Z	40127649	40127649	1
Z	40127541	40127541	1
Z	40127318	40127318	1
Z	40127040	40127040	1
Z	40125666	40125666	1
Z	40125305	40125305	1
Z	40123923	40123923	1
Z	40123252	40123252	1
Z	40123143	40123143	1
Z	40123124	40123124	1
Z	40123004	40123004	1
Z	40122745	40122745	1
Z	40121736	40121736	1
Z	40121661	40121661	1
Z	40120949	40120949	1
Z	40120863	40120863	1
Z	40120836	40120836	1
Z	40120816	40120816	1
Z	40120548	40120548	1
Z	40120477	40120477	1
Z	40120455	40120455	1
Z	40120176	40120176	1
Z	40120167	40120167	1
Z	40120156	40120156	1
Z	40120093	40120093	1
Z	40120048	40120048	1
Z	40120047	40120047	1
Z	40120034	40120034	1
Z	40119992	40119992	1
Z	40119957	40119957	1
Z	40119688	40119688	1
Z	40119675	40119675	1
Z	40119635	40119635	1
Z	40119597	40119597	1
Z	40119545	40119545	1
Z	40119538	40119538	1
Z	40119455	40119455	1
Z	40119420	40119420	1
Z	40119236	40119236	1
Z	40119198	40119198	1
Z	40119102	40119102	1
Z	40119067	40119067	1
Z	40119055	40119055	1
Z	40119019	40119019	1
Z	40119018	40119018	1
Z	40119017	40119017	1
Z	40119016	40119016	1
Z	40118976	40118976	1
Z	40118883	40118883	1
Z	40118801	40118801	1
Z	40118750	40118750	1
Z	40118734	40118734	1
Z	40118428	40118428	1
Z	40118355	40118355	1
Z	40118238	40118238	1
Z	40118233	40118233	1
Z	40117962	40117962	1
Z	40117922	40117922	1
Z	40117891	40117891	1
Z	40117605	40117605	1
Z	40117507	40117507	1
Z	40117426	40117426	1
Z	40117421	40117421	1
Z	40117292	40117292	1
Z	40117243	40117243	1
Z	40117132	40117132	1
Z	40117062	40117062	1
Z	40116514	40116514	1
Z	40116481	40116481	1
Z	40116444	40116444	1
Z	40116317	40116317	1
Z	40116161	40116161	1
Z	40115949	40115949	1
Z	40115929	40115929	1
Z	40115688	40115688	1
Z	40115408	40115408	1
Z	40114388	40114388	1
Z	40113502	40113502	1
Z	40113254	40113254	1
Z	40112728	40112728	1
Z	40111991	40111991	1
Z	40111016	40111016	1
Z	40110745	40110745	1
Z	40110301	40110301	1
Z	40110258	40110258	1
Z	40109955	40109955	1
Z	40109923	40109923	1
Z	40109487	40109487	1
Z	40109187	40109187	1
Z	40109150	40109150	1
Z	40108488	40108488	1
Z	40108258	40108258	1
Z	40107891	40107891	1
Z	40107778	40107778	1
Z	40107364	40107364	1
Z	40107328	40107328	1
Z	40107249	40107249	1
Z	40104099	40104099	1
Z	40102051	40102051	1
Z	40102016	40102016	1
Z	40101951	40101951	1
Z	40101937	40101937	1
Z	40101674	40101674	1
Z	40100268	40100268	1
Z	40100097	40100097	1
Z	39559475	39559475	1
Z	39480880	39480880	1
Z	39480862	39480862	1
Z	39480382	39480382	1
Z	39478397	39478397	1
Z	39477923	39477923	1
Z	39477005	39477005	1
Z	39474613	39474613	1
Z	39474315	39474315	1
Z	39474297	39474297	1
Z	39474258	39474258	1
Z	39474247	39474247	1
Z	39474239	39474239	1
Z	39474234	39474234	1
Z	39474227	39474227	1
Z	39473824	39473824	1
Z	39473627	39473627	1
Z	39467676	39467676	1
Z	39467670	39467670	1
Z	39384631	39384631	1
Z	39322031	39322031	1
Z	39290697	39290697	1
Z	39266831	39266831	1
Z	39249762	39249762	1
Z	39228591	39228591	1
Z	39154543	39154543	1
Z	39152739	39152739	1
Z	39152404	39152404	1
Z	39150479	39150479	1
Z	39149528	39149528	1
Z	39147457	39147457	1
Z	39144065	39144065	1
Z	39141910	39141910	1
Z	39141760	39141760	1
Z	39141668	39141668	1
Z	39141554	39141554	1
Z	39141393	39141393	1
Z	39140573	39140573	1
Z	39140569	39140569	1
Z	39140563	39140563	1
Z	39140236	39140236	1
Z	39140192	39140192	1
Z	39137703	39137703	1
Z	39137586	39137586	1
Z	39134606	39134606	1
Z	39134219	39134219	1
Z	39133541	39133541	1
Z	39131862	39131862	1
Z	39131528	39131528	1
Z	39131341	39131341	1
Z	39130434	39130434	1
Z	39130367	39130367	1
Z	39130162	39130162	1
Z	39129148	39129148	1
Z	39129074	39129074	1
Z	39129065	39129065	1
Z	39128600	39128600	1
Z	39128289	39128289	1
Z	39128253	39128253	1
Z	39128081	39128081	1
Z	39127925	39127925	1
Z	39127794	39127794	1
Z	39125615	39125615	1
Z	39125444	39125444	1
Z	39124812	39124812	1
Z	39124059	39124059	1
Z	39123939	39123939	1
Z	39123640	39123640	1
Z	39123304	39123304	1
Z	39122532	39122532	1
Z	39122387	39122387	1
Z	39121959	39121959	1
Z	39121745	39121745	1
Z	39121729	39121729	1
Z	39121617	39121617	1
Z	39121108	39121108	1
Z	39120882	39120882	1
Z	39120870	39120870	1
Z	39120863	39120863	1
Z	39120252	39120252	1
Z	39118971	39118971	1
Z	39118707	39118707	1
Z	39118640	39118640	1
Z	39118601	39118601	1
Z	39118597	39118597	1
Z	39118573	39118573	1
Z	39118365	39118365	1
Z	39118148	39118148	1
Z	39118069	39118069	1
Z	39118059	39118059	1
Z	39118057	39118057	1
Z	39118029	39118029	1
Z	39117602	39117602	1
Z	39117569	39117569	1
Z	39117308	39117308	1
Z	39117306	39117306	1
Z	39117196	39117196	1
Z	39116914	39116914	1
Z	39116846	39116846	1
Z	39116777	39116777	1
Z	39116707	39116707	1
Z	39116704	39116704	1
Z	39116448	39116448	1
Z	39116290	39116290	1
Z	39116285	39116285	1
Z	39116186	39116186	1
Z	39116044	39116044	1
Z	39115569	39115569	1
Z	39115478	39115478	1
Z	39115234	39115234	1
Z	39115132	39115132	1
Z	39115087	39115087	1
Z	39114833	39114833	1
Z	39114652	39114652	1
Z	39114563	39114563	1
Z	39114560	39114560	1
Z	39114473	39114473	1
Z	39114471	39114471	1
Z	39114439	39114439	1
Z	39114206	39114206	1
Z	39114151	39114151	1
Z	39114143	39114143	1
Z	39114112	39114112	1
Z	39114108	39114108	1
Z	39114091	39114091	1
Z	39113961	39113961	1
Z	39113938	39113938	1
Z	39113903	39113903	1
Z	39113771	39113771	1
Z	39113582	39113582	1
Z	39113509	39113509	1
Z	39113453	39113453	1
Z	39113441	39113441	1
Z	39113333	39113333	1
Z	39113245	39113245	1
Z	39113203	39113203	1
Z	39113201	39113201	1
Z	39113138	39113138	1
Z	39113122	39113122	1
Z	39113100	39113100	1
Z	39113093	39113093	1
Z	39112602	39112602	1
Z	39112556	39112556	1
Z	39112543	39112543	1
Z	39112010	39112010	1
Z	39111493	39111493	1
Z	39111492	39111492	1
Z	39111486	39111486	1
Z	39111485	39111485	1
Z	39111480	39111480	1
Z	39111475	39111475	1
Z	39111474	39111474	1
Z	39111406	39111406	1
Z	39111310	39111310	1
Z	39111277	39111277	1
Z	39111157	39111157	1
Z	39111114	39111114	1
Z	39111113	39111113	1
Z	39110863	39110863	1
Z	39110541	39110541	1
Z	39109921	39109921	1
Z	39109713	39109713	1
Z	39109609	39109609	1
Z	39109576	39109576	1
Z	39109368	39109368	1
Z	39109337	39109337	1
Z	39109239	39109239	1
Z	39109237	39109237	1
Z	39108925	39108925	1
Z	39108906	39108906	1
Z	39108849	39108849	1
Z	39108373	39108373	1
Z	39108225	39108225	1
Z	39107819	39107819	1
Z	39107761	39107761	1
Z	39107524	39107524	1
Z	39107494	39107494	1
Z	39106782	39106782	1
Z	39106760	39106760	1
Z	39106709	39106709	1
Z	39106541	39106541	1
Z	39106527	39106527	1
Z	39106406	39106406	1
Z	39106400	39106400	1
Z	39106343	39106343	1
Z	39105569	39105569	1
Z	39105426	39105426	1
Z	39105073	39105073	1
Z	39105046	39105046	1
Z	39104930	39104930	1
Z	39104795	39104795	1
Z	39104771	39104771	1
Z	39104545	39104545	1
Z	39104273	39104273	1
Z	39104236	39104236	1
Z	39104105	39104105	1
Z	39103854	39103854	1
Z	39103286	39103286	1
Z	39103189	39103189	1
Z	39103148	39103148	1
Z	39103125	39103125	1
Z	39102841	39102841	1
Z	39102827	39102827	1
Z	39102815	39102815	1
Z	39102194	39102194	1
Z	39101926	39101926	1
Z	39101624	39101624	1
Z	39101276	39101276	1
Z	39101212	39101212	1
Z	39100801	39100801	1
Z	39100757	39100757	1
Z	39100716	39100716	1
Z	39100165	39100165	1
Z	39099656	39099656	1
Z	39099402	39099402	1
Z	39099297	39099297	1
Z	39099045	39099045	1
Z	39099036	39099036	1
Z	39099014	39099014	1
Z	39098761	39098761	1
Z	39098402	39098402	1
Z	39098358	39098358	1
Z	39098087	39098087	1
Z	39098082	39098082	1
Z	39097971	39097971	1
Z	39097970	39097970	1
Z	39097560	39097560	1
Z	39097529	39097529	1
Z	39097185	39097185	1
Z	39097118	39097118	1
Z	39096944	39096944	1
Z	39096821	39096821	1
Z	39096425	39096425	1
Z	39096286	39096286	1
Z	39095837	39095837	1
Z	39095640	39095640	1
Z	39095472	39095472	1
Z	39095333	39095333	1
Z	39095332	39095332	1
Z	39095036	39095036	1
Z	39095029	39095029	1
Z	39094773	39094773	1
Z	39094148	39094148	1
Z	39093997	39093997	1
Z	39093670	39093670	1
Z	39093228	39093228	1
Z	39092645	39092645	1
Z	39092306	39092306	1
Z	39091826	39091826	1
Z	39091820	39091820	1
Z	39090867	39090867	1
Z	39090293	39090293	1
Z	39090144	39090144	1
Z	39089783	39089783	1
Z	39089607	39089607	1
Z	39089425	39089425	1
Z	39089235	39089235	1
Z	39088993	39088993	1
Z	39088415	39088415	1
Z	39088302	39088302	1
Z	39088195	39088195	1
Z	39087449	39087449	1
Z	39087400	39087400	1
Z	39087123	39087123	1
Z	39086744	39086744	1
Z	39086411	39086411	1
Z	39086219	39086219	1
Z	39086148	39086148	1
Z	39086008	39086008	1
Z	39085744	39085744	1
Z	39085248	39085248	1
Z	39085076	39085076	1
Z	39084762	39084762	1
Z	39084235	39084235	1
Z	39083868	39083868	1
Z	39083563	39083563	1
Z	39082851	39082851	1
Z	39082734	39082734	1
Z	39082240	39082240	1
Z	39082103	39082103	1
Z	39081927	39081927	1
Z	39080281	39080281	1
Z	39079544	39079544	1
Z	39079382	39079382	1
Z	39077066	39077066	1
Z	39072037	39072037	1
Z	39072019	39072019	1
Z	39072016	39072016	1
Z	39071989	39071989	1
Z	39071789	39071789	1
Z	39071654	39071654	1
Z	39068569	39068569	1
Z	39068172	39068172	1
Z	39068058	39068058	1
Z	39067872	39067872	1
Z	39067491	39067491	1
Z	39065684	39065684	1
Z	39065001	39065001	1
Z	39064033	39064033	1
Z	39062975	39062975	1
Z	39061359	39061359	1
Z	36610137	36610137	1
Z	36459583	36459583	1
Z	36459580	36459580	1
Z	36459576	36459576	1
Z	35749303	35749303	1
Z	34838276	34838276	1
Z	30023046	30023046	1
Z	30021568	30021568	1
Z	30020191	30020191	1
Z	30019715	30019715	1
Z	30018236	30018236	1
Z	30017289	30017289	1
Z	30017141	30017141	1
Z	30014969	30014969	1
Z	30014938	30014938	1
Z	30014682	30014682	1
Z	30014229	30014229	1
Z	30013082	30013082	1
Z	30012706	30012706	1
Z	30011315	30011315	1
Z	30009406	30009406	1
Z	30007649	30007649	1
Z	30006847	30006847	1
Z	30006416	30006416	1
Z	30006307	30006307	1
Z	30003381	30003381	1
Z	30002763	30002763	1
Z	30001969	30001969	1
Z	30001733	30001733	1
Z	29932278	29932278	1
Z	29873678	29873678	1
Z	29873603	29873603	1
Z	29873602	29873602	1
Z	29873463	29873463	1
Z	29873462	29873462	1
Z	29872665	29872665	1
Z	29872216	29872216	1
Z	29872046	29872046	1
Z	29871652	29871652	1
Z	29871456	29871456	1
Z	29870601	29870601	1
Z	29870312	29870312	1
Z	29870024	29870024	1
Z	29868932	29868932	1
Z	29867588	29867588	1
Z	29866290	29866290	1
Z	29865989	29865989	1
Z	29865095	29865095	1
Z	29864850	29864850	1
Z	29864741	29864741	1
Z	29862338	29862338	1
Z	29861952	29861952	1
Z	29861713	29861713	1
Z	29861587	29861587	1
Z	29859993	29859993	1
Z	29859835	29859835	1
Z	29859398	29859398	1
Z	29859395	29859395	1
Z	29859015	29859015	1
Z	29856944	29856944	1
Z	29856694	29856694	1
Z	29856349	29856349	1
Z	29855630	29855630	1
Z	29855477	29855477	1
Z	29854823	29854823	1
Z	29853840	29853840	1
Z	29853359	29853359	1
Z	29851299	29851299	1
Z	29850966	29850966	1
Z	29850644	29850644	1
Z	29850579	29850579	1
Z	29850220	29850220	1
Z	29847379	29847379	1
Z	29845726	29845726	1
Z	29845657	29845657	1
Z	29845532	29845532	1
Z	29844996	29844996	1
Z	29844823	29844823	1
Z	29844337	29844337	1
Z	29844296	29844296	1
Z	29843970	29843970	1
Z	29843849	29843849	1
Z	29843386	29843386	1
Z	29842926	29842926	1
Z	29842665	29842665	1
Z	29842616	29842616	1
Z	29842290	29842290	1
Z	29841525	29841525	1
Z	29841197	29841197	1
Z	29840812	29840812	1
Z	29840802	29840802	1
Z	29840292	29840292	1
Z	29839858	29839858	1
Z	29839798	29839798	1
Z	29839744	29839744	1
Z	29838720	29838720	1
Z	29838719	29838719	1
Z	29838452	29838452	1
Z	29837511	29837511	1
Z	29836561	29836561	1
Z	29836397	29836397	1
Z	29836381	29836381	1
Z	29836199	29836199	1
Z	29835038	29835038	1
Z	29835037	29835037	1
Z	29835011	29835011	1
Z	29834589	29834589	1
Z	29834157	29834157	1
Z	29833858	29833858	1
Z	29833674	29833674	1
Z	29833504	29833504	1
Z	29833336	29833336	1
Z	29833208	29833208	1
Z	29832378	29832378	1
Z	29831982	29831982	1
Z	29830450	29830450	1
Z	29830359	29830359	1
Z	29829627	29829627	1
Z	29829382	29829382	1
Z	29829080	29829080	1
Z	29827795	29827795	1
Z	29827105	29827105	1
Z	29827034	29827034	1
Z	29826709	29826709	1
Z	29826270	29826270	1
Z	29826248	29826248	1
Z	29826165	29826165	1
Z	29825910	29825910	1
Z	29825508	29825508	1
Z	29825270	29825270	1
Z	29824433	29824433	1
Z	29823709	29823709	1
Z	29823427	29823427	1
Z	29823379	29823379	1
Z	29822532	29822532	1
Z	29822287	29822287	1
Z	29822142	29822142	1
Z	29822026	29822026	1
Z	29821914	29821914	1
Z	29820658	29820658	1
Z	29820194	29820194	1
Z	29817505	29817505	1
Z	29817046	29817046	1
Z	29816568	29816568	1
Z	29816518	29816518	1
Z	29815371	29815371	1
Z	29815217	29815217	1
Z	29814893	29814893	1
Z	29814487	29814487	1
Z	29814380	29814380	1
Z	29813942	29813942	1
Z	29813183	29813183	1
Z	29812491	29812491	1
Z	29811024	29811024	1
Z	29810468	29810468	1
Z	29809347	29809347	1
Z	29808664	29808664	1
Z	29808554	29808554	1
Z	29807759	29807759	1
Z	29807541	29807541	1
Z	29806903	29806903	1
Z	29806467	29806467	1
Z	29805072	29805072	1
Z	29804962	29804962	1
Z	29804590	29804590	1
Z	29804506	29804506	1
Z	29804246	29804246	1
Z	29803839	29803839	1
Z	29803654	29803654	1
Z	29803284	29803284	1
Z	29801922	29801922	1
Z	29801704	29801704	1
Z	29800447	29800447	1
Z	29800252	29800252	1
Z	29798593	29798593	1
Z	29795893	29795893	1
Z	29795720	29795720	1
Z	29794901	29794901	1
Z	29794494	29794494	1
Z	29793434	29793434	1
Z	29792273	29792273	1
Z	29792082	29792082	1
Z	29792060	29792060	1
Z	29792055	29792055	1
Z	29791393	29791393	1
Z	29790743	29790743	1
Z	29789693	29789693	1
Z	29787080	29787080	1
Z	29786539	29786539	1
Z	29785858	29785858	1
Z	29785600	29785600	1
Z	29785283	29785283	1
Z	29784701	29784701	1
Z	29784543	29784543	1
Z	29783745	29783745	1
Z	29783720	29783720	1
Z	29783228	29783228	1
Z	29783130	29783130	1
Z	29782666	29782666	1
Z	29782526	29782526	1
Z	29782447	29782447	1
Z	29782213	29782213	1
Z	29782164	29782164	1
Z	29782144	29782144	1
Z	29781960	29781960	1
Z	29781672	29781672	1
Z	29781501	29781501	1
Z	29781296	29781296	1
Z	29779801	29779801	1
Z	29779637	29779637	1
Z	29778427	29778427	1
Z	29777633	29777633	1
Z	29777486	29777486	1
Z	29776113	29776113	1
Z	29774844	29774844	1
Z	29774270	29774270	1
Z	29774025	29774025	1
Z	29770344	29770344	1
Z	29770073	29770073	1
Z	29766683	29766683	1
Z	29759569	29759569	1
Z	29755766	29755766	1
Z	29754537	29754537	1
Z	29753975	29753975	1
Z	29752889	29752889	1
Z	29752312	29752312	1
Z	29752031	29752031	1
Z	29749717	29749717	1
Z	29747734	29747734	1
Z	29745290	29745290	1
Z	29745212	29745212	1
Z	29745109	29745109	1
Z	29744795	29744795	1
Z	29744552	29744552	1
Z	29743952	29743952	1
Z	29743040	29743040	1
Z	29741028	29741028	1
Z	29738902	29738902	1
Z	29737988	29737988	1
Z	29736604	29736604	1
Z	29735930	29735930	1
Z	29735896	29735896	1
Z	29735471	29735471	1
Z	29734592	29734592	1
Z	29733119	29733119	1
Z	29729374	29729374	1
Z	29729218	29729218	1
Z	29728475	29728475	1
Z	29727877	29727877	1
Z	29726314	29726314	1
Z	29725586	29725586	1
Z	29724278	29724278	1
Z	29723482	29723482	1
Z	29719798	29719798	1
Z	29719314	29719314	1
Z	29719223	29719223	1
Z	29718310	29718310	1
Z	29718016	29718016	1
Z	29717940	29717940	1
Z	29717774	29717774	1
Z	29717485	29717485	1
Z	29716863	29716863	1
Z	29715445	29715445	1
Z	29715336	29715336	1
Z	29714433	29714433	1
Z	29712195	29712195	1
Z	29711813	29711813	1
Z	29711587	29711587	1
Z	29711469	29711469	1
Z	29710929	29710929	1
Z	29709977	29709977	1
Z	29709506	29709506	1
Z	29709162	29709162	1
Z	29707910	29707910	1
Z	29707809	29707809	1
Z	29706956	29706956	1
Z	29706827	29706827	1
Z	29706753	29706753	1
Z	29706603	29706603	1
Z	29706235	29706235	1
Z	29705991	29705991	1
Z	29705528	29705528	1
Z	29704603	29704603	1
Z	29704589	29704589	1
Z	29703775	29703775	1
Z	29702538	29702538	1
Z	29702112	29702112	1
Z	29701952	29701952	1
Z	29701084	29701084	1
Z	29700860	29700860	1
Z	29700810	29700810	1
Z	29700610	29700610	1
Z	29700453	29700453	1
Z	29699955	29699955	1
Z	29699854	29699854	1
Z	29699695	29699695	1
Z	29699655	29699655	1
Z	29699526	29699526	1
Z	29699332	29699332	1
Z	29699213	29699213	1
Z	29698704	29698704	1
Z	29698669	29698669	1
Z	29698651	29698651	1
Z	29697732	29697732	1
Z	29697318	29697318	1
Z	29695299	29695299	1
Z	29694629	29694629	1
Z	29694574	29694574	1
Z	29694367	29694367	1
Z	29692922	29692922	1
Z	29692255	29692255	1
Z	29692037	29692037	1
Z	29691240	29691240	1
Z	29691236	29691236	1
Z	29690888	29690888	1
Z	29690774	29690774	1
Z	29690372	29690372	1
Z	29689975	29689975	1
Z	29689971	29689971	1
Z	29688546	29688546	1
Z	29688423	29688423	1
Z	29688421	29688421	1
Z	29688375	29688375	1
Z	29688290	29688290	1
Z	29687923	29687923	1
Z	29687509	29687509	1
Z	29687449	29687449	1
Z	29687003	29687003	1
Z	29685260	29685260	1
Z	29683149	29683149	1
Z	29683127	29683127	1
Z	29682424	29682424	1
Z	29682263	29682263	1
Z	29682019	29682019	1
Z	29681650	29681650	1
Z	29681615	29681615	1
Z	29680988	29680988	1
Z	29680764	29680764	1
Z	29680217	29680217	1
Z	29679668	29679668	1
Z	29679631	29679631	1
Z	29678876	29678876	1
Z	29677671	29677671	1
Z	29677232	29677232	1
Z	29672604	29672604	1
Z	29662251	29662251	1
Z	29656826	29656826	1
Z	29654022	29654022	1
Z	29651820	29651820	1
Z	29651490	29651490	1
Z	29651296	29651296	1
Z	29648490	29648490	1
Z	29647905	29647905	1
Z	29646867	29646867	1
Z	29646023	29646023	1
Z	29644935	29644935	1
Z	29644909	29644909	1
Z	29644885	29644885	1
Z	29643228	29643228	1
Z	29022386	29022386	1
Z	28009603	28009603	1
Z	28009473	28009473	1
Z	28009446	28009446	1
Z	28009410	28009410	1
Z	28009313	28009313	1
Z	28009282	28009282	1
Z	28009164	28009164	1
Z	28008891	28008891	1
Z	28008762	28008762	1
Z	28008718	28008718	1
Z	28008416	28008416	1
Z	28008401	28008401	1
Z	28008343	28008343	1
Z	28008270	28008270	1
Z	28008044	28008044	1
Z	28007486	28007486	1
Z	28007023	28007023	1
Z	28006438	28006438	1
Z	28006328	28006328	1
Z	28006281	28006281	1
Z	28006098	28006098	1
Z	28006035	28006035	1
Z	28005805	28005805	1
Z	22972038	22972038	1
Z	22937118	22937118	1
Z	15362142	15362142	1
Z	15360716	15360716	1
Z	15358916	15358916	1
Z	15352461	15352461	1
Z	15351848	15351848	1
Z	15350998	15350998	1
Z	15349995	15349995	1
Z	15349994	15349994	1
Z	15349816	15349816	1
Z	15348772	15348772	1
Z	15346757	15346757	1
Z	15346522	15346522	1
Z	15346502	15346502	1
Z	15346356	15346356	1
Z	15345006	15345006	1
Z	15344656	15344656	1
Z	15344524	15344524	1
Z	15344511	15344511	1
Z	15344507	15344507	1
Z	15344211	15344211	1
Z	15344082	15344082	1
Z	15343971	15343971	1
Z	15343648	15343648	1
Z	15343509	15343509	1
Z	15343350	15343350	1
Z	15342596	15342596	1
Z	15342573	15342573	1
Z	15342449	15342449	1
Z	15342109	15342109	1
Z	15342105	15342105	1
Z	15342067	15342067	1
Z	15342040	15342040	1
Z	15341633	15341633	1
Z	15341606	15341606	1
Z	15341554	15341554	1
Z	15341276	15341276	1
Z	15340260	15340260	1
Z	15339912	15339912	1
Z	15338414	15338414	1
Z	15331926	15331926	1
Z	15330817	15330817	1
Z	15330326	15330326	1
Z	15329420	15329420	1
Z	15321436	15321436	1
Z	15319573	15319573	1
Z	15318774	15318774	1
Z	15318291	15318291	1
Z	15318173	15318173	1
Z	15315231	15315231	1
Z	15313775	15313775	1
Z	15310635	15310635	1
Z	15310409	15310409	1
Z	15309845	15309845	1
Z	15308563	15308563	1
Z	15307353	15307353	1
Z	15305743	15305743	1
Z	15305108	15305108	1
Z	15305091	15305091	1
Z	15305090	15305090	1
Z	15303686	15303686	1
Z	15303640	15303640	1
Z	15303321	15303321	1
Z	15301660	15301660	1
Z	15301457	15301457	1
Z	15301275	15301275	1
Z	15301190	15301190	1
Z	15300992	15300992	1
Z	15300932	15300932	1
Z	15300285	15300285	1
Z	15299663	15299663	1
Z	15298814	15298814	1
Z	15298769	15298769	1
Z	15298747	15298747	1
Z	15298696	15298696	1
Z	15298500	15298500	1
Z	15298130	15298130	1
Z	15297886	15297886	1
Z	15297863	15297863	1
Z	15297776	15297776	1
Z	15297172	15297172	1
Z	15296713	15296713	1
Z	15295771	15295771	1
Z	15295723	15295723	1
Z	15295500	15295500	1
Z	15294388	15294388	1
Z	15294210	15294210	1
Z	15293273	15293273	1
Z	15292793	15292793	1
Z	15292666	15292666	1
Z	15292323	15292323	1
Z	15291987	15291987	1
Z	15291955	15291955	1
Z	15290994	15290994	1
Z	15290952	15290952	1
Z	15290409	15290409	1
Z	15290175	15290175	1
Z	15289214	15289214	1
Z	15289197	15289197	1
Z	15286147	15286147	1
Z	15284854	15284854	1
Z	15284612	15284612	1
Z	15282566	15282566	1
Z	15280072	15280072	1
Z	15279865	15279865	1
Z	15279495	15279495	1
Z	15276996	15276996	1
Z	15276785	15276785	1
Z	15275876	15275876	1
Z	15275687	15275687	1
Z	15274977	15274977	1
Z	15274564	15274564	1
Z	15274304	15274304	1
Z	15274014	15274014	1
Z	15272914	15272914	1
Z	15272350	15272350	1
Z	15272282	15272282	1
Z	15272216	15272216	1
Z	15271530	15271530	1
Z	15270930	15270930	1
Z	15270839	15270839	1
Z	15270798	15270798	1
Z	15270428	15270428	1
Z	15270373	15270373	1
Z	15269171	15269171	1
Z	15268564	15268564	1
Z	15268341	15268341	1
Z	15267424	15267424	1
Z	15267404	15267404	1
Z	15267281	15267281	1
Z	15265275	15265275	1
Z	15264903	15264903	1
Z	15264204	15264204	1
Z	15262145	15262145	1
Z	15261849	15261849	1
Z	15261545	15261545	1
Z	15261261	15261261	1
Z	15261245	15261245	1
Z	15261199	15261199	1
Z	15260970	15260970	1
Z	15260143	15260143	1
Z	15260142	15260142	1
Z	15259722	15259722	1
Z	15259719	15259719	1
Z	15257991	15257991	1
Z	15256247	15256247	1
Z	15255207	15255207	1
Z	15253589	15253589	1
Z	15251885	15251885	1
Z	15250072	15250072	1
Z	15249833	15249833	1
Z	15249699	15249699	1
Z	15249517	15249517	1
Z	15248498	15248498	1
Z	15247115	15247115	1
Z	15246642	15246642	1
Z	15245986	15245986	1
Z	15228309	15228309	1
Z	15228057	15228057	1
Z	15227915	15227915	1
Z	15223851	15223851	1
Z	15223783	15223783	1
Z	15221207	15221207	1
Z	15219531	15219531	1
Z	15217957	15217957	1
Z	15217889	15217889	1
Z	15208195	15208195	1
Z	15208177	15208177	1
Z	15206651	15206651	1
Z	15206373	15206373	1
Z	15206357	15206357	1
Z	15205826	15205826	1
Z	15072809	15072809	1
Z	15048813	15048813	1
Z	15047657	15047657	1
Z	15047570	15047570	1
Z	15047309	15047309	1
Z	15046745	15046745	1
Z	15046103	15046103	1
Z	15043328	15043328	1
Z	15042328	15042328	1
Z	15042061	15042061	1
Z	15041138	15041138	1
Z	15039694	15039694	1
Z	15038607	15038607	1
Z	15035602	15035602	1
Z	15035547	15035547	1
Z	15035314	15035314	1
Z	15035293	15035293	1
Z	15035059	15035059	1
Z	15035058	15035058	1
Z	15033513	15033513	1
Z	15033155	15033155	1
Z	15033027	15033027	1
Z	15029347	15029347	1
Z	15025989	15025989	1
Z	15024383	15024383	1
Z	15021975	15021975	1
Z	15020136	15020136	1
Z	15019620	15019620	1
Z	15017829	15017829	1
Z	15017233	15017233	1
Z	15016964	15016964	1
Z	15016413	15016413	1
Z	15016293	15016293	1
Z	15016289	15016289	1
Z	15015824	15015824	1
Z	15015721	15015721	1
Z	15014817	15014817	1
Z	15014267	15014267	1
Z	15013649	15013649	1
[truncated: 131,448 more rows]

## Sheet: Table S2b annotation
#GeneName	GeneId	TranscriptId	BioType	All mutations		variants_impact_HIGH	variants_impact_MODERATE	variants_impact_LOW	variants_impact_MODIFIER	variants_effect_3_prime_UTR_variant	variants_effect_5_prime_UTR_premature_start_codon_gain_variant	variants_effect_5_prime_UTR_variant	variants_effect_conservative_inframe_deletion	variants_effect_conservative_inframe_insertion	variants_effect_disruptive_inframe_deletion	variants_effect_disruptive_inframe_insertion	variants_effect_downstream_gene_variant	variants_effect_frameshift_variant	variants_effect_intron_variant	variants_effect_missense_variant	variants_effect_non_coding_transcript_exon_variant	variants_effect_non_coding_transcript_variant	variants_effect_splice_acceptor_variant	variants_effect_splice_donor_variant	variants_effect_splice_region_variant	variants_effect_start_lost	variants_effect_stop_gained	variants_effect_stop_lost	variants_effect_synonymous_variant	variants_effect_upstream_gene_variant
ARRDC3	ENSAPLG00000013315	ENSAPLT00000013899	protein_coding	45	45	0	0	0	45	0	0	0	0	0	0	0	4	0	19	0	0	0	0	0	0	0	0	0	0	22
CASTOR2	ENSAPLG00000004635	ENSAPLT00000004779	protein_coding	216	216	0	0	0	216	0	0	0	0	0	0	0	0	0	196	0	0	0	0	0	0	0	0	0	0	20
CTH	ENSAPLG00000010832	ENSAPLT00000011296	protein_coding	1	1	0	0	0	1	0	0	0	0	0	0	0	0	0	1	0	0	0	0	0	0	0	0	0	0	0
GLUL	ENSAPLG00000021974	ENSAPLT00000035564	protein_coding	11	10	0	1	0	10	0	0	0	0	0	0	0	10	0	0	1	0	0	0	0	0	0	0	0	0	0
RAB1A	ENSAPLG00000018342	ENSAPLT00000022112	protein_coding	1	1	0	0	0	1	0	0	0	0	0	0	0	0	0	1	0	0	0	0	0	0	0	0	0	0	0
SGPL1	ENSAPLG00000003637	ENSAPLT00000023614	protein_coding	97	96	1	0	0	96	0	0	0	0	0	0	0	0	1	54	0	0	0	0	0	0	0	0	0	0	42
SIRT7	ENSAPLG00000015312	ENSAPLT00000015951	protein_coding	4	4	0	0	2	2	0	0	0	0	0	0	0	0	0	2	0	0	0	0	0	0	0	0	0	2	0
SLC7A6	ENSAPLG00000004959	ENSAPLT00000005200	protein_coding	2	1	0	1	0	1	0	0	0	0	0	0	0	0	0	0	1	0	0	0	0	0	0	0	0	0	1
PLA2G6	ENSAPLG00000014840	ENSAPLT00000015473	protein_coding	14	13	0	1	3	10	1	0	1	0	0	0	0	1	0	8	1	0	0	0	0	1	0	0	0	2	0
PRUNE2	ENSAPLG00000020377	ENSAPLT00000022085	protein_coding	236	222	0	14	7	215	0	0	0	0	0	0	0	6	0	181	14	0	0	0	0	0	0	0	0	7	28
PRUNE2	ENSAPLG00000020377	ENSAPLT00000033511	protein_coding	87		0	14	7	66	0	0	0	0	0	0	0	0	0	59	14	0	0	0	0	0	0	0	0	7	7
PRUNE2	ENSAPLG00000020377	ENSAPLT00000044855	protein_coding	87		0	14	7	66	0	0	0	0	0	0	0	0	0	59	14	0	0	0	0	0	0	0	0	7	7
NHSL2	ENSAPLG00000022721	ENSAPLT00000021412	protein_coding	195		0	13	27	155	52	0	0	0	0	0	0	16	0	76	13	0	0	0	0	0	0	0	0	27	11
ENSAPLG00000028363	ENSAPLG00000028363	ENSAPLT00000046462	protein_coding	113		5	12	14	82	0	0	0	0	1	0	0	42	5	15	11	0	0	0	0	3	0	0	0	11	28
NHSL2	ENSAPLG00000022721	ENSAPLT00000021795	protein_coding	195		0	10	27	158	52	0	0	0	0	0	0	16	0	90	10	0	0	0	0	0	0	0	0	27	0
NHSL2	ENSAPLG00000022721	ENSAPLT00000030629	protein_coding	183		0	10	27	146	52	0	0	0	0	0	0	16	0	65	10	0	0	0	0	0	0	0	0	27	13
ENSAPLG00000001287	ENSAPLG00000001287	ENSAPLT00000026372	protein_coding	233		2	9	10	212	0	0	0	0	0	0	0	86	0	51	9	0	0	1	0	2	0	1	0	8	78
DNMBP	ENSAPLG00000010732	ENSAPLT00000018118	protein_coding	84		0	8	13	63	0	0	0	0	0	0	2	1	0	58	6	0	0	0	0	0	0	0	0	13	4
DNMBP	ENSAPLG00000010732	ENSAPLT00000028831	protein_coding	84		0	8	13	63	0	0	0	0	0	0	2	1	0	58	6	0	0	0	0	0	0	0	0	13	4
DNMBP	ENSAPLG00000010732	ENSAPLT00000033714	protein_coding	85		0	8	13	64	0	0	0	0	0	0	2	1	0	60	6	0	0	0	0	0	0	0	0	13	3
DNMBP	ENSAPLG00000010732	ENSAPLT00000037495	protein_coding	80		0	8	13	59	0	0	0	0	0	0	2	1	0	52	6	0	0	0	0	0	0	0	0	13	6
DNMBP	ENSAPLG00000010732	ENSAPLT00000042050	protein_coding	85		0	8	14	63	0	0	0	0	0	0	2	1	0	59	6	0	0	0	0	1	0	0	0	13	4
NHSL2	ENSAPLG00000022721	ENSAPLT00000020624	protein_coding	183		0	8	27	148	8	0	0	0	0	0	0	8	0	120	8	0	0	0	0	1	0	0	0	26	13
ENSAPLG00000016555	ENSAPLG00000016555	ENSAPLT00000048337	protein_coding	105		5	7	4	89	0	0	0	0	1	1	0	0	5	30	5	0	0	0	0	2	0	0	0	2	61
ENSAPLG00000016836	ENSAPLG00000016836	ENSAPLT00000035081	protein_coding	197		4	7	10	176	0	0	0	0	0	0	0	68	2	57	7	0	0	0	2	6	0	1	0	8	55
ENSAPLG00000001287	ENSAPLG00000001287	ENSAPLT00000019314	protein_coding	262		1	7	16	238	31	0	0	0	0	0	0	82	0	49	7	0	1	1	0	3	0	0	0	13	78
ENSAPLG00000001954	ENSAPLG00000001954	ENSAPLT00000039809	protein_coding	32		1	7	5	19	0	0	0	0	0	0	0	5	1	7	7	0	0	0	0	0	0	0	0	5	7
ENSAPLG00000018399	ENSAPLG00000018399	ENSAPLT00000021435	protein_coding	230		0	7	5	218	0	0	0	0	0	0	0	19	0	183	7	0	0	0	0	0	0	0	0	5	16
ENSAPLG00000018399	ENSAPLG00000018399	ENSAPLT00000036283	protein_coding	206		0	7	5	194	0	0	0	0	0	0	0	19	0	152	7	0	0	0	0	0	0	0	0	5	23
ENSAPLG00000001287	ENSAPLG00000001287	ENSAPLT00000001312	protein_coding	233		1	6	15	211	0	0	0	0	0	0	0	86	0	50	6	0	0	1	0	2	0	0	0	13	78
ENSAPLG00000019169	ENSAPLG00000019169	ENSAPLT00000033679	protein_coding	49		1	6	39	3	0	0	0	0	0	0	0	0	0	6	6	0	0	1	0	3	0	0	0	37	0
ENSAPLG00000012906	ENSAPLG00000012906	ENSAPLT00000013431	protein_coding	261		0	6	7	248	0	0	0	0	0	0	0	53	0	181	6	0	0	0	0	2	0	0	0	5	16
ENSAPLG00000012906	ENSAPLG00000012906	ENSAPLT00000025902	protein_coding	265		0	6	11	248	0	4	15	0	0	0	0	53	0	153	6	0	0	0	0	2	0	0	0	5	29
ENSAPLG00000012906	ENSAPLG00000012906	ENSAPLT00000036016	protein_coding	263		0	6	7	250	0	0	0	0	0	0	0	55	0	181	6	0	0	0	0	2	0	0	0	5	16
ENSAPLG00000012906	ENSAPLG00000012906	ENSAPLT00000045175	protein_coding	264		0	6	7	251	21	0	0	0	0	0	0	35	0	181	6	0	0	0	0	2	0	0	0	5	16
ENSAPLG00000017492	ENSAPLG00000017492	ENSAPLT00000029039	protein_coding	63		0	6	7	50	0	0	0	0	0	0	0	0	0	51	6	0	0	0	0	1	0	0	0	6	0
ENSAPLG00000019169	ENSAPLG00000019169	ENSAPLT00000029705	protein_coding	49		0	6	39	4	0	0	0	0	0	0	0	0	0	6	6	0	0	0	0	3	0	0	0	37	0
ENSAPLG00000019169	ENSAPLG00000019169	ENSAPLT00000032234	protein_coding	49		0	6	39	4	0	0	0	0	0	0	0	0	0	6	6	0	0	0	0	3	0	0	0	37	0
ENSAPLG00000019169	ENSAPLG00000019169	ENSAPLT00000047807	protein_coding	49		0	6	37	6	0	0	0	0	0	0	0	0	0	6	6	0	0	0	0	0	0	0	0	37	0
GPC1	ENSAPLG00000006321	ENSAPLT00000031615	protein_coding	29		0	6	2	21	0	0	0	0	0	0	0	0	0	0	6	0	0	0	0	0	0	0	0	2	21
ENSAPLG00000025815	ENSAPLG00000025815	ENSAPLT00000029593	protein_coding	38		0	6	2	30	22	0	0	0	0	0	0	0	0	8	6	0	0	0	0	0	0	0	0	2	0
ENSAPLG00000029215	ENSAPLG00000029215	ENSAPLT00000022191	protein_coding	41		0	6	11	24	0	1	1	0	1	1	0	0	0	23	4	0	0	0	0	0	0	0	0	10	0
ENSAPLG00000002443	ENSAPLG00000002443	ENSAPLT00000044171	protein_coding	187		3	5	11	168	3	0	0	0	0	0	0	45	3	29	5	0	0	0	0	2	0	0	0	9	93
CCDC127	ENSAPLG00000029505	ENSAPLT00000018404	protein_coding	139		1	5	0	133	3	0	0	0	0	1	0	47	1	4	4	0	0	0	0	0	0	0	0	0	79
ENSAPLG00000028504	ENSAPLG00000028504	ENSAPLT00000034891	protein_coding	136		1	5	3	127	0	0	0	0	0	0	0	76	0	36	5	0	0	0	0	1	0	0	1	3	15
ALPK1	ENSAPLG00000013490	ENSAPLT00000014051	protein_coding	94		0	5	6	83	0	0	0	0	0	0	0	5	0	72	5	0	0	0	0	0	0	0	0	6	6
ALPK1	ENSAPLG00000013490	ENSAPLT00000014057	protein_coding	94		0	5	6	83	0	0	0	0	0	0	0	5	0	72	5	0	0	0	0	0	0	0	0	6	6
ALPK1	ENSAPLG00000013490	ENSAPLT00000038111	protein_coding	94		0	5	6	83	0	0	0	0	0	0	0	5	0	72	5	0	0	0	0	0	0	0	0	6	6
DNAI4	ENSAPLG00000008177	ENSAPLT00000035836	protein_coding	74		0	5	2	67	0	0	1	0	0	0	0	8	0	58	5	0	0	0	0	0	0	0	0	2	0
E2F8	ENSAPLG00000009091	ENSAPLT00000030672	protein_coding	94		0	5	6	83	4	0	0	0	0	0	0	36	0	43	5	0	0	0	0	0	0	0	0	6	0
ENSAPLG00000019169	ENSAPLG00000019169	ENSAPLT00000021609	protein_coding	49		0	5	26	18	0	0	0	0	0	0	0	0	0	7	5	0	0	0	0	2	0	0	0	25	12
ENSAPLG00000019169	ENSAPLG00000019169	ENSAPLT00000037465	protein_coding	49		0	5	28	16	0	0	0	0	0	0	0	0	0	6	5	0	0	0	0	3	0	0	0	26	12
ENSAPLG00000021559	ENSAPLG00000021559	ENSAPLT00000021972	protein_coding	7		0	5	2	0	0	0	0	0	0	0	2	0	0	0	3	0	0	0	0	0	0	0	0	2	0
ENSAPLG00000021559	ENSAPLG00000021559	ENSAPLT00000039326	protein_coding	7		0	5	2	0	0	0	0	0	0	0	2	0	0	0	3	0	0	0	0	0	0	0	0	2	0
ENSAPLG00000021559	ENSAPLG00000021559	ENSAPLT00000045757	protein_coding	7		0	5	2	0	0	0	0	0	0	0	2	0	0	0	3	0	0	0	0	0	0	0	0	2	0
VCAN	ENSAPLG00000016034	ENSAPLT00000016757	protein_coding	185		0	5	8	172	0	0	0	0	0	0	1	0	0	169	4	0	0	0	0	0	0	0	0	8	3
VCAN	ENSAPLG00000016034	ENSAPLT00000036310	protein_coding	185		0	5	8	172	0	0	0	0	0	0	1	0	0	169	4	0	0	0	0	0	0	0	0	8	3
VCAN	ENSAPLG00000016034	ENSAPLT00000042610	protein_coding	185		0	5	8	172	0	0	0	0	0	0	1	0	0	169	4	0	0	0	0	0	0	0	0	8	3
ERCC6L	ENSAPLG00000030809	ENSAPLT00000041968	protein_coding	48		0	5	5	38	0	0	0	0	0	0	0	38	0	0	5	0	0	0	0	0	0	0	0	5	0
POLK	ENSAPLG00000005033	ENSAPLT00000005232	protein_coding	154		0	5	6	143	0	0	0	0	0	0	0	31	0	106	5	0	0	0	0	1	0	0	0	5	7
UBXN10	ENSAPLG00000021708	ENSAPLT00000023849	protein_coding	15		0	5	4	6	0	0	0	0	0	0	0	6	0	0	5	0	0	0	0	0	0	0	0	4	0
TTLL9	ENSAPLG00000006364	ENSAPLT00000037644	protein_coding	20		3	4	1	12	0	1	6	0	0	0	0	0	3	1	4	0	0	0	0	0	0	1	0	0	5
KIAA1549L	ENSAPLG00000008459	ENSAPLT00000008784	protein_coding	14		1	4	4	5	0	0	0	0	0	0	0	0	1	0	4	0	0	0	0	0	0	0	0	4	5
KIAA1549L	ENSAPLG00000008459	ENSAPLT00000043119	protein_coding	14		1	4	4	5	0	0	0	0	0	0	0	0	1	0	4	0	0	0	0	0	0	0	0	4	5
AURKA	ENSAPLG00000004677	ENSAPLT00000004826	protein_coding	127		0	4	9	114	0	0	0	0	0	0	1	13	0	82	3	0	0	0	0	1	0	0	0	8	20
AURKA	ENSAPLG00000004677	ENSAPLT00000025472	protein_coding	125		0	4	10	111	0	0	0	0	0	0	1	13	0	79	3	0	0	0	0	1	0	0	0	9	20
CALR	ENSAPLG00000019978	ENSAPLT00000024504	protein_coding	13		0	4	5	4	0	0	0	0	0	0	0	0	0	4	4	0	0	0	0	0	0	0	0	5	0
CALR	ENSAPLG00000019978	ENSAPLT00000024681	protein_coding	13		0	4	5	4	0	0	0	0	0	0	0	0	0	4	4	0	0	0	0	0	0	0	0	5	0
CALR	ENSAPLG00000019978	ENSAPLT00000025389	protein_coding	13		0	4	5	4	0	0	0	0	0	0	0	0	0	4	4	0	0	0	0	0	0	0	0	5	0
CALR	ENSAPLG00000019978	ENSAPLT00000030924	protein_coding	13		0	4	5	4	0	0	0	0	0	0	0	0	0	4	4	0	0	0	0	0	0	0	0	5	0
CALR	ENSAPLG00000019978	ENSAPLT00000030935	protein_coding	13		0	4	5	4	0	0	0	0	0	0	0	0	0	4	4	0	0	0	0	0	0	0	0	5	0
DNAI4	ENSAPLG00000008177	ENSAPLT00000008498	protein_coding	74		0	4	2	68	0	0	0	0	0	0	0	12	0	55	4	0	0	0	0	0	0	0	0	2	1
DNAI4	ENSAPLG00000008177	ENSAPLT00000042115	protein_coding	74		0	4	2	68	3	0	1	0	0	0	0	9	0	55	4	0	0	0	0	0	0	0	0	2	0
E2F8	ENSAPLG00000009091	ENSAPLT00000009460	protein_coding	91		0	4	6	81	0	0	0	0	0	0	0	37	0	44	4	0	0	0	0	0	0	0	0	6	0
ENSAPLG00000017492	ENSAPLG00000017492	ENSAPLT00000021595	protein_coding	63		0	4	7	52	0	0	0	0	0	0	0	0	0	53	4	0	0	0	0	1	0	0	0	6	0
ENSAPLG00000021559	ENSAPLG00000021559	ENSAPLT00000019629	protein_coding	7		0	4	1	2	0	0	0	0	0	0	2	0	0	2	2	0	0	0	0	0	0	0	0	1	0
ENSAPLG00000026184	ENSAPLG00000026184	ENSAPLT00000027083	protein_coding	17		0	4	6	7	0	0	4	0	0	0	0	0	0	3	4	0	0	0	0	2	0	0	0	6	0
HAUS6	ENSAPLG00000006057	ENSAPLT00000006293	protein_coding	49		0	4	4	41	0	0	0	0	0	0	0	7	0	31	4	0	0	0	0	2	0	0	0	2	5
HAUS6	ENSAPLG00000006057	ENSAPLT00000021136	protein_coding	82		0	4	4	74	0	0	0	0	0	0	0	0	0	71	4	0	0	0	0	2	0	0	0	2	5
HAUS6	ENSAPLG00000006057	ENSAPLT00000026643	protein_coding	50		0	4	4	42	0	0	0	0	0	0	0	7	0	31	4	0	0	0	0	2	0	0	0	2	6
HAUS6	ENSAPLG00000006057	ENSAPLT00000042971	protein_coding	82		0	4	4	74	0	0	0	0	0	0	0	0	0	71	4	0	0	0	0	2	0	0	0	2	5
SHROOM3	ENSAPLG00000010141	ENSAPLT00000010555	protein_coding	67		0	4	7	56	0	0	0	0	0	0	0	2	0	54	4	0	0	0	0	0	0	0	0	7	0
SHROOM3	ENSAPLG00000010141	ENSAPLT00000031169	protein_coding	70		0	4	7	59	0	0	0	0	0	0	0	2	0	54	4	0	0	0	0	0	0	0	0	7	3
ENSAPLG00000002561	ENSAPLG00000002561	ENSAPLT00000002574	protein_coding	102		0	4	3	95	0	0	0	0	0	0	0	82	0	7	4	0	0	0	0	0	0	0	0	3	6
ENSAPLG00000013758	ENSAPLG00000013758	ENSAPLT00000014368	protein_coding	223		0	4	7	212	1	0	1	0	0	0	0	48	0	148	4	0	0	0	0	2	0	0	0	5	16
ENSAPLG00000022133	ENSAPLG00000022133	ENSAPLT00000042842	protein_coding	81		0	4	1	76	1	0	0	0	0	0	0	13	0	52	4	0	0	0	0	0	0	0	0	1	10
ENSAPLG00000023109	ENSAPLG00000023109	ENSAPLT00000019858	protein_coding	16		0	4	12	0	0	0	0	0	0	0	0	0	0	0	4	0	0	0	0	0	0	0	0	12	0
ENSAPLG00000025582	ENSAPLG00000025582	ENSAPLT00000019334	protein_coding	71		0	4	3	64	0	0	0	0	0	0	0	43	0	0	4	0	0	0	0	0	0	0	0	3	21
ENSAPLG00000026408	ENSAPLG00000026408	ENSAPLT00000040537	protein_coding	7		0	4	1	2	0	0	0	0	0	0	0	0	0	0	4	0	0	0	0	0	0	0	0	1	2
FIGNL1	ENSAPLG00000011450	ENSAPLT00000011914	protein_coding	102		0	4	11	87	0	0	0	0	0	0	0	25	0	62	4	0	0	0	0	0	0	0	0	11	0
PTAR1	ENSAPLG00000009255	ENSAPLT00000009620	protein_coding	53		0	4	0	49	2	0	0	0	0	0	0	16	0	22	4	0	0	0	0	0	0	0	0	0	9
TTC33	ENSAPLG00000012734	ENSAPLT00000013251	protein_coding	108		0	4	1	103	0	0	0	0	0	0	0	10	0	86	4	0	0	0	0	0	0	0	0	1	7
CDK5RAP1	ENSAPLG00000008506	ENSAPLT00000008867	protein_coding	23		2	3	0	18	0	0	0	1	0	0	0	0	2	5	2	0	0	0	0	0	0	0	0	0	13
ENSAPLG00000013765	ENSAPLG00000013765	ENSAPLT00000014331	protein_coding	8		2	3	0	3	0	0	0	0	0	0	0	0	2	3	3	0	0	0	0	0	0	0	0	0	0
ENSAPLG00000003878	ENSAPLG00000003878	ENSAPLT00000038229	protein_coding	32		1	3	2	26	0	0	0	0	0	0	0	0	0	23	3	0	0	0	0	0	1	0	0	2	3
ENSAPLG00000003878	ENSAPLG00000003878	ENSAPLT00000040626	protein_coding	81		1	3	2	75	0	0	0	0	0	0	0	0	0	72	3	0	0	0	0	0	1	0	0	2	3
NPHP1	ENSAPLG00000010863	ENSAPLT00000011382	protein_coding	67		1	3	5	58	0	0	0	0	0	0	0	25	0	35	3	0	0	1	0	1	0	0	0	4	0
TRIM63	ENSAPLG00000010297	ENSAPLT00000010740	protein_coding	52		0	3	4	45	1	0	0	0	0	0	0	23	0	19	3	0	0	0	0	1	0	0	0	3	3
TRIM63	ENSAPLG00000010297	ENSAPLT00000040418	protein_coding	76		0	3	4	69	4	0	0	0	0	0	0	7	0	56	3	0	0	0	0	1	0	0	0	3	3
UBE2O	ENSAPLG00000001208	ENSAPLT00000001290	protein_coding	28		0	3	6	19	0	0	0	0	0	0	0	0	0	19	3	0	0	0	0	0	0	0	0	6	0
CACNA1E	ENSAPLG00000011451	ENSAPLT00000012181	protein_coding	53		0	3	3	47	0	0	0	0	0	0	0	0	0	48	3	0	0	0	0	1	0	0	0	2	0
CACNA1E	ENSAPLG00000011451	ENSAPLT00000042365	protein_coding	53		0	3	3	47	0	0	0	0	0	0	0	0	0	48	3	0	0	0	0	1	0	0	0	2	0
CCDC127	ENSAPLG00000029505	ENSAPLT00000037939	protein_coding	138		0	3	1	134	3	0	0	0	0	0	0	47	0	0	3	0	0	0	0	0	0	0	0	1	84
ENSAPLG00000008951	ENSAPLG00000008951	ENSAPLT00000042519	protein_coding	23		0	3	1	19	0	0	0	0	0	0	0	1	0	16	3	0	0	0	0	0	0	0	0	1	2
ENSAPLG00000014140	ENSAPLG00000014140	ENSAPLT00000014793	protein_coding	49		0	3	7	39	0	0	0	0	0	0	0	5	0	34	3	0	0	0	0	1	0	0	0	7	0
ENSAPLG00000014322	ENSAPLG00000014322	ENSAPLT00000014928	protein_coding	135		0	3	4	128	0	1	2	0	0	0	0	0	0	108	3	0	0	0	0	0	0	0	0	3	18
ENSAPLG00000014322	ENSAPLG00000014322	ENSAPLT00000019066	protein_coding	39		0	3	4	32	0	1	4	0	0	0	0	2	0	15	3	0	0	0	0	0	0	0	0	3	11
ENSAPLG00000017164	ENSAPLG00000017164	ENSAPLT00000042913	protein_coding	7		0	3	2	2	0	0	0	0	0	0	0	0	0	2	3	0	0	0	0	0	0	0	0	2	0
ENSAPLG00000025863	ENSAPLG00000025863	ENSAPLT00000022321	protein_coding	4		0	3	1	0	0	0	0	0	0	0	0	0	0	0	3	0	0	0	0	0	0	0	0	1	0
ENSAPLG00000025863	ENSAPLG00000025863	ENSAPLT00000036625	protein_coding	4		0	3	1	0	0	0	0	0	0	0	0	0	0	0	3	0	0	0	0	0	0	0	0	1	0
ENSAPLG00000030238	ENSAPLG00000030238	ENSAPLT00000028729	protein_coding	24		0	3	3	18	0	1	1	0	0	0	0	0	0	17	3	0	0	0	0	0	0	0	0	2	0
ENSAPLG00000030238	ENSAPLG00000030238	ENSAPLT00000043617	protein_coding	24		0	3	3	18	0	1	1	0	0	0	0	0	0	17	3	0	0	0	0	0	0	0	0	2	0
ENSAPLG00000030238	ENSAPLG00000030238	ENSAPLT00000045550	protein_coding	24		0	3	3	18	0	1	1	0	0	0	0	0	0	17	3	0	0	0	0	0	0	0	0	2	0
ENSAPLG00000031111	ENSAPLG00000031111	ENSAPLT00000024076	protein_coding	14		0	3	3	8	0	0	0	0	0	0	1	0	0	8	2	0	0	0	0	0	0	0	0	3	0
ENSAPLG00000031111	ENSAPLG00000031111	ENSAPLT00000026245	protein_coding	14		0	3	3	8	0	0	0	0	0	0	1	0	0	8	2	0	0	0	0	0	0	0	0	3	0
LMO7	ENSAPLG00000005073	ENSAPLT00000005308	protein_coding	161		0	3	4	154	0	0	0	0	0	0	0	6	0	125	3	0	0	0	0	1	0	0	0	3	24
LMO7	ENSAPLG00000005073	ENSAPLT00000019090	protein_coding	336		0	3	4	329	0	0	0	0	0	0	0	8	0	322	3	0	0	0	0	1	0	0	0	3	0
LMO7	ENSAPLG00000005073	ENSAPLT00000030762	protein_coding	337		0	3	4	330	0	0	0	0	0	0	0	6	0	325	3	0	0	0	0	1	0	0	0	3	0
LMO7	ENSAPLG00000005073	ENSAPLT00000034373	protein_coding	337		0	3	4	330	0	0	0	0	0	0	0	6	0	325	3	0	0	0	0	1	0	0	0	3	0
LMO7	ENSAPLG00000005073	ENSAPLT00000042547	protein_coding	161		0	3	4	154	0	0	0	0	0	0	0	6	0	127	3	0	0	0	0	1	0	0	0	3	22
LMO7	ENSAPLG00000005073	ENSAPLT00000044917	protein_coding	336		0	3	4	329	0	0	0	0	0	0	0	8	0	322	3	0	0	0	0	1	0	0	0	3	0
PTGES3	ENSAPLG00000009186	ENSAPLT00000024267	protein_coding	15		0	3	0	12	0	0	4	0	0	0	0	0	0	8	3	0	0	0	0	0	0	0	0	0	0
PTGES3	ENSAPLG00000009186	ENSAPLT00000048330	protein_coding	15		0	3	0	12	0	0	1	0	0	0	0	0	0	8	3	0	0	0	0	0	0	0	0	0	3
SSR1	ENSAPLG00000004473	ENSAPLT00000026695	protein_coding	100		0	3	1	96	0	0	0	0	0	0	0	0	0	21	3	0	0	0	0	0	0	0	0	1	75
SSR1	ENSAPLG00000004473	ENSAPLT00000039489	protein_coding	100		0	3	1	96	0	0	0	0	0	0	0	0	0	21	3	0	0	0	0	0	0	0	0	1	75
STAB2	ENSAPLG00000011843	ENSAPLT00000012514	protein_coding	106		0	3	3	100	0	0	0	0	0	0	0	0	0	98	3	0	0	0	0	0	0	0	0	3	2
STAB2	ENSAPLG00000011843	ENSAPLT00000019418	protein_coding	106		0	3	1	102	2	0	0	0	0	0	0	4	0	94	3	0	0	0	0	0	0	0	0	1	2
STAB2	ENSAPLG00000011843	ENSAPLT00000019837	protein_coding	106		0	3	3	100	0	0	0	0	0	0	0	0	0	98	3	0	0	0	0	0	0	0	0	3	2
ZFPM1	ENSAPLG00000025216	ENSAPLT00000030647	protein_coding	30		0	3	2	25	0	0	0	0	0	0	0	0	0	25	3	0	0	0	0	0	0	0	0	2	0
BEST1	ENSAPLG00000007353	ENSAPLT00000007634	protein_coding	65		0	3	0	62	23	0	0	0	0	0	0	30	0	5	3	0	0	0	0	0	0	0	0	0	4
C5orf34	ENSAPLG00000001554	ENSAPLT00000001582	protein_coding	67		0	3	2	62	2	1	2	0	0	0	0	22	0	28	3	0	0	0	0	0	0	0	0	1	8
CDCP1	ENSAPLG00000012011	ENSAPLT00000012495	protein_coding	228		0	3	5	220	27	0	0	0	0	0	1	77	0	66	2	0	0	0	0	0	0	0	0	5	50
ENSAPLG00000002906	ENSAPLG00000002906	ENSAPLT00000002994	protein_coding	384		0	3	24	357	0	0	0	0	0	0	0	15	0	343	3	0	0	0	0	3	0	0	0	21	2
ENSAPLG00000003844	ENSAPLG00000003844	ENSAPLT00000003928	protein_coding	56		0	3	3	50	0	0	0	0	0	0	0	0	0	40	3	0	0	0	0	1	0	0	0	2	11
ENSAPLG00000014388	ENSAPLG00000014388	ENSAPLT00000014986	protein_coding	27		0	3	3	21	0	0	0	0	0	1	0	5	0	16	2	0	0	0	0	0	0	0	0	3	0
ENSAPLG00000015623	ENSAPLG00000015623	ENSAPLT00000016276	protein_coding	80		0	3	1	76	0	0	0	0	0	0	0	22	0	33	3	0	0	0	0	0	0	0	0	1	21
ENSAPLG00000018056	ENSAPLG00000018056	ENSAPLT00000029938	protein_coding	39		0	3	1	35	0	0	0	0	0	0	0	24	0	7	3	0	0	0	0	0	0	0	0	1	4
ENSAPLG00000023448	ENSAPLG00000023448	ENSAPLT00000045135	protein_coding	5		0	3	1	1	0	0	0	0	0	0	0	1	0	0	3	0	0	0	0	0	0	0	0	1	0
MC1R	ENSAPLG00000000850	ENSAPLT00000000846	protein_coding	50		0	3	0	47	0	0	0	0	0	0	0	0	0	0	3	0	0	0	0	0	0	0	0	0	47
MYCBP2	ENSAPLG00000012782	ENSAPLT00000013438	protein_coding	223		0	3	2	218	0	0	0	0	0	0	0	0	0	186	3	0	0	0	0	0	0	0	0	2	32
ENSAPLG00000026761	ENSAPLG00000026761	ENSAPLT00000033328	protein_coding	4		2	2	0	0	0	0	0	0	1	0	0	0	2	0	1	0	0	0	0	0	0	0	0	0	0
AP1B1	ENSAPLG00000028207	ENSAPLT00000021674	protein_coding	5		1	2	1	1	0	1	1	0	0	0	0	0	0	0	2	0	0	0	0	0	0	1	0	0	0
AP1B1	ENSAPLG00000028207	ENSAPLT00000041619	protein_coding	5		1	2	1	1	0	1	1	0	0	0	0	0	0	0	2	0	0	0	0	0	0	1	0	0	0
AP1B1	ENSAPLG00000028207	ENSAPLT00000043853	protein_coding	5		1	2	1	1	0	1	1	0	0	0	0	0	0	0	2	0	0	0	0	0	0	1	0	0	0
CLSTN3	ENSAPLG00000007312	ENSAPLT00000044390	protein_coding	11		1	2	1	7	0	0	0	0	0	0	0	0	1	3	2	0	0	0	0	0	0	0	0	1	4
ENSAPLG00000002443	ENSAPLG00000002443	ENSAPLT00000047970	protein_coding	187		1	2	11	173	3	0	0	0	0	0	0	45	1	34	2	0	0	0	0	2	0	0	0	9	93
ENSAPLG00000001956	ENSAPLG00000001956	ENSAPLT00000001950	protein_coding	33		1	2	1	29	0	0	0	0	0	0	0	18	1	7	2	0	0	0	0	1	0	0	1	1	4
ENSAPLG00000021175	ENSAPLG00000021175	ENSAPLT00000033092	protein_coding	3		1	2	0	0	0	0	0	0	0	0	0	0	1	0	2	0	0	0	0	0	0	0	0	0	0
ENSAPLG00000028154	ENSAPLG00000028154	ENSAPLT00000026702	protein_coding	3		1	2	0	0	0	0	0	0	0	0	0	0	1	0	2	0	0	0	0	0	0	0	0	0	0
SPATS2	ENSAPLG00000008110	ENSAPLT00000008439	protein_coding	179		1	2	1	175	5	0	0	0	0	0	0	28	0	138	2	0	0	0	0	0	0	1	0	1	4
STAB1	ENSAPLG00000006699	ENSAPLT00000007093	protein_coding	153		1	2	5	145	0	0	0	0	0	0	0	17	0	123	2	0	0	0	0	1	0	1	0	4	6
SLC25A5	ENSAPLG00000021624	ENSAPLT00000041347	protein_coding	24		0	2	1	21	0	0	0	0	1	0	0	21	0	0	1	0	0	0	0	0	0	0	0	1	0
SLC25A5	ENSAPLG00000021624	ENSAPLT00000044265	protein_coding	23		0	2	1	20	0	0	0	0	1	0	0	20	0	0	1	0	0	0	0	0	0	0	0	1	0
ALDH1A1	ENSAPLG00000004796	ENSAPLT00000004994	protein_coding	127		0	2	0	125	0	0	0	0	0	0	0	9	0	106	2	0	0	0	0	0	0	0	0	0	10
ARHGEF39	ENSAPLG00000006241	ENSAPLT00000044273	protein_coding	34		0	2	1	31	0	0	0	0	0	0	0	1	0	7	2	0	0	0	0	0	0	0	0	1	23
CDK5RAP1	ENSAPLG00000008506	ENSAPLT00000020747	protein_coding	23		0	2	1	20	0	0	0	0	0	0	0	0	0	1	2	0	0	0	0	0	0	0	0	1	19
COL14A1	ENSAPLG00000008273	ENSAPLT00000008884	protein_coding	576		0	2	7	567	0	0	4	0	0	0	0	0	0	540	2	0	0	0	0	0	0	0	0	7	23
COL14A1	ENSAPLG00000008273	ENSAPLT00000020981	protein_coding	576		0	2	6	568	0	0	4	0	0	0	0	0	0	541	2	0	0	0	0	0	0	0	0	6	23
COL14A1	ENSAPLG00000008273	ENSAPLT00000036897	protein_coding	576		0	2	7	567	0	0	4	0	0	0	0	0	0	540	2	0	0	0	0	0	0	0	0	7	23
COL14A1	ENSAPLG00000008273	ENSAPLT00000047738	protein_coding	576		0	2	7	567	0	0	4	0	0	0	0	0	0	540	2	0	0	0	0	0	0	0	0	7	23
CSTF2	ENSAPLG00000007255	ENSAPLT00000007585	protein_coding	49		0	2	5	42	0	0	0	0	0	0	0	10	0	14	2	0	0	0	0	1	0	0	0	4	19
CSTF2	ENSAPLG00000007255	ENSAPLT00000036308	protein_coding	49		0	2	5	42	0	0	0	0	0	0	0	10	0	14	2	0	0	0	0	1	0	0	0	4	19
EFCAB5	ENSAPLG00000011243	ENSAPLT00000011715	protein_coding	43		0	2	0	41	0	0	0	0	0	0	0	4	0	37	2	0	0	0	0	0	0	0	0	0	0
EFCAB5	ENSAPLG00000011243	ENSAPLT00000032701	protein_coding	43		0	2	0	41	0	0	0	0	0	0	0	4	0	37	2	0	0	0	0	0	0	0	0	0	0
ENSAPLG00000002966	ENSAPLG00000002966	ENSAPLT00000003052	protein_coding	5		0	2	1	2	0	0	0	0	0	0	0	0	0	2	2	0	0	0	0	0	0	0	0	1	0
ENSAPLG00000002966	ENSAPLG00000002966	ENSAPLT00000032682	protein_coding	5		0	2	1	2	0	0	0	0	0	0	0	0	0	2	2	0	0	0	0	0	0	0	0	1	0
ENSAPLG00000003437	ENSAPLG00000003437	ENSAPLT00000003503	protein_coding	20		0	2	3	15	0	0	0	0	0	0	0	5	0	9	2	0	0	0	0	0	0	0	0	3	1
ENSAPLG00000003437	ENSAPLG00000003437	ENSAPLT00000045095	protein_coding	20		0	2	3	15	0	0	0	0	0	0	0	5	0	9	2	0	0	0	0	0	0	0	0	3	1
ENSAPLG00000003923	ENSAPLG00000003923	ENSAPLT00000004024	protein_coding	28		0	2	0	26	0	0	0	0	0	0	0	4	0	9	2	0	0	0	0	0	0	0	0	0	13
ENSAPLG00000003923	ENSAPLG00000003923	ENSAPLT00000045457	protein_coding	17		0	2	0	15	0	0	1	0	0	0	0	4	0	6	2	0	0	0	0	0	0	0	0	0	4
ENSAPLG00000008951	ENSAPLG00000008951	ENSAPLT00000009362	protein_coding	23		0	2	1	20	0	0	0	0	0	0	0	1	0	17	2	0	0	0	0	0	0	0	0	1	2
ENSAPLG00000008997	ENSAPLG00000008997	ENSAPLT00000009402	protein_coding	19		0	2	1	16	0	0	0	0	0	0	0	0	0	0	2	0	0	0	0	0	0	0	0	1	16
ENSAPLG00000008997	ENSAPLG00000008997	ENSAPLT00000021729	protein_coding	19		0	2	1	16	0	0	0	0	0	0	0	0	0	0	2	0	0	0	0	0	0	0	0	1	16
ENSAPLG00000014140	ENSAPLG00000014140	ENSAPLT00000045900	protein_coding	49		0	2	7	40	0	0	0	0	0	0	0	5	0	35	2	0	0	0	0	0	0	0	0	7	0
ENSAPLG00000014428	ENSAPLG00000014428	ENSAPLT00000015024	protein_coding	51		0	2	3	46	0	0	1	0	0	0	0	19	0	25	2	0	0	0	0	0	0	0	0	3	1
ENSAPLG00000014428	ENSAPLG00000014428	ENSAPLT00000038096	protein_coding	53		0	2	3	48	3	0	1	0	0	0	0	19	0	8	2	0	0	0	0	0	0	0	0	3	17
ENSAPLG00000014428	ENSAPLG00000014428	ENSAPLT00000038348	protein_coding	51		0	2	3	46	0	0	1	0	0	0	0	19	0	25	2	0	0	0	0	0	0	0	0	3	1
ENSAPLG00000015849	ENSAPLG00000015849	ENSAPLT00000016528	protein_coding	4		0	2	1	1	0	0	0	0	0	0	0	0	0	1	2	0	0	0	0	0	0	0	0	1	0
ENSAPLG00000015849	ENSAPLG00000015849	ENSAPLT00000016530	protein_coding	4		0	2	1	1	0	0	0	0	0	0	0	0	0	1	2	0	0	0	0	0	0	0	0	1	0
ENSAPLG00000017164	ENSAPLG00000017164	ENSAPLT00000045375	protein_coding	7		0	2	2	3	0	0	0	0	0	0	0	0	0	3	2	0	0	0	0	0	0	0	0	2	0
ENSAPLG00000017838	ENSAPLG00000017838	ENSAPLT00000037544	protein_coding	3		0	2	0	1	0	0	0	0	0	0	0	0	0	0	2	0	0	0	0	0	0	0	0	0	1
ENSAPLG00000023496	ENSAPLG00000023496	ENSAPLT00000024880	protein_coding	7		0	2	1	4	0	0	0	0	0	0	0	0	0	4	2	0	0	0	0	0	0	0	0	1	0
ENSAPLG00000023496	ENSAPLG00000023496	ENSAPLT00000034770	protein_coding	7		0	2	1	4	0	0	0	0	0	0	0	0	0	4	2	0	0	0	0	0	0	0	0	1	0
ENSAPLG00000025635	ENSAPLG00000025635	ENSAPLT00000048504	protein_coding	3		0	2	0	1	0	0	1	0	0	0	0	0	0	0	2	0	0	0	0	0	0	0	0	0	0
ENSAPLG00000026184	ENSAPLG00000026184	ENSAPLT00000044137	protein_coding	17		0	2	7	8	0	0	3	0	0	0	0	0	0	6	2	0	0	0	0	3	0	0	0	6	0
ENSAPLG00000029571	ENSAPLG00000029571	ENSAPLT00000035808	protein_coding	33		0	2	0	31	0	0	0	0	0	0	0	0	0	10	2	0	0	0	0	0	0	0	0	0	21
ENSAPLG00000029571	ENSAPLG00000029571	ENSAPLT00000045633	protein_coding	31		0	2	1	28	0	0	0	0	0	0	0	0	0	2	2	0	0	0	0	1	0	0	0	0	27
FAM161A	ENSAPLG00000003944	ENSAPLT00000034577	protein_coding	53		0	2	4	47	0	0	0	0	0	0	0	3	0	30	2	0	0	0	0	0	0	0	0	4	14
FAM161A	ENSAPLG00000003944	ENSAPLT00000041565	protein_coding	53		0	2	4	47	0	0	0	0	0	0	0	8	0	25	2	0	0	0	0	0	0	0	0	4	14
FAM161A	ENSAPLG00000003944	ENSAPLT00000046661	protein_coding	53		0	2	4	47	0	0	0	0	0	0	0	3	0	30	2	0	0	0	0	0	0	0	0	4	14
FREM1	ENSAPLG00000012801	ENSAPLT00000013363	protein_coding	57		0	2	4	51	0	0	0	0	0	0	0	6	0	47	2	0	0	0	0	2	0	0	0	2	0
FREM1	ENSAPLG00000012801	ENSAPLT00000041062	protein_coding	57		0	2	4	51	0	0	0	0	0	0	0	6	0	47	2	0	0	0	0	2	0	0	0	2	0
FREM1	ENSAPLG00000012801	ENSAPLT00000045918	protein_coding	57		0	2	4	51	0	0	0	0	0	0	0	6	0	47	2	0	0	0	0	2	0	0	0	2	0
FRMPD1	ENSAPLG00000014290	ENSAPLT00000014891	protein_coding	44		0	2	1	41	0	0	0	0	0	0	0	17	0	20	2	0	0	0	0	1	0	0	0	0	5
FRMPD1	ENSAPLG00000014290	ENSAPLT00000018957	protein_coding	44		0	2	1	41	0	0	0	0	0	0	0	17	0	20	2	0	0	0	0	1	0	0	0	0	5
GALNS	ENSAPLG00000014112	ENSAPLT00000014708	protein_coding	9		0	2	0	7	0	0	0	0	0	0	0	1	0	6	2	0	0	0	0	0	0	0	0	0	0
GALT	ENSAPLG00000025606	ENSAPLT00000037070	protein_coding	56		0	2	3	51	0	0	0	0	0	0	0	28	0	7	2	0	0	0	0	0	0	0	0	3	16
GALT	ENSAPLG00000025606	ENSAPLT00000040158	protein_coding	42		0	2	3	37	0	0	0	0	0	0	0	28	0	7	2	0	0	0	0	0	0	0	0	3	2
GPC1	ENSAPLG00000006321	ENSAPLT00000006582	protein_coding	35		0	2	0	33	0	0	0	0	0	0	0	0	0	33	2	0	0	0	0	0	0	0	0	0	0
LMO7	ENSAPLG00000005073	ENSAPLT00000037923	protein_coding	336		0	2	4	330	0	0	0	0	0	0	0	8	0	323	2	0	0	0	0	1	0	0	0	3	0
LMO7	ENSAPLG00000005073	ENSAPLT00000045696	protein_coding	337		0	2	4	331	0	0	0	0	0	0	0	6	0	326	2	0	0	0	0	1	0	0	0	3	0
NEXMIF	ENSAPLG00000029798	ENSAPLT00000036694	protein_coding	53		0	2	2	49	0	0	0	0	0	0	0	0	0	44	2	0	0	0	0	0	0	0	0	2	5
PAFAH2	ENSAPLG00000025024	ENSAPLT00000021550	protein_coding	46		0	2	8	36	4	0	0	0	0	0	0	17	0	16	2	0	0	0	0	1	0	0	0	7	0
PAFAH2	ENSAPLG00000025024	ENSAPLT00000031592	protein_coding	46		0	2	8	36	4	0	0	0	0	0	0	17	0	16	2	0	0	0	0	1	0	0	0	7	0
PHKA1	ENSAPLG00000005017	ENSAPLT00000005286	protein_coding	178		0	2	17	159	0	0	0	0	0	0	0	10	0	136	2	0	0	0	0	5	0	0	0	13	17
PHKA1	ENSAPLG00000005017	ENSAPLT00000019942	protein_coding	178		0	2	17	159	0	0	0	0	0	0	0	10	0	136	2	0	0	0	0	5	0	0	0	13	17
PHKA1	ENSAPLG00000005017	ENSAPLT00000028783	protein_coding	178		0	2	17	159	0	0	0	0	0	0	0	10	0	136	2	0	0	0	0	5	0	0	0	13	17
PHKA1	ENSAPLG00000005017	ENSAPLT00000029202	protein_coding	178		0	2	17	159	0	0	0	0	0	0	0	10	0	136	2	0	0	0	0	5	0	0	0	13	17
PHKA1	ENSAPLG00000005017	ENSAPLT00000032389	protein_coding	178		0	2	17	159	0	0	0	0	0	0	0	10	0	136	2	0	0	0	0	5	0	0	0	13	17
PHKA1	ENSAPLG00000005017	ENSAPLT00000038973	protein_coding	178		0	2	17	159	0	0	0	0	0	0	0	10	0	136	2	0	0	0	0	5	0	0	0	13	17
PLA2G6	ENSAPLG00000014840	ENSAPLT00000029873	protein_coding	13		0	2	1	10	1	0	1	0	0	0	0	1	0	8	2	0	0	0	0	1	0	0	0	0	0
PLCH1	ENSAPLG00000014302	ENSAPLT00000014957	protein_coding	13		0	2	0	11	0	0	0	0	0	0	0	0	0	11	2	0	0	0	0	0	0	0	0	0	0
PLCH1	ENSAPLG00000014302	ENSAPLT00000018105	protein_coding	13		0	2	0	11	0	0	0	0	0	0	0	0	0	11	2	0	0	0	0	0	0	0	0	0	0
PLCH1	ENSAPLG00000014302	ENSAPLT00000024689	protein_coding	13		0	2	0	11	0	0	0	0	0	0	0	0	0	11	2	0	0	0	0	0	0	0	0	0	0
PLCH1	ENSAPLG00000014302	ENSAPLT00000045762	protein_coding	13		0	2	0	11	0	0	3	0	0	0	0	0	0	4	2	0	0	0	0	0	0	0	0	0	4
PTX3	ENSAPLG00000004626	ENSAPLT00000004748	protein_coding	16		0	2	1	13	0	0	0	0	0	0	0	5	0	8	2	0	0	0	0	0	0	0	0	1	0
PTX3	ENSAPLG00000004626	ENSAPLT00000042004	protein_coding	16		0	2	1	13	0	0	0	0	0	0	0	5	0	8	2	0	0	0	0	0	0	0	0	1	0
RNF157	ENSAPLG00000004013	ENSAPLT00000004126	protein_coding	37		0	2	1	34	0	0	0	0	0	0	0	0	0	24	2	0	0	0	0	0	0	0	0	1	10
RNF157	ENSAPLG00000004013	ENSAPLT00000023120	protein_coding	37		0	2	1	34	0	0	0	0	0	0	0	0	0	24	2	0	0	0	0	0	0	0	0	1	10
SCLT1	ENSAPLG00000014774	ENSAPLT00000029968	protein_coding	100		0	2	2	96	0	0	0	0	0	0	0	0	0	76	2	0	0	0	0	0	0	0	0	2	20
SKP2	ENSAPLG00000007705	ENSAPLT00000008015	protein_coding	60		0	2	2	56	0	0	0	0	0	0	0	8	0	29	2	0	0	0	0	1	0	0	0	1	20
SKP2	ENSAPLG00000007705	ENSAPLT00000020112	protein_coding	64		0	2	2	60	6	0	0	0	0	0	0	6	0	29	2	0	0	0	0	1	0	0	0	1	20
SKP2	ENSAPLG00000007705	ENSAPLT00000034022	protein_coding	64		0	2	2	60	6	0	0	0	0	0	0	6	0	29	2	0	0	0	0	1	0	0	0	1	20
ZFYVE27	ENSAPLG00000028815	ENSAPLT00000024046	protein_coding	3		0	2	0	1	0	0	0	0	0	0	0	0	0	1	2	0	0	0	0	0	0	0	0	0	0
ZFYVE27	ENSAPLG00000028815	ENSAPLT00000040386	protein_coding	3		0	2	0	1	0	0	0	0	0	0	0	0	0	1	2	0	0	0	0	0	0	0	0	0	0
ADAD1	ENSAPLG00000006694	ENSAPLT00000006952	protein_coding	116		0	2	3	111	0	0	0	0	0	0	0	16	0	57	2	0	0	0	0	0	0	0	0	3	38
ASIC1	ENSAPLG00000006928	ENSAPLT00000007240	protein_coding	14		0	2	2	10	0	0	0	0	0	0	0	0	0	9	2	0	0	0	0	0	0	0	0	2	1
CCT4	ENSAPLG00000003237	ENSAPLT00000003347	protein_coding	66		0	2	2	62	0	0	0	0	0	0	0	32	0	30	2	0	0	0	0	0	0	0	0	2	0
DDX49	ENSAPLG00000008420	ENSAPLT00000008783	protein_coding	16		0	2	3	11	0	0	0	0	0	0	0	0	0	12	2	0	0	0	0	1	0	0	0	2	0
DRC7	ENSAPLG00000004202	ENSAPLT00000004318	protein_coding	30		0	2	2	26	0	0	0	0	0	0	0	1	0	23	2	0	0	0	0	1	0	0	0	1	3
ENSAPLG00000004786	ENSAPLG00000004786	ENSAPLT00000005136	protein_coding	21		0	2	0	19	0	0	0	0	0	0	0	0	0	19	2	0	0	0	0	0	0	0	0	0	0
ENSAPLG00000005165	ENSAPLG00000005165	ENSAPLT00000005329	protein_coding	30		0	2	5	23	0	0	0	0	0	0	0	18	0	5	2	0	0	0	0	0	0	0	0	5	0
ENSAPLG00000010042	ENSAPLG00000010042	ENSAPLT00000010453	protein_coding	140		0	2	1	137	1	0	0	0	0	1	0	2	0	115	1	0	0	0	0	0	0	0	0	1	19
ENSAPLG00000013337	ENSAPLG00000013337	ENSAPLT00000013891	protein_coding	23		0	2	0	21	0	0	0	0	0	0	0	3	0	18	2	0	0	0	0	0	0	0	0	0	0
ENSAPLG00000015784	ENSAPLG00000015784	ENSAPLT00000016447	protein_coding	3		0	2	0	1	0	0	0	0	0	0	0	1	0	0	2	0	0	0	0	0	0	0	0	0	0
ENSAPLG00000018000	ENSAPLG00000018000	ENSAPLT00000028142	protein_coding	42		0	2	0	40	0	0	0	0	0	0	0	24	0	3	2	0	0	0	0	0	0	0	0	0	13
ENSAPLG00000018928	ENSAPLG00000018928	ENSAPLT00000041594	protein_coding	2		0	2	0	0	0	0	0	0	0	0	0	0	0	0	2	0	0	0	0	0	0	0	0	0	0
ENSAPLG00000019155	ENSAPLG00000019155	ENSAPLT00000042171	protein_coding	33		0	2	1	30	0	0	0	0	0	0	0	4	0	26	2	0	0	0	0	0	0	0	0	1	0
ENSAPLG00000020953	ENSAPLG00000020953	ENSAPLT00000038193	protein_coding	7		0	2	1	4	0	0	0	0	0	1	0	0	0	5	1	0	0	0	0	1	0	0	0	0	0
ENSAPLG00000021271	ENSAPLG00000021271	ENSAPLT00000024923	protein_coding	51		0	2	0	49	0	0	0	0	0	0	0	32	0	7	2	0	0	0	0	0	0	0	0	0	10
ENSAPLG00000021444	ENSAPLG00000021444	ENSAPLT00000031054	protein_coding	2		0	2	0	0	0	0	0	0	0	0	0	0	0	0	2	0	0	0	0	0	0	0	0	0	0
ENSAPLG00000027243	ENSAPLG00000027243	ENSAPLT00000046360	protein_coding	38		0	2	5	31	1	0	0	0	0	0	0	0	0	23	2	0	0	0	0	0	0	0	0	5	7
ENSAPLG00000027958	ENSAPLG00000027958	ENSAPLT00000034537	protein_coding	14		0	2	0	12	0	0	0	0	0	0	0	5	0	0	2	0	0	0	0	0	0	0	0	0	7
ENSAPLG00000027992	ENSAPLG00000027992	ENSAPLT00000018931	protein_coding	13		0	2	3	8	0	0	0	0	0	0	0	0	0	0	2	0	0	0	0	0	0	0	0	3	8
ENSAPLG00000028030	ENSAPLG00000028030	ENSAPLT00000019247	protein_coding	4		0	2	1	1	0	0	0	0	0	0	0	0	0	0	2	0	0	0	0	0	0	0	0	1	1
ENSAPLG00000029145	ENSAPLG00000029145	ENSAPLT00000045714	protein_coding	2		0	2	0	0	0	0	0	0	0	0	0	0	0	0	2	0	0	0	0	0	0	0	0	0	0
ENSAPLG00000029403	ENSAPLG00000029403	ENSAPLT00000038102	protein_coding	13		0	2	0	11	0	0	0	0	0	0	0	2	0	8	2	0	0	0	0	0	0	0	0	0	1
ERAL1	ENSAPLG00000014894	ENSAPLT00000015544	protein_coding	50		0	2	2	46	0	0	0	0	0	0	0	0	0	34	2	0	0	0	0	1	0	0	0	2	12
FKTN	ENSAPLG00000013432	ENSAPLT00000013985	protein_coding	106		0	2	2	102	0	0	0	0	0	0	0	41	0	59	2	0	0	0	0	1	0	0	0	1	3
MEGF9	ENSAPLG00000031052	ENSAPLT00000032848	protein_coding	89		0	2	0	87	0	0	0	0	0	0	0	7	0	46	2	0	0	0	0	0	0	0	0	0	34
MLANA	ENSAPLG00000003877	ENSAPLT00000003969	protein_coding	22		0	2	0	20	0	0	0	0	0	0	0	9	0	7	2	0	0	0	0	0	0	0	0	0	4
NUDT2	ENSAPLG00000007473	ENSAPLT00000007748	protein_coding	79		0	2	1	76	0	0	0	0	0	0	0	43	0	21	2	0	0	0	0	0	0	0	0	1	12
SPIRE2	ENSAPLG00000007054	ENSAPLT00000007323	protein_coding	10		0	2	2	6	0	0	0	0	0	0	0	0	0	7	2	0	0	0	0	1	0	0	0	1	0
SYDE2	ENSAPLG00000003510	ENSAPLT00000003577	protein_coding	24		0	2	0	22	1	0	0	0	0	0	0	0	0	16	2	0	0	0	0	0	0	0	0	0	5
XCR1	ENSAPLG00000001957	ENSAPLT00000001951	protein_coding	14		0	2	3	9	0	0	0	0	0	0	0	7	0	0	2	0	0	0	0	0	0	0	0	3	2
ZNF407	ENSAPLG00000015102	ENSAPLT00000015746	protein_coding	14		0	2	2	10	0	0	0	0	0	0	0	0	0	9	2	0	0	0	0	0	0	0	0	2	1
LPXN	ENSAPLG00000027655	ENSAPLT00000020651	protein_coding	69		2	1	2	64	0	0	0	0	0	1	0	49	2	15	0	0	0	0	0	0	0	0	0	2	0
LPXN	ENSAPLG00000027655	ENSAPLT00000020993	protein_coding	93		2	1	2	88	0	0	0	0	0	1	0	60	2	28	0	0	0	0	0	0	0	0	0	2	0
LPXN	ENSAPLG00000027655	ENSAPLT00000025559	protein_coding	93		2	1	2	88	0	0	0	0	0	1	0	60	2	28	0	0	0	0	0	0	0	0	0	2	0
LPXN	ENSAPLG00000027655	ENSAPLT00000026980	protein_coding	69		2	1	2	64	0	0	0	0	0	1	0	49	2	16	0	0	0	0	0	1	0	0	0	1	0
LPXN	ENSAPLG00000027655	ENSAPLT00000028312	protein_coding	69		2	1	2	64	0	0	0	0	0	1	0	49	2	15	0	0	0	0	0	0	0	0	0	2	0
LPXN	ENSAPLG00000027655	ENSAPLT00000029435	protein_coding	42		2	1	2	37	0	0	0	0	0	1	0	37	2	0	0	0	0	0	0	0	0	0	0	2	0
LPXN	ENSAPLG00000027655	ENSAPLT00000038140	protein_coding	69		2	1	2	64	0	0	0	0	0	1	0	49	2	15	0	0	0	0	0	0	0	0	0	2	0
SETD9	ENSAPLG00000030605	ENSAPLT00000019306	protein_coding	9		2	1	0	6	0	0	3	0	0	0	0	3	2	0	1	0	0	0	0	0	0	0	0	0	0
ENSAPLG00000019013	ENSAPLG00000019013	ENSAPLT00000041499	protein_coding	15		2	1	1	11	0	0	0	0	0	0	0	0	0	1	1	0	0	0	0	0	1	1	0	1	10
ENSAPLG00000019424	ENSAPLG00000019424	ENSAPLT00000031533	protein_coding	6		1	1	0	4	0	0	0	0	0	0	0	2	1	0	1	0	0	0	0	0	0	0	0	0	2
ENSAPLG00000019424	ENSAPLG00000019424	ENSAPLT00000045449	protein_coding	6		1	1	0	4	0	0	0	0	0	0	0	2	1	0	1	0	0	0	0	0	0	0	0	0	2
ENSAPLG00000028854	ENSAPLG00000028854	ENSAPLT00000032229	protein_coding	17		1	1	0	15	0	0	0	0	0	0	0	7	0	3	1	0	0	0	0	0	0	1	0	0	5
FH	ENSAPLG00000007736	ENSAPLT00000034711	protein_coding	146		1	1	1	143	0	0	0	0	0	0	0	68	0	75	1	0	0	0	0	0	1	0	0	1	0
NOL9	ENSAPLG00000015445	ENSAPLT00000029474	protein_coding	10		1	1	0	8	1	0	0	0	1	0	0	1	1	4	0	0	0	0	0	0	0	0	0	0	2
NT5DC3	ENSAPLG00000013737	ENSAPLT00000014345	protein_coding	7		1	1	0	5	0	0	0	0	0	0	0	3	0	3	1	0	0	1	0	0	0	0	0	0	0
RIOK1	ENSAPLG00000004196	ENSAPLT00000004356	protein_coding	114		1	1	5	107	0	0	0	0	0	0	0	54	0	55	1	0	0	0	0	2	0	1	0	3	0
SERBP1	ENSAPLG00000023710	ENSAPLT00000019768	protein_coding	27		1	1	0	25	0	0	0	0	0	0	0	6	1	18	1	0	0	0	0	0	0	0	0	0	1
SERBP1	ENSAPLG00000023710	ENSAPLT00000027113	protein_coding	27		1	1	0	25	0	0	0	0	0	0	0	6	1	18	1	0	0	0	0	0	0	0	0	0	1
SERBP1	ENSAPLG00000023710	ENSAPLT00000028955	protein_coding	27		1	1	0	25	0	0	0	0	0	0	0	6	1	18	1	0	0	0	0	0	0	0	0	0	1
SSR1	ENSAPLG00000004473	ENSAPLT00000017578	protein_coding	125		1	1	1	122	0	0	0	0	0	0	0	7	0	65	1	0	0	0	0	0	0	1	0	1	50
ENSAPLG00000019209	ENSAPLG00000019209	ENSAPLT00000036768	protein_coding	40		1	1	1	37	0	0	0	0	0	0	0	2	0	15	1	0	0	0	1	0	0	0	0	1	21
ENSAPLG00000022403	ENSAPLG00000022403	ENSAPLT00000043616	protein_coding	28		1	1	0	26	0	0	0	0	0	0	0	14	0	12	1	0	0	1	0	0	0	0	0	0	1
ENSAPLG00000026416	ENSAPLG00000026416	ENSAPLT00000035542	protein_coding	4		1	1	0	2	0	0	0	0	0	0	0	0	0	3	1	0	0	0	1	0	0	0	0	0	0
GAS6	ENSAPLG00000013696	ENSAPLT00000014318	protein_coding	2		1	1	0	0	0	0	0	0	0	0	0	0	1	0	1	0	0	0	0	0	0	0	0	0	0
SLC6A18	ENSAPLG00000023971	ENSAPLT00000026403	protein_coding	133		1	1	2	129	0	0	0	0	0	0	1	1	1	88	0	0	0	0	0	0	0	0	0	2	40
TM2D2	ENSAPLG00000024919	ENSAPLT00000044779	protein_coding	41		1	1	3	36	0	0	0	0	0	0	0	0	1	5	1	0	0	0	0	0	0	0	0	3	31
CHRND	ENSAPLG00000028659	ENSAPLT00000038431	protein_coding	8		0	1	2	5	0	0	0	0	0	0	0	0	0	5	1	0	0	0	0	0	0	0	0	2	0
PDGFRB	ENSAPLG00000013101	ENSAPLT00000013696	protein_coding	3		0	1	0	2	0	0	0	0	0	0	0	1	0	1	1	0	0	0	0	0	0	0	0	0	0
PDGFRB	ENSAPLG00000013101	ENSAPLT00000017202	protein_coding	3		0	1	0	2	0	0	0	0	0	0	0	1	0	1	1	0	0	0	0	0	0	0	0	0	0
TMLHE	ENSAPLG00000012485	ENSAPLT00000012995	protein_coding	247		0	1	11	235	16	1	3	0	0	0	0	16	0	175	1	0	0	0	0	3	0	0	0	8	27
TMLHE	ENSAPLG00000012485	ENSAPLT00000047708	protein_coding	247		0	1	11	235	16	1	4	0	0	0	0	16	0	174	1	0	0	0	0	3	0	0	0	8	27
ACER2	ENSAPLG00000004885	ENSAPLT00000040205	protein_coding	60		0	1	1	58	1	0	0	0	0	0	0	11	0	36	1	0	0	0	0	0	0	0	0	1	10
MDN1	ENSAPLG00000000987	ENSAPLT00000001146	protein_coding	6		0	1	1	4	0	0	0	0	0	0	0	0	0	4	1	0	0	0	0	0	0	0	0	1	0
POLR1E	ENSAPLG00000010340	ENSAPLT00000010769	protein_coding	118		0	1	0	117	1	0	0	0	0	0	0	9	0	107	1	0	0	0	0	0	0	0	0	0	0
RLIM	ENSAPLG00000007884	ENSAPLT00000008184	protein_coding	31		0	1	1	29	0	0	0	0	0	0	0	8	0	5	1	0	0	0	0	0	0	0	0	1	16
ZW10	ENSAPLG00000010173	ENSAPLT00000010648	protein_coding	26		0	1	2	23	0	0	0	0	0	0	0	6	0	18	1	0	0	0	0	1	0	0	0	1	0
AARS2	ENSAPLG00000014835	ENSAPLT00000015515	protein_coding	15		0	1	1	13	0	0	0	0	0	0	0	0	0	10	1	0	0	0	0	0	0	0	0	1	3
ALDH1A1	ENSAPLG00000004796	ENSAPLT00000025539	protein_coding	128		0	1	0	127	4	0	0	0	0	0	0	4	0	108	1	0	0	0	0	0	0	0	0	0	11
AMER1	ENSAPLG00000022622	ENSAPLT00000029482	protein_coding	11		0	1	0	10	0	0	0	0	0	0	0	1	0	1	1	0	0	0	0	0	0	0	0	0	8
AMER1	ENSAPLG00000022622	ENSAPLT00000032002	protein_coding	11		0	1	0	10	0	0	0	0	0	0	0	1	0	1	1	0	0	0	0	0	0	0	0	0	8
AMOT	ENSAPLG00000008840	ENSAPLT00000009220	protein_coding	35		0	1	0	34	2	0	0	0	0	0	0	17	0	15	1	0	0	0	0	0	0	0	0	0	0
AMOT	ENSAPLG00000008840	ENSAPLT00000031691	protein_coding	35		0	1	0	34	2	0	0	0	0	0	0	17	0	15	1	0	0	0	0	0	0	0	0	0	0
ARFGEF3	ENSAPLG00000002724	ENSAPLT00000045378	protein_coding	54		0	1	0	53	0	0	0	0	0	0	0	0	0	37	1	0	0	0	0	0	0	0	0	0	16
ARHGAP18	ENSAPLG00000011409	ENSAPLT00000011937	protein_coding	45		0	1	3	41	0	0	0	0	0	0	0	2	0	34	1	0	0	0	0	1	0	0	0	2	6
ARHGAP18	ENSAPLG00000011409	ENSAPLT00000041692	protein_coding	62		0	1	3	58	0	0	1	0	0	0	0	2	0	51	1	0	0	0	0	1	0	0	0	2	5
ASXL2	ENSAPLG00000005877	ENSAPLT00000036278	protein_coding	21		0	1	0	20	0	0	0	0	0	0	0	3	0	17	1	0	0	0	0	0	0	0	0	0	0
BCAS3	ENSAPLG00000008363	ENSAPLT00000029188	protein_coding	113		0	1	0	112	2	0	0	0	0	0	0	5	0	105	1	0	0	0	0	0	0	0	0	0	0
BCAS3	ENSAPLG00000008363	ENSAPLT00000032267	protein_coding	113		0	1	0	112	2	0	0	0	0	0	0	5	0	105	1	0	0	0	0	0	0	0	0	0	0
BCAS3	ENSAPLG00000008363	ENSAPLT00000035920	protein_coding	113		0	1	0	112	2	0	0	0	0	0	0	5	0	105	1	0	0	0	0	0	0	0	0	0	0
BCAS3	ENSAPLG00000008363	ENSAPLT00000041151	protein_coding	113		0	1	0	112	2	0	0	0	0	0	0	5	0	105	1	0	0	0	0	0	0	0	0	0	0
C18orf21	ENSAPLG00000006845	ENSAPLT00000007095	protein_coding	9		0	1	1	7	0	0	0	0	0	0	0	6	0	1	1	0	0	0	0	0	0	0	0	1	0
C18orf21	ENSAPLG00000006845	ENSAPLT00000025458	protein_coding	9		0	1	1	7	0	0	0	0	0	0	0	6	0	1	1	0	0	0	0	0	0	0	0	1	0
C6	ENSAPLG00000009882	ENSAPLT00000010327	protein_coding	53		0	1	4	48	1	0	2	0	0	0	0	7	0	29	1	0	0	0	0	0	0	0	0	4	9
CA9	ENSAPLG00000021968	ENSAPLT00000031396	protein_coding	75		0	1	6	68	0	0	0	0	0	0	0	14	0	57	1	0	0	0	0	3	0	0	0	3	0
CLCN2	ENSAPLG00000008974	ENSAPLT00000009375	protein_coding	17		0	1	3	13	0	0	0	0	0	0	0	1	0	12	1	0	0	0	0	1	0	0	0	2	1
CLCN2	ENSAPLG00000008974	ENSAPLT00000045912	protein_coding	17		0	1	3	13	0	0	0	0	0	0	0	1	0	12	1	0	0	0	0	1	0	0	0	2	1
CLIC2	ENSAPLG00000000963	ENSAPLT00000000954	protein_coding	184		0	1	2	181	0	0	0	0	0	0	0	40	0	54	1	0	0	0	0	0	0	0	0	2	87
CLSTN3	ENSAPLG00000007312	ENSAPLT00000007632	protein_coding	11		0	1	1	9	0	0	0	0	0	0	0	0	0	9	1	0	0	0	0	0	0	0	0	1	0
CLSTN3	ENSAPLG00000007312	ENSAPLT00000023453	protein_coding	11		0	1	1	9	0	0	0	0	0	0	0	0	0	2	1	0	0	0	0	0	0	0	0	1	7
CSF3R	ENSAPLG00000007972	ENSAPLT00000026340	protein_coding	21		0	1	6	14	0	0	0	0	0	0	0	0	0	11	1	0	0	0	0	0	0	0	0	6	3
DAPK3	ENSAPLG00000030975	ENSAPLT00000040622	protein_coding	3		0	1	0	2	0	0	0	0	0	0	0	1	0	1	1	0	0	0	0	0	0	0	0	0	0
DNMBP	ENSAPLG00000010732	ENSAPLT00000011194	protein_coding	67		0	1	3	63	0	0	0	0	0	0	0	1	0	28	1	0	0	0	0	0	0	0	0	3	34
DPYD	ENSAPLG00000012045	ENSAPLT00000012599	protein_coding	59		0	1	0	58	0	0	0	0	0	0	0	0	0	58	1	0	0	0	0	0	0	0	0	0	0
DPYD	ENSAPLG00000012045	ENSAPLT00000022824	protein_coding	59		0	1	0	58	0	0	0	0	0	0	0	0	0	58	1	0	0	0	0	0	0	0	0	0	0
DPYD	ENSAPLG00000012045	ENSAPLT00000046083	protein_coding	59		0	1	0	58	0	0	0	0	0	0	0	0	0	58	1	0	0	0	0	0	0	0	0	0	0
ENSAPLG00000002319	ENSAPLG00000002319	ENSAPLT00000002352	protein_coding	10		0	1	1	8	0	0	0	0	0	0	0	0	0	9	1	0	0	0	0	1	0	0	0	0	0
ENSAPLG00000002443	ENSAPLG00000002443	ENSAPLT00000002458	protein_coding	187		0	1	9	177	0	0	0	0	0	0	0	48	0	38	1	0	0	0	0	2	0	0	0	7	93
ENSAPLG00000002829	ENSAPLG00000002829	ENSAPLT00000002871	protein_coding	56		0	1	0	55	6	0	0	0	0	0	0	8	0	33	1	0	0	0	0	0	0	0	0	0	8
ENSAPLG00000002829	ENSAPLG00000002829	ENSAPLT00000028756	protein_coding	51		0	1	0	50	6	0	0	0	0	0	0	8	0	18	1	0	0	0	0	0	0	0	0	0	18
ENSAPLG00000004910	ENSAPLG00000004910	ENSAPLT00000005074	protein_coding	37		0	1	0	36	0	0	0	0	0	0	0	5	0	27	1	0	0	0	0	0	0	0	0	0	4
ENSAPLG00000004910	ENSAPLG00000004910	ENSAPLT00000044184	protein_coding	37		0	1	0	36	0	0	0	0	0	0	0	5	0	27	1	0	0	0	0	0	0	0	0	0	4
ENSAPLG00000006258	ENSAPLG00000006258	ENSAPLT00000032395	protein_coding	57		0	1	0	56	0	0	0	0	0	0	0	12	0	44	1	0	0	0	0	0	0	0	0	0	0
ENSAPLG00000006258	ENSAPLG00000006258	ENSAPLT00000042619	protein_coding	57		0	1	0	56	0	0	0	0	0	0	0	12	0	44	1	0	0	0	0	0	0	0	0	0	0
ENSAPLG00000007205	ENSAPLG00000007205	ENSAPLT00000040355	protein_coding	345		0	1	0	344	0	0	0	0	0	0	0	27	0	298	1	0	0	0	0	0	0	0	0	0	19
ENSAPLG00000007917	ENSAPLG00000007917	ENSAPLT00000008253	protein_coding	177		0	1	3	173	0	0	0	0	0	0	0	0	0	145	1	0	0	0	0	1	0	0	0	2	29
ENSAPLG00000007917	ENSAPLG00000007917	ENSAPLT00000022472	protein_coding	178		0	1	3	174	0	0	0	0	0	0	0	1	0	145	1	0	0	0	0	1	0	0	0	2	29
ENSAPLG00000008120	ENSAPLG00000008120	ENSAPLT00000008456	protein_coding	14		0	1	1	12	0	0	0	0	0	0	0	0	0	3	1	0	0	0	0	0	0	0	0	1	9
ENSAPLG00000008120	ENSAPLG00000008120	ENSAPLT00000020739	protein_coding	14		0	1	1	12	0	0	0	0	0	0	0	0	0	3	1	0	0	0	0	0	0	0	0	1	9
ENSAPLG00000008120	ENSAPLG00000008120	ENSAPLT00000025248	protein_coding	14		0	1	1	12	0	0	0	0	0	0	0	0	0	3	1	0	0	0	0	0	0	0	0	1	9
ENSAPLG00000008120	ENSAPLG00000008120	ENSAPLT00000028640	protein_coding	14		0	1	1	12	0	0	0	0	0	0	0	0	0	3	1	0	0	0	0	0	0	0	0	1	9
ENSAPLG00000008120	ENSAPLG00000008120	ENSAPLT00000033858	protein_coding	14		0	1	1	12	0	0	0	0	0	0	0	0	0	3	1	0	0	0	0	0	0	0	0	1	9
ENSAPLG00000008120	ENSAPLG00000008120	ENSAPLT00000039743	protein_coding	14		0	1	1	12	0	0	0	0	0	0	0	0	0	3	1	0	0	0	0	0	0	0	0	1	9
ENSAPLG00000008120	ENSAPLG00000008120	ENSAPLT00000047869	protein_coding	14		0	1	1	12	0	0	0	0	0	0	0	0	0	3	1	0	0	0	0	0	0	0	0	1	9
ENSAPLG00000008364	ENSAPLG00000008364	ENSAPLT00000008713	protein_coding	76		0	1	1	74	0	1	1	0	0	0	0	4	0	66	1	0	0	0	0	0	0	0	0	0	3
ENSAPLG00000008364	ENSAPLG00000008364	ENSAPLT00000019192	protein_coding	77		0	1	2	74	0	2	3	0	0	0	0	4	0	66	1	0	0	0	0	0	0	0	0	0	1
ENSAPLG00000008364	ENSAPLG00000008364	ENSAPLT00000019549	protein_coding	76		0	1	1	74	0	1	1	0	0	0	0	4	0	69	1	0	0	0	0	0	0	0	0	0	0
ENSAPLG00000008881	ENSAPLG00000008881	ENSAPLT00000008889	protein_coding	8		0	1	0	7	0	0	0	0	0	0	0	1	0	6	1	0	0	0	0	0	0	0	0	0	0
ENSAPLG00000008881	ENSAPLG00000008881	ENSAPLT00000009245	protein_coding	8		0	1	0	7	0	0	0	0	0	0	0	0	0	7	1	0	0	0	0	0	0	0	0	0	0
ENSAPLG00000008881	ENSAPLG00000008881	ENSAPLT00000020404	protein_coding	8		0	1	0	7	0	0	0	0	0	0	0	0	0	7	1	0	0	0	0	0	0	0	0	0	0
ENSAPLG00000008881	ENSAPLG00000008881	ENSAPLT00000029952	protein_coding	8		0	1	0	7	0	0	0	0	0	0	0	0	0	7	1	0	0	0	0	0	0	0	0	0	0
ENSAPLG00000008881	ENSAPLG00000008881	ENSAPLT00000040789	protein_coding	8		0	1	0	7	0	0	0	0	0	0	0	0	0	7	1	0	0	0	0	0	0	0	0	0	0
ENSAPLG00000008881	ENSAPLG00000008881	ENSAPLT00000042459	protein_coding	8		0	1	0	7	0	0	0	0	0	0	0	0	0	7	1	0	0	0	0	0	0	0	0	0	0
ENSAPLG00000008881	ENSAPLG00000008881	ENSAPLT00000044658	protein_coding	8		0	1	0	7	0	0	0	0	0	0	0	0	0	7	1	0	0	0	0	0	0	0	0	0	0
ENSAPLG00000008881	ENSAPLG00000008881	ENSAPLT00000048184	protein_coding	8		0	1	0	7	0	0	0	0	0	0	0	0	0	7	1	0	0	0	0	0	0	0	0	0	0
ENSAPLG00000009277	ENSAPLG00000009277	ENSAPLT00000009682	protein_coding	364		0	1	2	361	0	0	0	0	0	0	0	21	0	306	1	0	0	0	0	0	0	0	0	2	34
ENSAPLG00000009277	ENSAPLG00000009277	ENSAPLT00000037259	protein_coding	364		0	1	2	361	0	0	0	0	0	0	0	21	0	306	1	0	0	0	0	0	0	0	0	2	34
ENSAPLG00000009277	ENSAPLG00000009277	ENSAPLT00000037747	protein_coding	364		0	1	2	361	0	0	0	0	0	0	0	21	0	306	1	0	0	0	0	0	0	0	0	2	34
ENSAPLG00000009277	ENSAPLG00000009277	ENSAPLT00000039596	protein_coding	364		0	1	2	361	7	0	0	0	0	0	0	14	0	306	1	0	0	0	0	0	0	0	0	2	34
ENSAPLG00000010630	ENSAPLG00000010630	ENSAPLT00000007474	protein_coding	2		0	1	0	1	0	0	0	0	0	0	0	0	0	1	1	0	0	0	0	0	0	0	0	0	0
ENSAPLG00000011592	ENSAPLG00000011592	ENSAPLT00000012058	protein_coding	12		0	1	4	7	0	1	3	0	0	0	0	1	0	2	1	0	0	0	0	0	0	0	0	3	1
ENSAPLG00000011592	ENSAPLG00000011592	ENSAPLT00000023177	protein_coding	11		0	1	2	8	0	0	1	0	0	0	0	1	0	6	1	0	0	0	0	0	0	0	0	2	0
ENSAPLG00000012679	ENSAPLG00000012679	ENSAPLT00000013200	protein_coding	154		0	1	3	150	0	1	3	0	0	0	0	1	0	32	1	0	0	0	0	0	0	0	0	2	114
ENSAPLG00000012679	ENSAPLG00000012679	ENSAPLT00000026910	protein_coding	99		0	1	2	96	0	0	0	0	0	0	0	1	0	32	1	0	0	0	0	0	0	0	0	2	63
ENSAPLG00000012884	ENSAPLG00000012884	ENSAPLT00000013423	protein_coding	271		0	1	2	268	0	1	18	0	0	0	0	15	0	205	1	0	0	0	0	0	0	0	0	1	30
ENSAPLG00000013441	ENSAPLG00000013441	ENSAPLT00000013991	protein_coding	128		0	1	2	125	0	0	0	0	0	0	0	65	0	28	1	0	0	0	0	0	0	0	0	2	32
ENSAPLG00000013441	ENSAPLG00000013441	ENSAPLT00000027620	protein_coding	119		0	1	2	116	0	0	0	0	0	0	0	65	0	20	1	0	0	0	0	0	0	0	0	2	31
ENSAPLG00000015850	ENSAPLG00000015850	ENSAPLT00000016518	protein_coding	10		0	1	0	9	0	0	0	0	0	0	0	0	0	9	1	0	0	0	0	0	0	0	0	0	0
ENSAPLG00000016126	ENSAPLG00000016126	ENSAPLT00000023911	protein_coding	23		0	1	3	19	8	0	0	0	0	0	0	0	0	3	1	0	0	0	0	0	0	0	0	3	8
ENSAPLG00000016900	ENSAPLG00000016900	ENSAPLT00000021265	protein_coding	48		0	1	0	47	0	0	1	0	0	0	0	37	0	9	1	0	0	0	0	0	0	0	0	0	0
ENSAPLG00000016900	ENSAPLG00000016900	ENSAPLT00000021478	protein_coding	48		0	1	0	47	0	0	1	0	0	0	0	37	0	9	1	0	0	0	0	0	0	0	0	0	0
ENSAPLG00000016900	ENSAPLG00000016900	ENSAPLT00000030217	protein_coding	48		0	1	0	47	0	0	1	0	0	0	0	37	0	9	1	0	0	0	0	0	0	0	0	0	0
ENSAPLG00000016900	ENSAPLG00000016900	ENSAPLT00000033825	protein_coding	48		0	1	0	47	16	0	1	0	0	0	0	21	0	9	1	0	0	0	0	0	0	0	0	0	0
ENSAPLG00000016900	ENSAPLG00000016900	ENSAPLT00000039219	protein_coding	48		0	1	0	47	16	0	1	0	0	0	0	21	0	9	1	0	0	0	0	0	0	0	0	0	0
ENSAPLG00000016900	ENSAPLG00000016900	ENSAPLT00000040815	protein_coding	48		0	1	0	47	16	0	1	0	0	0	0	21	0	9	1	0	0	0	0	0	0	0	0	0	0
ENSAPLG00000016900	ENSAPLG00000016900	ENSAPLT00000042300	protein_coding	48		0	1	0	47	16	0	1	0	0	0	0	21	0	9	1	0	0	0	0	0	0	0	0	0	0
ENSAPLG00000018309	ENSAPLG00000018309	ENSAPLT00000018171	protein_coding	59		0	1	0	58	6	0	0	0	0	0	0	0	0	52	1	0	0	0	0	0	0	0	0	0	0
ENSAPLG00000018309	ENSAPLG00000018309	ENSAPLT00000029878	protein_coding	51		0	1	0	50	10	0	2	0	0	0	0	0	0	32	1	0	0	0	0	0	0	0	0	0	6
ENSAPLG00000018309	ENSAPLG00000018309	ENSAPLT00000035420	protein_coding	51		0	1	0	50	3	0	0	0	0	0	0	0	0	47	1	0	0	0	0	0	0	0	0	0	0
ENSAPLG00000018309	ENSAPLG00000018309	ENSAPLT00000039479	protein_coding	67		0	1	0	66	3	0	0	0	0	0	0	0	0	55	1	0	0	0	0	0	0	0	0	0	8
ENSAPLG00000018309	ENSAPLG00000018309	ENSAPLT00000040372	protein_coding	67		0	1	0	66	3	0	0	0	0	0	0	0	0	63	1	0	0	0	0	0	0	0	0	0	0
ENSAPLG00000018690	ENSAPLG00000018690	ENSAPLT00000021377	protein_coding	1		0	1	0	0	0	0	0	0	0	0	0	0	0	0	1	0	0	0	0	0	0	0	0	0	0
ENSAPLG00000019319	ENSAPLG00000019319	ENSAPLT00000019733	protein_coding	49		0	1	1	47	0	0	0	0	0	0	0	3	0	22	1	0	0	0	0	0	0	0	0	1	22
ENSAPLG00000019319	ENSAPLG00000019319	ENSAPLT00000044867	protein_coding	49		0	1	1	47	0	0	0	0	0	0	0	3	0	22	1	0	0	0	0	0	0	0	0	1	22
ENSAPLG00000019398	ENSAPLG00000019398	ENSAPLT00000026531	protein_coding	60		0	1	1	58	0	0	0	0	0	0	0	13	0	44	1	0	0	0	0	0	0	0	0	1	1
ENSAPLG00000019398	ENSAPLG00000019398	ENSAPLT00000034152	protein_coding	60		0	1	1	58	0	0	0	0	0	0	0	13	0	44	1	0	0	0	0	0	0	0	0	1	1
ENSAPLG00000019752	ENSAPLG00000019752	ENSAPLT00000042361	protein_coding	12		0	1	0	11	0	0	0	0	0	0	0	10	0	1	1	0	0	0	0	0	0	0	0	0	0
ENSAPLG00000019752	ENSAPLG00000019752	ENSAPLT00000047768	protein_coding	12		0	1	0	11	0	0	0	0	0	0	0	10	0	1	1	0	0	0	0	0	0	0	0	0	0
ENSAPLG00000020802	ENSAPLG00000020802	ENSAPLT00000044114	protein_coding	3		0	1	1	1	0	0	0	0	0	0	0	0	0	2	1	0	0	0	0	1	0	0	0	0	0
ENSAPLG00000020802	ENSAPLG00000020802	ENSAPLT00000048422	protein_coding	3		0	1	1	1	0	0	0	0	0	0	0	0	0	2	1	0	0	0	0	1	0	0	0	0	0
ENSAPLG00000021714	ENSAPLG00000021714	ENSAPLT00000045730	protein_coding	1		0	1	0	0	0	0	0	0	0	0	0	0	0	0	1	0	0	0	0	0	0	0	0	0	0
ENSAPLG00000022526	ENSAPLG00000022526	ENSAPLT00000018284	protein_coding	3		0	1	0	2	0	0	0	0	0	0	0	1	0	0	1	0	0	0	0	0	0	0	0	0	1
ENSAPLG00000022526	ENSAPLG00000022526	ENSAPLT00000031295	protein_coding	3		0	1	0	2	0	0	0	0	0	0	0	1	0	0	1	0	0	0	0	0	0	0	0	0	1
ENSAPLG00000023918	ENSAPLG00000023918	ENSAPLT00000028259	protein_coding	7		0	1	1	5	0	0	0	0	0	0	0	0	0	0	1	0	0	0	0	0	0	0	0	1	5
ENSAPLG00000024715	ENSAPLG00000024715	ENSAPLT00000027338	protein_coding	1		0	1	0	0	0	0	0	0	0	0	0	0	0	0	1	0	0	0	0	0	0	0	0	0	0
ENSAPLG00000024715	ENSAPLG00000024715	ENSAPLT00000032538	protein_coding	1		0	1	0	0	0	0	0	0	0	0	0	0	0	0	1	0	0	0	0	0	0	0	0	0	0
ENSAPLG00000024715	ENSAPLG00000024715	ENSAPLT00000048050	protein_coding	1		0	1	0	0	0	0	0	0	0	0	0	0	0	0	1	0	0	0	0	0	0	0	0	0	0
ENSAPLG00000024995	ENSAPLG00000024995	ENSAPLT00000039257	protein_coding	5		0	1	0	4	0	0	0	0	0	0	0	0	0	4	1	0	0	0	0	0	0	0	0	0	0
ENSAPLG00000026055	ENSAPLG00000026055	ENSAPLT00000043947	protein_coding	1		0	1	0	0	0	0	0	0	0	0	0	0	0	0	1	0	0	0	0	0	0	0	0	0	0
ENSAPLG00000026055	ENSAPLG00000026055	ENSAPLT00000047122	protein_coding	1		0	1	0	0	0	0	0	0	0	0	0	0	0	0	1	0	0	0	0	0	0	0	0	0	0
ENSAPLG00000028854	ENSAPLG00000028854	ENSAPLT00000028659	protein_coding	17		0	1	1	15	0	0	0	0	0	0	0	7	0	4	1	0	0	0	0	1	0	0	0	0	5
ENSAPLG00000028877	ENSAPLG00000028877	ENSAPLT00000017219	protein_coding	12		0	1	1	10	0	0	0	0	0	0	0	0	0	11	1	0	0	0	0	1	0	0	0	0	0
ENSAPLG00000028877	ENSAPLG00000028877	ENSAPLT00000027024	protein_coding	12		0	1	1	10	0	0	0	0	0	0	0	0	0	11	1	0	0	0	0	1	0	0	0	0	0
EPB41L1	ENSAPLG00000012144	ENSAPLT00000012674	protein_coding	179		0	1	3	175	0	0	0	0	0	0	0	6	0	164	1	0	0	0	0	0	0	0	0	3	5
EPB41L1	ENSAPLG00000012144	ENSAPLT00000024183	protein_coding	179		0	1	3	175	0	0	0	0	0	0	0	6	0	164	1	0	0	0	0	0	0	0	0	3	5
EPHX2	ENSAPLG00000012184	ENSAPLT00000033491	protein_coding	4		0	1	0	3	0	0	0	0	0	0	0	0	0	2	1	0	0	0	0	0	0	0	0	0	1
EPHX2	ENSAPLG00000012184	ENSAPLT00000035205	protein_coding	4		0	1	1	2	0	0	0	0	0	0	0	0	0	2	1	0	0	0	0	0	0	0	0	1	0
EPHX2	ENSAPLG00000012184	ENSAPLT00000040895	protein_coding	4		0	1	1	2	0	0	0	0	0	0	0	0	0	2	1	0	0	0	0	0	0	0	0	1	0
FAM161A	ENSAPLG00000003944	ENSAPLT00000004034	protein_coding	51		0	1	5	45	0	0	0	0	0	0	0	8	0	20	1	0	0	0	0	1	0	0	0	4	18
FBXO34	ENSAPLG00000026413	ENSAPLT00000025297	protein_coding	34		0	1	0	33	0	0	0	0	0	0	0	0	0	33	1	0	0	0	0	0	0	0	0	0	0
FBXO34	ENSAPLG00000026413	ENSAPLT00000027214	protein_coding	34		0	1	0	33	0	0	0	0	0	0	0	0	0	33	1	0	0	0	0	0	0	0	0	0	0
FBXO34	ENSAPLG00000026413	ENSAPLT00000046399	protein_coding	33		0	1	0	32	0	0	2	0	0	0	0	0	0	13	1	0	0	0	0	0	0	0	0	0	17
FH	ENSAPLG00000007736	ENSAPLT00000036020	protein_coding	146		0	1	1	144	0	0	0	0	0	0	0	68	0	56	1	0	0	0	0	0	0	0	0	1	20
FRMPD1	ENSAPLG00000014290	ENSAPLT00000014888	protein_coding	44		0	1	2	41	0	0	0	0	0	0	0	17	0	21	1	0	0	0	0	2	0	0	0	0	5
GLP1R	ENSAPLG00000005054	ENSAPLT00000005251	protein_coding	140		0	1	0	139	0	0	0	0	0	0	0	0	0	108	1	0	0	0	0	0	0	0	0	0	31
GLP1R	ENSAPLG00000005054	ENSAPLT00000031483	protein_coding	34		0	1	0	33	0	0	0	0	0	0	0	0	0	19	1	0	0	0	0	0	0	0	0	0	14
GNMT	ENSAPLG00000020041	ENSAPLT00000036255	protein_coding	3		0	1	0	2	0	0	0	0	0	0	0	0	0	0	1	0	0	0	0	0	0	0	0	0	2
HSD17B3	ENSAPLG00000006227	ENSAPLT00000006445	protein_coding	43		0	1	0	42	2	0	0	0	0	0	0	6	0	28	1	0	0	0	0	0	0	0	0	0	6
IRX4	ENSAPLG00000022847	ENSAPLT00000021041	protein_coding	17		0	1	0	16	1	0	0	0	0	0	0	3	0	8	1	0	0	0	0	0	0	0	0	0	4
IRX4	ENSAPLG00000022847	ENSAPLT00000043347	protein_coding	17		0	1	0	16	1	0	0	0	0	0	0	3	0	8	1	0	0	0	0	0	0	0	0	0	4
KIAA2026	ENSAPLG00000003748	ENSAPLT00000003705	protein_coding	143		0	1	3	139	0	0	0	0	0	0	0	8	0	131	1	0	0	0	0	0	0	0	0	3	0
KIAA2026	ENSAPLG00000003748	ENSAPLT00000003826	protein_coding	143		0	1	3	139	0	0	0	0	0	0	0	8	0	131	1	0	0	0	0	0	0	0	0	3	0
KIF13B	ENSAPLG00000005429	ENSAPLT00000005668	protein_coding	48		0	1	0	47	0	0	0	0	0	0	0	0	0	47	1	0	0	0	0	0	0	0	0	0	0
KIF13B	ENSAPLG00000005429	ENSAPLT00000038680	protein_coding	48		0	1	0	47	0	0	0	0	0	0	0	0	0	47	1	0	0	0	0	0	0	0	0	0	0
LIMA1	ENSAPLG00000006766	ENSAPLT00000007053	protein_coding	7		0	1	3	3	0	0	0	0	0	0	0	1	0	1	1	0	0	0	0	0	0	0	0	3	1
LIMA1	ENSAPLG00000006766	ENSAPLT00000023318	protein_coding	9		0	1	3	5	0	0	0	0	0	0	0	1	0	1	1	0	0	0	0	0	0	0	0	3	3
LIMA1	ENSAPLG00000006766	ENSAPLT00000025848	protein_coding	9		0	1	3	5	0	0	0	0	0	0	0	1	0	1	1	0	0	0	0	0	0	0	0	3	3
LIMA1	ENSAPLG00000006766	ENSAPLT00000039005	protein_coding	9		0	1	3	5	0	0	0	0	0	0	0	1	0	1	1	0	0	0	0	0	0	0	0	3	3
LMO7	ENSAPLG00000005073	ENSAPLT00000020174	protein_coding	336		0	1	4	331	0	0	0	0	0	0	0	8	0	324	1	0	0	0	0	1	0	0	0	3	0
LMO7	ENSAPLG00000005073	ENSAPLT00000020897	protein_coding	336		0	1	4	331	0	0	0	0	0	0	0	8	0	324	1	0	0	0	0	1	0	0	0	3	0
M1AP	ENSAPLG00000003560	ENSAPLT00000003624	protein_coding	17		0	1	1	15	0	0	0	0	0	0	0	0	0	12	1	0	0	0	0	0	0	0	0	1	3
M1AP	ENSAPLG00000003560	ENSAPLT00000017844	protein_coding	16		0	1	1	14	0	0	0	0	0	0	0	0	0	12	1	0	0	0	0	0	0	0	0	1	2
MXI1	ENSAPLG00000029323	ENSAPLT00000024921	protein_coding	32		0	1	0	31	0	0	0	0	0	0	0	3	0	28	1	0	0	0	0	0	0	0	0	0	0
NEDD4L	ENSAPLG00000008925	ENSAPLT00000023400	protein_coding	4		0	1	0	3	0	0	0	0	0	0	0	0	0	0	1	0	0	0	0	0	0	0	0	0	3
NEDD4L	ENSAPLG00000008925	ENSAPLT00000043986	protein_coding	4		0	1	0	3	0	0	0	0	0	0	0	0	0	0	1	0	0	0	0	0	0	0	0	0	3
NEDD4L	ENSAPLG00000008925	ENSAPLT00000044498	protein_coding	4		0	1	0	3	0	0	0	0	0	0	0	0	0	1	1	0	0	0	0	0	0	0	0	0	2
NOTCH2	ENSAPLG00000015861	ENSAPLT00000016640	protein_coding	39		0	1	2	36	0	0	0	0	0	0	0	0	0	37	1	0	0	0	0	1	0	0	0	1	0
NOTCH2	ENSAPLG00000015861	ENSAPLT00000024024	protein_coding	39		0	1	2	36	0	0	0	0	0	0	0	0	0	37	1	0	0	0	0	1	0	0	0	1	0
NOTCH2	ENSAPLG00000015861	ENSAPLT00000030944	protein_coding	27		0	1	1	25	0	0	0	0	0	0	0	11	0	15	1	0	0	0	0	1	0	0	0	0	0
NPNT	ENSAPLG00000004656	ENSAPLT00000004808	protein_coding	322		0	1	3	318	0	0	0	0	0	0	0	0	0	316	1	0	0	0	0	0	0	0	0	3	2
NPNT	ENSAPLG00000004656	ENSAPLT00000021324	protein_coding	322		0	1	3	318	0	0	0	0	0	0	0	0	0	316	1	0	0	0	0	0	0	0	0	3	2
NSDHL	ENSAPLG00000013097	ENSAPLT00000013641	protein_coding	176		0	1	6	169	0	0	0	0	0	0	0	21	0	118	1	0	0	0	0	2	0	0	0	6	30
NSDHL	ENSAPLG00000013097	ENSAPLT00000027066	protein_coding	181		0	1	8	172	2	2	6	0	0	0	0	20	0	118	1	0	0	0	0	2	0	0	0	6	26
NSDHL	ENSAPLG00000013097	ENSAPLT00000032660	protein_coding	156		0	1	6	149	2	0	0	0	0	0	0	20	0	108	1	0	0	0	0	2	0	0	0	6	19
NSDHL	ENSAPLG00000013097	ENSAPLT00000038859	protein_coding	164		0	1	7	156	0	1	1	0	0	0	0	21	0	111	1	0	0	0	0	2	0	0	0	6	23
NTRK2	ENSAPLG00000009998	ENSAPLT00000022793	protein_coding	260		0	1	5	254	0	1	1	0	0	0	0	4	0	245	1	0	0	0	0	0	0	0	0	4	4
NTRK2	ENSAPLG00000009998	ENSAPLT00000036993	protein_coding	260		0	1	5	254	0	1	1	0	0	0	0	4	0	245	1	0	0	0	0	0	0	0	0	4	4
NTRK2	ENSAPLG00000009998	ENSAPLT00000042947	protein_coding	260		0	1	5	254	0	1	1	0	0	0	0	4	0	245	1	0	0	0	0	0	0	0	0	4	4
NTRK2	ENSAPLG00000009998	ENSAPLT00000043393	protein_coding	260		0	1	5	254	0	1	1	0	0	0	0	4	0	245	1	0	0	0	0	0	0	0	0	4	4
NTRK2	ENSAPLG00000009998	ENSAPLT00000047802	protein_coding	260		0	1	5	254	0	1	1	0	0	0	0	4	0	245	1	0	0	0	0	0	0	0	0	4	4
NUP214	ENSAPLG00000013269	ENSAPLT00000013944	protein_coding	8		0	1	1	6	0	0	0	0	0	0	0	0	0	6	1	0	0	0	0	0	0	0	0	1	0
NUP214	ENSAPLG00000013269	ENSAPLT00000019157	protein_coding	8		0	1	1	6	0	0	0	0	0	0	0	0	0	6	1	0	0	0	0	0	0	0	0	1	0
PES1	ENSAPLG00000014852	ENSAPLT00000015490	protein_coding	6		0	1	2	3	0	0	0	0	0	0	0	0	0	3	1	0	0	0	0	0	0	0	0	2	0
PES1	ENSAPLG00000014852	ENSAPLT00000026977	protein_coding	6		0	1	2	3	0	0	0	0	0	0	0	0	0	3	1	0	0	0	0	0	0	0	0	2	0
PES1	ENSAPLG00000014852	ENSAPLT00000044010	protein_coding	6		0	1	2	3	0	0	0	0	0	0	0	0	0	3	1	0	0	0	0	0	0	0	0	2	0
PLCXD3	ENSAPLG00000010248	ENSAPLT00000022762	protein_coding	106		0	1	2	103	0	0	0	0	0	0	0	15	0	71	1	0	0	0	0	1	0	0	0	2	17
PPP1R26	ENSAPLG00000028234	ENSAPLT00000037397	protein_coding	10		0	1	0	9	0	0	0	0	0	0	0	0	0	9	1	0	0	0	0	0	0	0	0	0	0
PPP1R26	ENSAPLG00000028234	ENSAPLT00000045818	protein_coding	10		0	1	0	9	1	0	0	0	0	0	0	5	0	3	1	0	0	0	0	0	0	0	0	0	0
PWWP2B	ENSAPLG00000005281	ENSAPLT00000005450	protein_coding	47		0	1	2	44	0	0	0	0	0	0	0	0	0	43	1	0	0	0	0	0	0	0	0	2	1
PWWP2B	ENSAPLG00000005281	ENSAPLT00000025825	protein_coding	47		0	1	2	44	0	0	0	0	0	0	0	0	0	41	1	0	0	0	0	0	0	0	0	2	3
RIC1	ENSAPLG00000004154	ENSAPLT00000004287	protein_coding	93		0	1	0	92	0	0	0	0	0	0	0	11	0	72	1	0	0	0	0	0	0	0	0	0	9
RIC1	ENSAPLG00000004154	ENSAPLT00000004288	protein_coding	93		0	1	0	92	0	0	0	0	0	0	0	11	0	72	1	0	0	0	0	0	0	0	0	0	9
RIOK1	ENSAPLG00000004196	ENSAPLT00000042087	protein_coding	115		0	1	3	111	10	0	0	0	0	0	0	38	0	64	1	0	0	0	0	1	0	0	0	2	0
RNLS	ENSAPLG00000015666	ENSAPLT00000041320	protein_coding	2		0	1	0	1	0	0	0	0	0	0	0	0	0	1	1	0	0	0	0	0	0	0	0	0	0
SCLT1	ENSAPLG00000014774	ENSAPLT00000015418	protein_coding	101		0	1	1	99	0	0	0	0	0	0	0	0	0	83	1	0	0	0	0	0	0	0	0	1	16
SCLT1	ENSAPLG00000014774	ENSAPLT00000017888	protein_coding	101		0	1	1	99	0	0	0	0	0	0	0	0	0	83	1	0	0	0	0	0	0	0	0	1	16
SETD9	ENSAPLG00000030605	ENSAPLT00000039712	protein_coding	9		0	1	0	8	0	0	3	0	0	0	0	3	0	2	1	0	0	0	0	0	0	0	0	0	0
SLC1A2	ENSAPLG00000012571	ENSAPLT00000013133	protein_coding	192		0	1	0	191	0	0	0	0	0	0	0	0	0	134	1	0	0	0	0	0	0	0	0	0	57
SLC1A2	ENSAPLG00000012571	ENSAPLT00000022289	protein_coding	192		0	1	0	191	0	0	0	0	0	0	0	0	0	134	1	0	0	0	0	0	0	0	0	0	57
SLC1A2	ENSAPLG00000012571	ENSAPLT00000026166	protein_coding	192		0	1	0	191	0	0	0	0	0	0	0	0	0	134	1	0	0	0	0	0	0	0	0	0	57
SLC25A44	ENSAPLG00000010060	ENSAPLT00000018006	protein_coding	4		0	1	0	3	0	0	0	0	0	0	0	3	0	0	1	0	0	0	0	0	0	0	0	0	0
SLC28A3	ENSAPLG00000010433	ENSAPLT00000010888	protein_coding	90		0	1	1	88	0	0	0	0	0	0	0	5	0	68	1	0	0	0	0	0	0	0	0	1	15
SLC28A3	ENSAPLG00000010433	ENSAPLT00000045922	protein_coding	90		0	1	1	88	0	0	0	0	0	0	0	5	0	68	1	0	0	0	0	0	0	0	0	1	15
SLC39A6	ENSAPLG00000009318	ENSAPLT00000009699	protein_coding	8		0	1	3	4	0	0	0	0	0	1	0	1	0	0	0	0	0	0	0	0	0	0	0	3	3
SLC39A6	ENSAPLG00000009318	ENSAPLT00000043796	protein_coding	8		0	1	3	4	0	0	0	0	0	1	0	1	0	0	0	0	0	0	0	0	0	0	0	3	3
SNX13	ENSAPLG00000009153	ENSAPLT00000009623	protein_coding	187		0	1	2	184	0	0	0	0	0	0	0	8	0	153	1	0	0	0	0	1	0	0	0	1	24
SNX13	ENSAPLG00000009153	ENSAPLT00000018790	protein_coding	187		0	1	2	184	0	0	0	0	0	0	0	8	0	153	1	0	0	0	0	1	0	0	0	1	24
SNX13	ENSAPLG00000009153	ENSAPLT00000045753	protein_coding	187		0	1	2	184	0	0	0	0	0	0	0	8	0	153	1	0	0	0	0	1	0	0	0	1	24
SRSF11	ENSAPLG00000010241	ENSAPLT00000010697	protein_coding	64		0	1	1	62	0	0	0	0	0	0	0	7	0	55	1	0	0	0	0	0	0	0	0	1	0
TCF25	ENSAPLG00000007149	ENSAPLT00000045576	protein_coding	165		0	1	5	159	3	0	1	0	0	0	0	14	0	142	1	0	0	0	0	1	0	0	0	4	0
TMEM268	ENSAPLG00000015381	ENSAPLT00000016039	protein_coding	43		0	1	0	42	0	0	0	0	0	0	0	0	0	14	1	0	0	0	0	0	0	0	0	0	28
TMEM268	ENSAPLG00000015381	ENSAPLT00000018447	protein_coding	59		0	1	0	58	0	0	3	0	0	0	0	0	0	22	1	0	0	0	0	0	0	0	0	0	33
TMEM268	ENSAPLG00000015381	ENSAPLT00000032236	protein_coding	50		0	1	0	49	0	0	3	0	0	0	0	0	0	14	1	0	0	0	0	0	0	0	0	0	32
TMEM268	ENSAPLG00000015381	ENSAPLT00000046048	protein_coding	34		0	1	0	33	0	0	4	0	0	0	0	0	0	10	1	0	0	0	0	0	0	0	0	0	19
TMEM38B	ENSAPLG00000019198	ENSAPLT00000038390	protein_coding	49		0	1	2	46	3	0	0	0	0	0	0	4	0	31	1	0	0	0	0	0	0	0	0	2	8
TP53I11	ENSAPLG00000006214	ENSAPLT00000006453	protein_coding	27		0	1	2	24	0	0	0	0	0	0	0	1	0	23	1	0	0	0	0	1	0	0	0	2	0
TTLL9	ENSAPLG00000006364	ENSAPLT00000006627	protein_coding	19		0	1	2	16	0	0	0	0	0	0	0	0	0	11	1	0	0	0	0	0	0	0	0	2	5
TTLL9	ENSAPLG00000006364	ENSAPLT00000030230	protein_coding	19		0	1	2	16	0	0	0	0	0	0	0	0	0	16	1	0	0	0	0	0	0	0	0	2	0
UNC13B	ENSAPLG00000003655	ENSAPLT00000003123	protein_coding	114		0	1	0	113	0	0	0	0	0	0	0	0	0	113	1	0	0	0	0	0	0	0	0	0	0
UNC13B	ENSAPLG00000003655	ENSAPLT00000003128	protein_coding	114		0	1	0	113	0	0	0	0	0	0	0	0	0	113	1	0	0	0	0	0	0	0	0	0	0
UNC13B	ENSAPLG00000003655	ENSAPLT00000003753	protein_coding	114		0	1	0	113	0	0	0	0	0	0	0	0	0	113	1	0	0	0	0	0	0	0	0	0	0
WDR31	ENSAPLG00000006902	ENSAPLT00000007164	protein_coding	42		0	1	2	39	0	0	0	0	0	0	0	0	0	25	1	0	0	0	0	2	0	0	0	0	16
ZNF687	ENSAPLG00000002073	ENSAPLT00000002102	protein_coding	38		0	1	1	36	0	0	1	0	0	0	0	0	0	0	1	0	0	0	0	0	0	0	0	1	35
ZNF687	ENSAPLG00000002073	ENSAPLT00000037126	protein_coding	38		0	1	1	36	0	0	1	0	0	0	0	0	0	0	1	0	0	0	0	0	0	0	0	1	35
AAR2	ENSAPLG00000012763	ENSAPLT00000013288	protein_coding	9		0	1	0	8	0	0	0	0	0	0	0	0	0	6	1	0	0	0	0	0	0	0	0	0	2
ADGRG3	ENSAPLG00000004491	ENSAPLT00000004618	protein_coding	10		0	1	0	9	0	0	0	0	0	0	0	0	0	2	1	0	0	0	0	0	0	0	0	0	7
AIF1L	ENSAPLG00000025152	ENSAPLT00000031729	protein_coding	4		0	1	0	3	2	0	0	0	0	0	0	1	0	0	1	0	0	0	0	0	0	0	0	0	0
ASB3	ENSAPLG00000010271	ENSAPLT00000010721	protein_coding	54		0	1	3	50	0	0	0	0	0	0	0	32	0	18	1	0	0	0	0	0	0	0	0	3	0
BICDL1	ENSAPLG00000010709	ENSAPLT00000011156	protein_coding	4		0	1	0	3	0	0	0	0	0	0	0	2	0	0	1	0	0	0	0	0	0	0	0	0	1
C18orf54	ENSAPLG00000010526	ENSAPLT00000010951	protein_coding	3		0	1	1	1	0	0	1	0	0	0	0	0	0	0	1	0	0	0	0	0	0	0	0	1	0
CCPG1	ENSAPLG00000002976	ENSAPLT00000003038	protein_coding	25		0	1	1	23	0	0	0	1	0	0	0	0	0	23	0	0	0	0	0	0	0	0	0	1	0
CHSY3	ENSAPLG00000020123	ENSAPLT00000041742	protein_coding	12		0	1	0	11	0	0	0	0	0	0	0	3	0	8	1	0	0	0	0	0	0	0	0	0	0
CNTN2	ENSAPLG00000005748	ENSAPLT00000006057	protein_coding	4		0	1	0	3	0	0	0	0	0	0	0	0	0	3	1	0	0	0	0	0	0	0	0	0	0
CRYBG2	ENSAPLG00000008864	ENSAPLT00000009214	protein_coding	12		0	1	3	8	0	0	0	0	0	0	0	0	0	7	1	0	0	0	0	0	0	0	0	3	1
CXCR5	ENSAPLG00000000768	ENSAPLT00000000743	protein_coding	8		0	1	2	5	0	0	0	0	0	0	0	2	0	3	1	0	0	0	0	0	0	0	0	2	0
DCX	ENSAPLG00000010331	ENSAPLT00000010765	protein_coding	32		0	1	0	31	0	0	0	0	0	0	0	3	0	28	1	0	0	0	0	0	0	0	0	0	0
EFNA4	ENSAPLG00000024261	ENSAPLT00000041330	protein_coding	19		0	1	1	17	0	0	0	0	0	0	0	8	0	9	1	0	0	0	0	0	0	0	0	1	0
EIF4EBP2	ENSAPLG00000025263	ENSAPLT00000040689	protein_coding	1		0	1	0	0	0	0	0	0	0	0	0	0	0	0	1	0	0	0	0	0	0	0	0	0	0
ELP2	ENSAPLG00000008710	ENSAPLT00000009080	protein_coding	87		0	1	1	85	0	0	0	0	0	0	0	0	0	80	1	0	0	0	0	0	0	0	0	1	5
ENSAPLG00000002605	ENSAPLG00000002605	ENSAPLT00000002617	protein_coding	5		0	1	0	4	0	0	0	0	0	0	0	1	0	2	1	0	0	0	0	0	0	0	0	0	1
ENSAPLG00000003361	ENSAPLG00000003361	ENSAPLT00000003428	protein_coding	1		0	1	0	0	0	0	0	0	0	0	0	0	0	0	1	0	0	0	0	0	0	0	0	0	0
ENSAPLG00000003430	ENSAPLG00000003430	ENSAPLT00000003491	protein_coding	31		0	1	0	30	0	0	0	0	0	0	0	11	0	0	1	0	0	0	0	0	0	0	0	0	19
ENSAPLG00000003905	ENSAPLG00000003905	ENSAPLT00000004025	protein_coding	7		0	1	1	5	0	0	0	0	0	0	0	0	0	6	1	0	0	0	0	2	0	0	0	0	0
ENSAPLG00000005236	ENSAPLG00000005236	ENSAPLT00000005428	protein_coding	18		0	1	0	17	1	0	0	0	0	0	0	0	0	16	1	0	0	0	0	0	0	0	0	0	0
ENSAPLG00000006287	ENSAPLG00000006287	ENSAPLT00000006525	protein_coding	20		0	1	1	18	0	0	0	0	0	0	0	12	0	6	1	0	0	0	0	1	0	0	0	0	1
ENSAPLG00000006524	ENSAPLG00000006524	ENSAPLT00000006806	protein_coding	58		0	1	3	54	0	0	0	0	0	0	0	10	0	15	1	0	0	0	0	2	0	0	0	1	31
ENSAPLG00000006725	ENSAPLG00000006725	ENSAPLT00000007104	protein_coding	21		0	1	0	20	0	0	0	0	0	0	0	0	0	8	1	0	0	0	0	0	0	0	0	0	12
ENSAPLG00000006819	ENSAPLG00000006819	ENSAPLT00000007065	protein_coding	53		0	1	2	50	0	0	0	0	0	0	0	0	0	50	1	0	0	0	0	0	0	0	0	2	0
ENSAPLG00000007414	ENSAPLG00000007414	ENSAPLT00000007691	protein_coding	14		0	1	0	13	2	0	0	0	0	0	0	5	0	6	1	0	0	0	0	0	0	0	0	0	0
ENSAPLG00000007476	ENSAPLG00000007476	ENSAPLT00000007750	protein_coding	68		0	1	2	65	0	0	0	0	0	0	0	44	0	14	1	0	0	0	0	0	0	0	0	2	7
ENSAPLG00000007491	ENSAPLG00000007491	ENSAPLT00000007837	protein_coding	28		0	1	2	25	0	0	0	0	0	0	0	0	0	11	1	0	0	0	0	1	0	0	0	1	15
ENSAPLG00000008053	ENSAPLG00000008053	ENSAPLT00000008347	protein_coding	12		0	1	0	11	0	0	0	0	0	0	0	0	0	7	1	0	0	0	0	0	0	0	0	0	4
ENSAPLG00000008620	ENSAPLG00000008620	ENSAPLT00000009170	protein_coding	36		0	1	3	32	1	0	0	0	0	0	0	5	0	26	1	0	0	0	0	0	0	0	0	3	0
ENSAPLG00000009155	ENSAPLG00000009155	ENSAPLT00000009530	protein_coding	16		0	1	0	15	0	0	0	0	0	0	0	0	0	15	1	0	0	0	0	0	0	0	0	0	0
ENSAPLG00000010090	ENSAPLG00000010090	ENSAPLT00000010510	protein_coding	13		0	1	1	11	0	0	0	0	0	0	0	2	0	3	1	0	0	0	0	0	0	0	0	1	6
ENSAPLG00000011065	ENSAPLG00000011065	ENSAPLT00000011520	protein_coding	19		0	1	0	18	0	0	0	0	0	0	0	7	0	9	1	0	0	0	0	0	0	0	0	0	2
ENSAPLG00000011085	ENSAPLG00000011085	ENSAPLT00000011538	protein_coding	34		0	1	5	28	0	0	0	0	0	0	0	11	0	17	1	0	0	0	0	1	0	0	0	4	1
ENSAPLG00000011401	ENSAPLG00000011401	ENSAPLT00000011874	protein_coding	31		0	1	1	29	0	0	0	0	0	0	0	0	0	29	1	0	0	0	0	0	0	0	0	1	0
ENSAPLG00000011602	ENSAPLG00000011602	ENSAPLT00000012067	protein_coding	79		0	1	3	75	0	0	0	0	0	0	0	48	0	0	1	0	0	0	0	0	0	0	0	3	27
ENSAPLG00000013596	ENSAPLG00000013596	ENSAPLT00000014155	protein_coding	50		0	1	6	43	0	0	0	0	0	0	0	0	0	9	1	0	0	0	0	0	0	0	0	6	34
ENSAPLG00000014299	ENSAPLG00000014299	ENSAPLT00000014926	protein_coding	13		0	1	2	10	0	0	0	0	0	0	0	0	0	10	1	0	0	0	0	0	0	0	0	2	0
ENSAPLG00000014405	ENSAPLG00000014405	ENSAPLT00000015002	protein_coding	13		0	1	0	12	0	0	0	0	0	0	0	5	0	2	1	0	0	0	0	0	0	0	0	0	5
ENSAPLG00000014893	ENSAPLG00000014893	ENSAPLT00000015512	protein_coding	76		0	1	0	75	0	0	0	0	0	0	0	73	0	2	1	0	0	0	0	0	0	0	0	0	0
ENSAPLG00000015029	ENSAPLG00000015029	ENSAPLT00000015673	protein_coding	69		0	1	0	68	0	0	0	0	0	1	0	2	0	0	0	0	0	0	0	0	0	0	0	0	66
ENSAPLG00000016348	ENSAPLG00000016348	ENSAPLT00000017070	protein_coding	24		0	1	2	21	0	2	8	0	0	0	0	0	0	13	1	0	0	0	0	0	0	0	0	0	0
ENSAPLG00000016599	ENSAPLG00000016599	ENSAPLT00000027945	protein_coding	1		0	1	0	0	0	0	0	0	0	0	0	0	0	0	1	0	0	0	0	0	0	0	0	0	0
ENSAPLG00000016758	ENSAPLG00000016758	ENSAPLT00000039694	protein_coding	1		0	1	0	0	0	0	0	0	0	0	1	0	0	0	0	0	0	0	0	0	0	0	0	0	0
ENSAPLG00000017264	ENSAPLG00000017264	ENSAPLT00000028261	protein_coding	12		0	1	1	10	0	0	0	0	0	0	0	5	0	5	1	0	0	0	0	0	0	0	0	1	0
ENSAPLG00000017352	ENSAPLG00000017352	ENSAPLT00000020260	protein_coding	10		0	1	0	9	0	0	0	0	0	0	0	2	0	7	1	0	0	0	0	0	0	0	0	0	0
ENSAPLG00000018339	ENSAPLG00000018339	ENSAPLT00000033443	protein_coding	10		0	1	0	9	0	0	0	0	0	0	0	8	0	1	1	0	0	0	0	0	0	0	0	0	0
ENSAPLG00000018958	ENSAPLG00000018958	ENSAPLT00000042986	protein_coding	1		0	1	0	0	0	0	0	0	0	0	0	0	0	0	1	0	0	0	0	0	0	0	0	0	0
ENSAPLG00000021570	ENSAPLG00000021570	ENSAPLT00000044236	protein_coding	34		0	1	4	29	8	0	0	0	0	0	0	18	0	3	1	0	0	0	0	0	0	0	0	4	0
ENSAPLG00000021914	ENSAPLG00000021914	ENSAPLT00000031827	protein_coding	2		0	1	0	1	0	0	0	0	0	0	0	0	0	0	1	0	0	0	0	0	0	0	0	0	1
ENSAPLG00000022147	ENSAPLG00000022147	ENSAPLT00000021094	protein_coding	41		0	1	0	40	0	0	0	0	0	0	0	11	0	0	1	0	0	0	0	0	0	0	0	0	29
ENSAPLG00000022309	ENSAPLG00000022309	ENSAPLT00000018151	protein_coding	4		0	1	3	0	0	0	0	0	0	0	0	0	0	0	1	0	0	0	0	0	0	0	0	3	0
ENSAPLG00000022618	ENSAPLG00000022618	ENSAPLT00000033669	protein_coding	14		0	1	1	12	0	0	2	0	0	0	0	3	0	6	1	0	0	0	0	0	0	0	0	1	1
ENSAPLG00000023131	ENSAPLG00000023131	ENSAPLT00000017482	protein_coding	4		0	1	2	1	0	0	0	0	0	0	0	1	0	0	1	0	0	0	0	0	0	0	0	2	0
ENSAPLG00000023527	ENSAPLG00000023527	ENSAPLT00000022047	protein_coding	5		0	1	1	3	0	0	0	0	0	0	0	0	0	1	1	0	0	0	0	0	0	0	0	1	2
ENSAPLG00000023724	ENSAPLG00000023724	ENSAPLT00000021732	protein_coding	1		0	1	0	0	0	0	0	0	0	0	0	0	0	0	1	0	0	0	0	0	0	0	0	0	0
ENSAPLG00000024373	ENSAPLG00000024373	ENSAPLT00000043073	protein_coding	2		0	1	1	0	0	0	0	0	0	0	0	0	0	0	1	0	0	0	0	0	0	0	0	1	0
ENSAPLG00000024735	ENSAPLG00000024735	ENSAPLT00000033720	protein_coding	6		0	1	0	5	0	0	0	0	0	0	0	5	0	0	1	0	0	0	0	0	0	0	0	0	0
ENSAPLG00000025648	ENSAPLG00000025648	ENSAPLT00000020566	protein_coding	1		0	1	0	0	0	0	0	0	0	0	0	0	0	0	1	0	0	0	0	0	0	0	0	0	0
ENSAPLG00000026322	ENSAPLG00000026322	ENSAPLT00000028551	protein_coding	29		0	1	0	28	0	0	0	0	0	0	0	0	0	26	1	0	0	0	0	0	0	0	0	0	2
ENSAPLG00000026337	ENSAPLG00000026337	ENSAPLT00000045976	protein_coding	21		0	1	0	20	1	0	0	0	0	0	0	17	0	2	1	0	0	0	0	0	0	0	0	0	0
ENSAPLG00000026368	ENSAPLG00000026368	ENSAPLT00000035850	protein_coding	5		0	1	0	4	0	0	0	0	0	0	0	0	0	4	1	0	0	0	0	0	0	0	0	0	0
ENSAPLG00000027211	ENSAPLG00000027211	ENSAPLT00000034952	protein_coding	14		0	1	0	13	0	0	0	0	0	0	0	4	0	1	1	0	0	0	0	0	0	0	0	0	8
ENSAPLG00000027766	ENSAPLG00000027766	ENSAPLT00000022638	protein_coding	1		0	1	0	0	0	0	0	0	0	0	0	0	0	0	1	0	0	0	0	0	0	0	0	0	0
ENSAPLG00000029271	ENSAPLG00000029271	ENSAPLT00000036157	protein_coding	8		0	1	0	7	0	0	0	0	0	0	0	0	0	0	1	0	0	0	0	0	0	0	0	0	7
ENSAPLG00000030154	ENSAPLG00000030154	ENSAPLT00000021262	protein_coding	1		0	1	0	0	0	0	0	0	0	0	0	0	0	0	1	0	0	0	0	0	0	0	0	0	0
EXOC3	ENSAPLG00000010055	ENSAPLT00000010484	protein_coding	159		0	1	6	152	0	0	0	0	0	0	0	27	0	122	1	0	0	0	0	1	0	0	0	5	4
EXOSC9	ENSAPLG00000004920	ENSAPLT00000005116	protein_coding	28		0	1	2	25	0	0	0	0	0	1	0	1	0	23	0	0	0	0	0	0	0	0	0	2	1
F2RL2	ENSAPLG00000004486	ENSAPLT00000004601	protein_coding	50		0	1	2	47	0	0	0	0	0	0	0	20	0	6	1	0	0	0	0	1	0	0	0	1	22
FAM189A2	ENSAPLG00000008627	ENSAPLT00000008979	protein_coding	24		0	1	1	22	0	0	0	0	0	0	0	1	0	21	1	0	0	0	0	0	0	0	0	1	0
FGGY	ENSAPLG00000005579	ENSAPLT00000005806	protein_coding	58		0	1	0	57	0	0	0	0	0	0	0	0	0	57	1	0	0	0	0	0	0	0	0	0	0
FUCA2	ENSAPLG00000008382	ENSAPLT00000008718	protein_coding	9		0	1	1	7	0	0	0	0	0	0	0	0	0	2	1	0	0	0	0	0	0	0	0	1	5
GAL3ST1	ENSAPLG00000020247	ENSAPLT00000021936	protein_coding	78		0	1	2	75	0	0	0	0	0	0	0	11	0	5	1	0	0	0	0	0	0	0	0	2	59
GAL3ST2	ENSAPLG00000014587	ENSAPLT00000015200	protein_coding	8		0	1	0	7	0	0	0	0	0	0	0	4	0	1	1	0	0	0	0	0	0	0	0	0	2
GALNT12	ENSAPLG00000012197	ENSAPLT00000012727	protein_coding	210		0	1	5	204	2	0	0	0	0	0	0	16	0	183	1	0	0	0	0	1	0	0	0	4	4
GCNT7	ENSAPLG00000004099	ENSAPLT00000004214	protein_coding	5		0	1	1	3	0	0	0	0	0	0	0	0	0	1	1	0	0	0	0	0	0	0	0	1	2
GJA9	ENSAPLG00000009946	ENSAPLT00000010350	protein_coding	6		0	1	2	3	0	0	0	0	0	0	0	2	0	0	1	0	0	0	0	0	0	0	0	2	1
HACD4	ENSAPLG00000003531	ENSAPLT00000003611	protein_coding	65		0	1	0	64	0	0	0	0	0	0	0	9	0	31	1	0	0	0	0	0	0	0	0	0	24
HAUS8	ENSAPLG00000012957	ENSAPLT00000013499	protein_coding	49		0	1	3	45	0	0	0	0	0	0	0	24	0	21	1	0	0	0	0	0	0	0	0	3	0
HEMK1	ENSAPLG00000007163	ENSAPLT00000007433	protein_coding	173		0	1	1	171	0	0	1	0	0	0	0	11	0	138	1	0	0	0	0	0	0	0	0	1	21
IDUA	ENSAPLG00000012152	ENSAPLT00000012690	protein_coding	86		0	1	1	84	0	0	0	0	0	0	0	7	0	78	1	0	0	0	0	2	0	0	0	0	0
IFTAP	ENSAPLG00000013519	ENSAPLT00000014074	protein_coding	11		0	1	0	10	0	0	0	0	0	0	0	3	0	7	1	0	0	0	0	0	0	0	0	0	0
LBX1	ENSAPLG00000026975	ENSAPLT00000045844	protein_coding	2		0	1	0	1	0	0	0	0	0	0	0	0	0	0	1	0	0	0	0	0	0	0	0	0	1
LEPR	ENSAPLG00000015902	ENSAPLT00000016634	protein_coding	8		0	1	0	7	0	0	0	0	0	0	0	0	0	7	1	0	0	0	0	0	0	0	0	0	0
LOXL4	ENSAPLG00000030863	ENSAPLT00000021962	protein_coding	23		0	1	2	20	0	0	0	0	0	0	0	19	0	2	1	0	0	0	0	1	0	0	0	1	0
LRRC4C	ENSAPLG00000001447	ENSAPLT00000001438	protein_coding	8		0	1	0	7	0	0	0	0	0	0	0	4	0	0	1	0	0	0	0	0	0	0	0	0	3
MAN2A1	ENSAPLG00000011352	ENSAPLT00000011917	protein_coding	209		0	1	1	207	0	0	0	0	0	0	0	4	0	203	1	0	0	0	0	1	0	0	0	1	0
MCRS1	ENSAPLG00000008036	ENSAPLT00000008333	protein_coding	69		0	1	4	64	0	0	3	0	0	0	0	34	0	4	1	0	0	0	0	1	0	0	0	3	24
MIEF2	ENSAPLG00000006724	ENSAPLT00000006976	protein_coding	3		0	1	0	2	0	0	0	0	0	0	0	2	0	0	1	0	0	0	0	0	0	0	0	0	0
MPEG1	ENSAPLG00000007201	ENSAPLT00000007469	protein_coding	31		0	1	0	30	0	0	0	0	0	0	0	2	0	0	1	0	0	0	0	0	0	0	0	0	28
MYO1A	ENSAPLG00000026849	ENSAPLT00000032136	protein_coding	4		0	1	2	1	0	0	0	0	0	0	0	0	0	1	1	0	0	0	0	0	0	0	0	2	0
NDUFS7	ENSAPLG00000005967	ENSAPLT00000006195	protein_coding	6		0	1	0	5	0	0	1	0	0	0	0	0	0	1	1	0	0	0	0	0	0	0	0	0	3
NEU3	ENSAPLG00000018510	ENSAPLT00000042513	protein_coding	3		0	1	1	1	0	0	0	0	0	0	0	0	0	2	1	0	0	0	0	1	0	0	0	0	0
NRSN2	ENSAPLG00000024251	ENSAPLT00000017719	protein_coding	6		0	1	0	5	4	0	0	0	0	0	0	0	0	1	1	0	0	0	0	0	0	0	0	0	0
NXPH1	ENSAPLG00000024881	ENSAPLT00000017675	protein_coding	6		0	1	1	4	0	0	0	0	0	0	0	2	0	0	1	0	0	0	0	0	0	0	0	1	2
OGFOD1	ENSAPLG00000012283	ENSAPLT00000012802	protein_coding	95		0	1	10	84	0	0	0	0	1	0	0	16	0	68	0	0	0	0	0	1	0	0	0	10	0
PCDH15	ENSAPLG00000003312	ENSAPLT00000003398	protein_coding	46		0	1	0	45	0	0	0	0	0	0	0	0	0	45	1	0	0	0	0	0	0	0	0	0	0
PET117	ENSAPLG00000029005	ENSAPLT00000036218	protein_coding	8		0	1	1	6	0	0	0	0	0	0	0	2	0	3	1	0	0	0	0	0	0	0	0	1	1
PIGX	ENSAPLG00000015450	ENSAPLT00000016103	protein_coding	16		0	1	0	15	0	0	0	0	0	0	0	8	0	1	1	0	0	0	0	0	0	0	0	0	6
POLD2	ENSAPLG00000021910	ENSAPLT00000021009	protein_coding	1		0	1	0	0	0	0	0	0	0	0	0	0	0	0	1	0	0	0	0	0	0	0	0	0	0
POMGNT2	ENSAPLG00000026835	ENSAPLT00000029117	protein_coding	5		0	1	0	4	0	0	0	0	0	0	0	4	0	0	1	0	0	0	0	0	0	0	0	0	0
PP2D1	ENSAPLG00000012677	ENSAPLT00000013189	protein_coding	2		0	1	1	0	0	0	0	0	0	0	0	0	0	0	1	0	0	0	0	0	0	0	0	1	0
RADX	ENSAPLG00000013841	ENSAPLT00000014429	protein_coding	6		0	1	0	5	0	0	0	0	0	0	0	0	0	1	1	0	0	0	0	0	0	0	0	0	4
RBM20	ENSAPLG00000003582	ENSAPLT00000003649	protein_coding	94		0	1	4	89	0	0	1	0	0	0	0	0	0	84	1	0	0	0	0	0	0	0	0	4	4
RNF115	ENSAPLG00000016938	ENSAPLT00000033585	protein_coding	1		0	1	0	0	0	0	0	0	0	0	0	0	0	0	1	0	0	0	0	0	0	0	0	0	0
RNF169	ENSAPLG00000019439	ENSAPLT00000033655	protein_coding	15		0	1	0	14	0	0	0	0	0	0	0	11	0	0	1	0	0	0	0	0	0	0	0	0	3
RNF207	ENSAPLG00000021521	ENSAPLT00000020789	protein_coding	2		0	1	1	0	0	0	0	0	0	0	0	0	0	0	1	0	0	0	0	0	0	0	0	1	0
RRAGD	ENSAPLG00000016037	ENSAPLT00000016738	protein_coding	27		0	1	0	26	0	0	0	0	0	0	0	0	0	21	1	0	0	0	0	0	0	0	0	0	5
SASH3	ENSAPLG00000019773	ENSAPLT00000044211	protein_coding	48		0	1	6	41	6	1	7	0	0	0	0	13	0	12	1	0	0	0	0	2	0	0	0	3	5
SETX	ENSAPLG00000016276	ENSAPLT00000016993	protein_coding	4		0	1	0	3	0	0	0	0	0	0	0	0	0	3	1	0	0	0	0	0	0	0	0	0	0
SLC10A4	ENSAPLG00000001667	ENSAPLT00000001660	protein_coding	3		0	1	0	2	0	0	0	0	0	0	0	0	0	0	1	0	0	0	0	0	0	0	0	0	2
SLC13A2	ENSAPLG00000014379	ENSAPLT00000015016	protein_coding	54		0	1	0	53	1	0	3	0	0	0	0	8	0	35	1	0	0	0	0	0	0	0	0	0	6
SLC2A6	ENSAPLG00000006885	ENSAPLT00000007157	protein_coding	7		0	1	2	4	0	0	0	0	0	0	0	0	0	4	1	0	0	0	0	0	0	0	0	2	0
SLC66A1	ENSAPLG00000014448	ENSAPLT00000015055	protein_coding	19		0	1	3	15	0	0	0	0	0	0	0	0	0	7	1	0	0	0	0	0	0	0	0	3	8
ST3GAL1	ENSAPLG00000018128	ENSAPLT00000040568	protein_coding	22		0	1	1	20	0	0	0	0	0	0	0	0	0	19	1	0	0	0	0	0	0	0	0	1	1
TMEM174	ENSAPLG00000019942	ENSAPLT00000045523	protein_coding	31		0	1	3	27	1	1	3	0	0	0	0	13	0	9	1	0	0	0	0	0	0	0	0	2	1
UHRF1BP1L	ENSAPLG00000011479	ENSAPLT00000012025	protein_coding	175		0	1	6	168	0	0	0	0	0	0	0	19	0	150	1	0	0	0	0	1	0	0	0	5	0
USH2A	ENSAPLG00000008642	ENSAPLT00000009024	protein_coding	165		0	1	1	163	0	0	0	0	0	0	0	0	0	146	1	0	0	0	0	0	0	0	0	1	17
ENSAPLG00000002087	ENSAPLG00000002087	ENSAPLT00000027133	protein_coding	53		2	0	1	50	0	0	0	0	0	0	0	14	2	31	0	0	0	0	0	0	0	0	0	1	5
ENSAPLG00000008922	ENSAPLG00000008922	ENSAPLT00000041300	protein_coding	3		2	0	0	1	0	0	0	0	0	0	0	0	0	1	0	0	0	0	0	0	0	2	0	0	0
ENSAPLG00000008922	ENSAPLG00000008922	ENSAPLT00000045152	protein_coding	3		2	0	0	1	0	0	0	0	0	0	0	0	0	1	0	0	0	0	0	0	0	2	0	0	0
SYTL4	ENSAPLG00000007671	ENSAPLT00000008022	protein_coding	38		2	0	0	36	0	0	0	0	0	0	0	0	2	0	0	0	0	0	0	0	0	0	0	0	36
SYTL4	ENSAPLG00000007671	ENSAPLT00000028882	protein_coding	38		2	0	0	36	0	0	0	0	0	0	0	0	2	0	0	0	0	0	0	0	0	0	0	0	36
ENSAPLG00000028448	ENSAPLG00000028448	ENSAPLT00000028168	protein_coding	2		2	0	0	0	0	0	0	0	0	0	0	0	2	0	0	0	0	0	0	0	0	0	0	0	0
SGPL1	ENSAPLG00000003637	ENSAPLT00000003759	protein_coding	102		0	0	3	99	0	2	6	0	0	0	0	0	1	66	0	0	0	0	0	1	0	0	0	0	28
CHD6	ENSAPLG00000015592	ENSAPLT00000016290	protein_coding	85		1	0	8	76	0	0	0	0	0	0	0	0	1	75	0	0	0	0	0	1	0	0	0	7	2
CYP27B1	ENSAPLG00000024980	ENSAPLT00000024329	protein_coding	1		1	0	0	0	0	0	0	0	0	0	0	0	1	0	0	0	0	0	0	0	0	0	0	0	0
CYP27B1	ENSAPLG00000024980	ENSAPLT00000044590	protein_coding	1		1	0	0	0	0	0	0	0	0	0	0	0	1	0	0	0	0	0	0	0	0	0	0	0	0
DYSF	ENSAPLG00000003642	ENSAPLT00000033294	protein_coding	15		1	0	0	14	0	0	0	0	0	0	0	0	0	15	0	0	0	0	1	0	0	0	0	0	0
ENSAPLG00000002319	ENSAPLG00000002319	ENSAPLT00000037387	protein_coding	10		1	0	1	8	0	0	0	0	0	0	0	0	0	8	0	0	0	0	0	2	1	0	0	0	1
ENSAPLG00000017573	ENSAPLG00000017573	ENSAPLT00000047155		51		1	0	0	50	0	0	0	0	0	0	0	0	0	32	0	0	0	0	1	0	0	0	0	0	19
ENSAPLG00000017714	ENSAPLG00000017714	ENSAPLT00000027295		19		1	0	0	18	0	0	0	0	0	0	0	4	0	7	0	1	0	1	0	0	0	0	0	0	7
ENSAPLG00000017864	ENSAPLG00000017864	ENSAPLT00000027533		7		1	0	0	6	0	0	0	0	0	0	0	1	0	2	0	0	0	0	1	0	0	0	0	0	4
ENSAPLG00000017864	ENSAPLG00000017864	ENSAPLT00000029709		7		1	0	0	6	0	0	0	0	0	0	0	1	0	2	0	0	0	0	1	0	0	0	0	0	4
ENSAPLG00000019210	ENSAPLG00000019210	ENSAPLT00000032554		34		1	0	0	33	0	0	0	0	0	0	0	9	0	15	0	0	0	0	1	0	0	0	0	0	10
ENSAPLG00000029787	ENSAPLG00000029787	ENSAPLT00000038757	protein_coding	16		1	0	1	14	0	0	0	0	0	0	0	11	1	4	0	0	0	0	0	1	0	0	0	0	0
ENSAPLG00000030655	ENSAPLG00000030655	ENSAPLT00000031565		420		1	0	0	419	0	0	0	0	0	0	0	7	0	405	0	2	0	1	0	0	0	0	0	0	6
NUP155	ENSAPLG00000008857	ENSAPLT00000009327	protein_coding	1		1	0	0	0	0	0	0	0	0	0	0	0	1	0	0	0	0	0	0	0	0	0	0	0	0
NUP155	ENSAPLG00000008857	ENSAPLT00000025158	protein_coding	1		1	0	0	0	0	0	0	0	0	0	0	0	1	0	0	0	0	0	0	0	0	0	0	0	0
PAIP1	ENSAPLG00000001947	ENSAPLT00000032507	protein_coding	58		1	0	0	57	1	0	0	0	0	0	0	8	0	39	0	0	0	0	0	0	0	1	0	0	9
TRIM9	ENSAPLG00000016305	ENSAPLT00000017009	protein_coding	4		1	0	0	3	0	0	0	0	0	0	0	0	1	1	0	0	0	0	0	0	0	0	0	0	2
AHRR	ENSAPLG00000013653	ENSAPLT00000014237	protein_coding	152		1	0	0	151	0	0	0	0	0	0	0	15	1	111	0	0	0	0	0	0	0	0	0	0	25
C5orf63	ENSAPLG00000003086	ENSAPLT00000003120	protein_coding	1		1	0	0	0	0	0	0	0	0	0	0	0	0	0	0	0	0	0	0	1	0	1	0	0	0
ENSAPLG00000006544	ENSAPLG00000006544	ENSAPLT00000006783	protein_coding	6		1	0	0	5	0	0	0	0	0	0	0	0	0	4	0	0	0	0	0	0	1	0	0	0	1
ENSAPLG00000023058	ENSAPLG00000023058	ENSAPLT00000041322	protein_coding	7		1	0	0	6	0	0	0	0	0	0	0	0	0	1	0	0	0	0	1	0	0	0	0	0	6
ENSAPLG00000025947	ENSAPLG00000025947	ENSAPLT00000025209	protein_coding	39		1	0	0	38	0	0	0	0	0	0	0	22	1	0	0	0	0	0	0	0	1	0	0	0	16
ENSAPLG00000030060	ENSAPLG00000030060	ENSAPLT00000023168	protein_coding	1		1	0	0	0	0	0	0	0	0	0	0	0	1	0	0	0	0	0	0	0	0	0	0	0	0
ENSAPLG00000030533	ENSAPLG00000030533	ENSAPLT00000027877	protein_coding	56		1	0	1	54	0	0	0	0	0	0	0	19	1	7	0	0	0	0	0	0	0	0	0	1	28
CTH	ENSAPLG00000010832	ENSAPLT00000031972	protein_coding	1		0	0	0	1	0	0	0	0	0	0	0	0	0	1	0	0	0	0	0	0	0	0	0	0	0
RAB1A	ENSAPLG00000018342	ENSAPLT00000038975	protein_coding	1		0	0	0	1	0	0	0	0	0	0	0	0	0	0	0	0	0	0	0	0	0	0	0	0	1
FBXL18	ENSAPLG00000010121	ENSAPLT00000010544	protein_coding	13		0	0	1	12	0	0	0	0	0	0	0	0	0	4	0	0	0	0	0	0	0	0	0	1	8
FBXL18	ENSAPLG00000010121	ENSAPLT00000035649	protein_coding	13		0	0	1	12	0	0	0	0	0	0	0	0	0	3	0	0	0	0	0	0	0	0	0	1	9
FBXL18	ENSAPLG00000010121	ENSAPLT00000036866	protein_coding	13		0	0	1	12	0	0	0	0	0	0	0	1	0	3	0	0	0	0	0	0	0	0	0	1	8
FBXL18	ENSAPLG00000010121	ENSAPLT00000043608	protein_coding	13		0	0	1	12	0	0	0	0	0	0	0	0	0	3	0	0	0	0	0	0	0	0	0	1	9
PIP5K1B	ENSAPLG00000016263	ENSAPLT00000016984	protein_coding	366		0	0	2	364	1	0	0	0	0	0	0	12	0	340	0	0	0	0	0	0	0	0	0	2	11
PIP5K1B	ENSAPLG00000016263	ENSAPLT00000040542	protein_coding	392		0	0	2	390	1	0	0	0	0	0	0	12	0	365	0	0	0	0	0	0	0	0	0	2	12
NAMPT	ENSAPLG00000006146	ENSAPLT00000006405	protein_coding	2		0	0	0	2	0	0	0	0	0	0	0	0	0	2	0	0	0	0	0	0	0	0	0	0	0
NAMPT	ENSAPLG00000006146	ENSAPLT00000033900	protein_coding	2		0	0	0	2	0	0	0	0	0	0	0	0	0	2	0	0	0	0	0	0	0	0	0	0	0
NAMPT	ENSAPLG00000006146	ENSAPLT00000034335	protein_coding	2		0	0	0	2	0	0	0	0	0	0	0	0	0	2	0	0	0	0	0	0	0	0	0	0	0
NAMPT	ENSAPLG00000006146	ENSAPLT00000043623	protein_coding	2		0	0	0	2	0	0	0	0	0	0	0	0	0	2	0	0	0	0	0	0	0	0	0	0	0
PLA2G6	ENSAPLG00000014840	ENSAPLT00000015475	protein_coding	13		0	0	3	10	1	0	1	0	0	0	0	1	0	8	0	0	0	0	0	1	0	0	0	2	0
SLC27A1	ENSAPLG00000011847	ENSAPLT00000012390	protein_coding	1		0	0	0	1	0	0	0	0	0	0	0	1	0	0	0	0	0	0	0	0	0	0	0	0	0
SLC27A1	ENSAPLG00000011847	ENSAPLT00000017259	protein_coding	1		0	0	0	1	0	0	0	0	0	0	0	1	0	0	0	0	0	0	0	0	0	0	0	0	0
SLC6A4	ENSAPLG00000010715	ENSAPLT00000011217	protein_coding	7		0	0	0	7	2	0	0	0	0	0	0	0	0	4	0	0	0	0	0	0	0	0	0	0	1
ZDHHC9	ENSAPLG00000013343	ENSAPLT00000013919	protein_coding	74		0	0	0	74	0	0	0	0	0	0	0	21	0	34	0	0	0	0	0	0	0	0	0	0	19
HK1	ENSAPLG00000009913	ENSAPLT00000010438	protein_coding	137		0	0	2	135	0	0	0	0	0	0	0	0	0	135	0	0	0	0	0	0	0	0	0	2	0
HK1	ENSAPLG00000009913	ENSAPLT00000042364	protein_coding	134		0	0	3	131	0	0	0	0	0	0	0	0	0	105	0	0	0	0	0	0	0	0	0	3	26
ACER2	ENSAPLG00000004885	ENSAPLT00000005027	protein_coding	60		0	0	2	58	1	0	0	0	0	0	0	11	0	35	0	0	0	0	0	0	0	0	0	2	11
ADSS2	ENSAPLG00000011820	ENSAPLT00000012361	protein_coding	13		0	0	0	13	0	0	0	0	0	0	0	11	0	2	0	0	0	0	0	0	0	0	0	0	0
ADSS2	ENSAPLG00000011820	ENSAPLT00000030661	protein_coding	13		0	0	0	13	0	0	0	0	0	0	0	11	0	2	0	0	0	0	0	0	0	0	0	0	0
AGO3	ENSAPLG00000009642	ENSAPLT00000010139	protein_coding	1		0	0	0	1	0	0	0	0	0	0	0	1	0	0	0	0	0	0	0	0	0	0	0	0	0
ANKRD11	ENSAPLG00000019829	ENSAPLT00000031423	protein_coding	54		0	0	0	54	0	0	0	0	0	0	0	0	0	54	0	0	0	0	0	0	0	0	0	0	0
ASCC2	ENSAPLG00000007242	ENSAPLT00000007577	protein_coding	12		0	0	0	12	0	0	0	0	0	0	0	12	0	0	0	0	0	0	0	0	0	0	0	0	0
ASCC2	ENSAPLG00000007242	ENSAPLT00000018138	protein_coding	12		0	0	0	12	0	0	0	0	0	0	0	12	0	0	0	0	0	0	0	0	0	0	0	0	0
ATAD1	ENSAPLG00000001653	ENSAPLT00000001954	protein_coding	2		0	0	0	2	0	0	0	0	0	0	0	0	0	2	0	0	0	0	0	0	0	0	0	0	0
ATAD1	ENSAPLG00000001653	ENSAPLT00000038786	protein_coding	2		0	0	0	2	0	0	0	0	0	0	0	0	0	2	0	0	0	0	0	0	0	0	0	0	0
ATAD1	ENSAPLG00000001653	ENSAPLT00000044155	protein_coding	2		0	0	0	2	0	0	0	0	0	0	0	0	0	2	0	0	0	0	0	0	0	0	0	0	0
ATG14	ENSAPLG00000006865	ENSAPLT00000007137	protein_coding	1		0	0	0	1	0	0	0	0	0	0	0	0	0	1	0	0	0	0	0	0	0	0	0	0	0
BCL9L	ENSAPLG00000006957	ENSAPLT00000007221	protein_coding	2		0	0	0	2	0	0	0	0	0	0	0	0	0	0	0	0	0	0	0	0	0	0	0	0	2
BRD8	ENSAPLG00000009994	ENSAPLT00000010483	protein_coding	2		0	0	0	2	0	0	0	0	0	0	0	2	0	0	0	0	0	0	0	0	0	0	0	0	0
BRD8	ENSAPLG00000009994	ENSAPLT00000025524	protein_coding	2		0	0	0	2	0	0	0	0	0	0	0	2	0	0	0	0	0	0	0	0	0	0	0	0	0
BRD8	ENSAPLG00000009994	ENSAPLT00000026056	protein_coding	2		0	0	0	2	0	0	0	0	0	0	0	2	0	0	0	0	0	0	0	0	0	0	0	0	0
BRD8	ENSAPLG00000009994	ENSAPLT00000036943	protein_coding	2		0	0	0	2	0	0	0	0	0	0	0	2	0	0	0	0	0	0	0	0	0	0	0	0	0
C18orf25	ENSAPLG00000017723	ENSAPLT00000037006	protein_coding	12		0	0	0	12	0	0	0	0	0	0	0	11	0	0	0	0	0	0	0	0	0	0	0	0	1
C18orf25	ENSAPLG00000017723	ENSAPLT00000040257	protein_coding	12		0	0	0	12	0	0	0	0	0	0	0	11	0	0	0	0	0	0	0	0	0	0	0	0	1
C18orf25	ENSAPLG00000017723	ENSAPLT00000043029	protein_coding	11		0	0	0	11	0	0	0	0	0	0	0	10	0	0	0	0	0	0	0	0	0	0	0	0	1
C18orf25	ENSAPLG00000017723	ENSAPLT00000043968	protein_coding	1		0	0	0	1	0	0	0	0	0	0	0	0	0	1	0	0	0	0	0	0	0	0	0	0	0
CCT7	ENSAPLG00000014343	ENSAPLT00000014994	protein_coding	1		0	0	1	0	0	0	0	0	0	0	0	0	0	0	0	0	0	0	0	0	0	0	0	1	0
CDC73	ENSAPLG00000003506	ENSAPLT00000003587	protein_coding	9		0	0	0	9	0	0	0	0	0	0	0	0	0	9	0	0	0	0	0	0	0	0	0	0	0
CDK12	ENSAPLG00000013281	ENSAPLT00000013847	protein_coding	1		0	0	0	1	0	0	0	0	0	0	0	1	0	0	0	0	0	0	0	0	0	0	0	0	0
CDK7	ENSAPLG00000005769	ENSAPLT00000005987	protein_coding	1		0	0	0	1	0	0	0	0	0	0	0	0	0	1	0	0	0	0	0	0	0	0	0	0	0
CDK7	ENSAPLG00000005769	ENSAPLT00000028301	protein_coding	2		0	0	0	2	0	0	0	0	0	0	0	1	0	1	0	0	0	0	0	0	0	0	0	0	0
CDK7	ENSAPLG00000005769	ENSAPLT00000040414	protein_coding	2		0	0	0	2	0	0	0	0	0	0	0	1	0	1	0	0	0	0	0	0	0	0	0	0	0
CEP85	ENSAPLG00000008105	ENSAPLT00000008440	protein_coding	19		0	0	0	19	0	0	0	0	0	0	0	8	0	4	0	0	0	0	0	0	0	0	0	0	7
CEP85	ENSAPLG00000008105	ENSAPLT00000046411	protein_coding	16		0	0	0	16	0	0	2	0	0	0	0	8	0	2	0	0	0	0	0	0	0	0	0	0	4
CNOT4	ENSAPLG00000016441	ENSAPLT00000017160	protein_coding	23		0	0	0	23	0	0	0	0	0	0	0	19	0	4	0	0	0	0	0	0	0	0	0	0	0
COPS7B	ENSAPLG00000012548	ENSAPLT00000013066	protein_coding	16		0	0	0	16	0	0	0	0	0	0	0	3	0	6	0	0	0	0	0	0	0	0	0	0	7
COPS7B	ENSAPLG00000012548	ENSAPLT00000022362	protein_coding	14		0	0	0	14	0	0	0	0	0	0	0	5	0	2	0	0	0	0	0	0	0	0	0	0	7
COPS7B	ENSAPLG00000012548	ENSAPLT00000030972	protein_coding	21		0	0	0	21	0	0	0	0	0	0	0	5	0	9	0	0	0	0	0	0	0	0	0	0	7
COPS7B	ENSAPLG00000012548	ENSAPLT00000033565	protein_coding	22		0	0	0	22	0	0	0	0	0	0	0	3	0	12	0	0	0	0	0	0	0	0	0	0	7
CPD	ENSAPLG00000009596	ENSAPLT00000010066	protein_coding	26		0	0	0	26	0	0	0	0	0	0	0	14	0	12	0	0	0	0	0	0	0	0	0	0	0
CREG1	ENSAPLG00000005711	ENSAPLT00000005895	protein_coding	40		0	0	0	40	0	0	0	0	0	0	0	9	0	18	0	0	0	0	0	0	0	0	0	0	13
CREG1	ENSAPLG00000005711	ENSAPLT00000027618	protein_coding	40		0	0	2	38	0	2	13	0	0	0	0	8	0	17	0	0	0	0	0	0	0	0	0	0	0
DAZAP1	ENSAPLG00000005606	ENSAPLT00000005834	protein_coding	6		0	0	0	6	0	0	0	0	0	0	0	0	0	6	0	0	0	0	0	0	0	0	0	0	0
DAZAP1	ENSAPLG00000005606	ENSAPLT00000020856	protein_coding	6		0	0	0	6	0	0	0	0	0	0	0	0	0	6	0	0	0	0	0	0	0	0	0	0	0
DCAF1	ENSAPLG00000015002	ENSAPLT00000015684	protein_coding	20		0	0	2	18	0	1	5	0	0	0	0	0	0	13	0	0	0	0	0	0	0	0	0	1	0
DCAF1	ENSAPLG00000015002	ENSAPLT00000015689	protein_coding	20		0	0	2	18	0	1	5	0	0	0	0	0	0	13	0	0	0	0	0	0	0	0	0	1	0
DIP2C	ENSAPLG00000002490	ENSAPLT00000002549	protein_coding	1		0	0	0	1	0	0	0	0	0	0	0	0	0	1	0	0	0	0	0	0	0	0	0	0	0
DIP2C	ENSAPLG00000002490	ENSAPLT00000035133	protein_coding	1		0	0	0	1	0	0	0	0	0	0	0	0	0	1	0	0	0	0	0	0	0	0	0	0	0
DLGAP4	ENSAPLG00000012891	ENSAPLT00000013457	protein_coding	98		0	0	0	98	0	0	0	0	0	0	0	0	0	98	0	0	0	0	0	0	0	0	0	0	0
DLGAP4	ENSAPLG00000012891	ENSAPLT00000035844	protein_coding	98		0	0	0	98	0	0	0	0	0	0	0	0	0	98	0	0	0	0	0	0	0	0	0	0	0
DLGAP4	ENSAPLG00000012891	ENSAPLT00000039950	protein_coding	98		0	0	0	98	0	0	0	0	0	0	0	0	0	98	0	0	0	0	0	0	0	0	0	0	0
DLGAP4	ENSAPLG00000012891	ENSAPLT00000046168	protein_coding	98		0	0	0	98	0	0	0	0	0	0	0	0	0	98	0	0	0	0	0	0	0	0	0	0	0
DLGAP4	ENSAPLG00000012891	ENSAPLT00000046680	protein_coding	98		0	0	0	98	0	0	0	0	0	0	0	0	0	98	0	0	0	0	0	0	0	0	0	0	0
DMTF1	ENSAPLG00000009042	ENSAPLT00000009434	protein_coding	2		0	0	0	2	0	0	0	0	0	0	0	0	0	2	0	0	0	0	0	0	0	0	0	0	0
DMTF1	ENSAPLG00000009042	ENSAPLT00000032608	protein_coding	2		0	0	0	2	0	0	0	0	0	0	0	0	0	2	0	0	0	0	0	0	0	0	0	0	0
DMTF1	ENSAPLG00000009042	ENSAPLT00000035017	protein_coding	2		0	0	0	2	0	0	0	0	0	0	0	0	0	2	0	0	0	0	0	0	0	0	0	0	0
DMTF1	ENSAPLG00000009042	ENSAPLT00000036689	protein_coding	2		0	0	0	2	0	0	0	0	0	0	0	0	0	2	0	0	0	0	0	0	0	0	0	0	0
DMTF1	ENSAPLG00000009042	ENSAPLT00000037691	protein_coding	2		0	0	0	2	0	0	0	0	0	0	0	0	0	2	0	0	0	0	0	0	0	0	0	0	0
DNAJC6	ENSAPLG00000015954	ENSAPLT00000016661	protein_coding	3		0	0	0	3	0	0	0	0	0	0	0	1	0	2	0	0	0	0	0	0	0	0	0	0	0
DNAJC6	ENSAPLG00000015954	ENSAPLT00000017985	protein_coding	4		0	0	0	4	0	0	0	0	0	0	0	2	0	2	0	0	0	0	0	0	0	0	0	0	0
DNAJC6	ENSAPLG00000015954	ENSAPLT00000028127	protein_coding	2		0	0	0	2	0	0	0	0	0	0	0	2	0	0	0	0	0	0	0	0	0	0	0	0	0
EEFSEC	ENSAPLG00000006745	ENSAPLT00000007012	protein_coding	9		0	0	0	9	0	0	0	0	0	0	0	0	0	9	0	0	0	0	0	0	0	0	0	0	0
EEFSEC	ENSAPLG00000006745	ENSAPLT00000046973	protein_coding	9		0	0	0	9	0	0	0	0	0	0	0	0	0	9	0	0	0	0	0	0	0	0	0	0	0
FAM135A	ENSAPLG00000012238	ENSAPLT00000012760	protein_coding	9		0	0	0	9	0	0	0	0	0	0	0	0	0	9	0	0	0	0	0	0	0	0	0	0	0
FAM135A	ENSAPLG00000012238	ENSAPLT00000026571	protein_coding	9		0	0	0	9	0	0	0	0	0	0	0	0	0	9	0	0	0	0	0	0	0	0	0	0	0
FAM135A	ENSAPLG00000012238	ENSAPLT00000036726	protein_coding	10		0	0	0	10	0	0	0	0	0	0	0	1	0	9	0	0	0	0	0	0	0	0	0	0	0
FAM135A	ENSAPLG00000012238	ENSAPLT00000044443	protein_coding	9		0	0	0	9	0	0	0	0	0	0	0	0	0	9	0	0	0	0	0	0	0	0	0	0	0
FHOD1	ENSAPLG00000007626	ENSAPLT00000007955	protein_coding	1		0	0	0	1	0	0	0	0	0	0	0	1	0	0	0	0	0	0	0	0	0	0	0	0	0
FHOD1	ENSAPLG00000007626	ENSAPLT00000047991	protein_coding	1		0	0	0	1	0	0	0	0	0	0	0	1	0	0	0	0	0	0	0	0	0	0	0	0	0
FOSL2	ENSAPLG00000009204	ENSAPLT00000009573	protein_coding	3		0	0	0	3	0	0	0	0	0	0	0	0	0	3	0	0	0	0	0	0	0	0	0	0	0
FXN	ENSAPLG00000025427	ENSAPLT00000020646	protein_coding	28		0	0	0	28	0	0	0	0	0	0	0	5	0	9	0	0	0	0	0	0	0	0	0	0	14
G3BP1	ENSAPLG00000006581	ENSAPLT00000006879	protein_coding	1		0	0	0	1	0	0	0	0	0	0	0	0	0	1	0	0	0	0	0	0	0	0	0	0	0
G3BP1	ENSAPLG00000006581	ENSAPLT00000028674	protein_coding	1		0	0	0	1	0	0	0	0	0	0	0	0	0	1	0	0	0	0	0	0	0	0	0	0	0
GOT1	ENSAPLG00000008121	ENSAPLT00000008428	protein_coding	7		0	0	1	6	0	0	0	0	0	0	0	5	0	1	0	0	0	0	0	0	0	0	0	1	0
GOT1	ENSAPLG00000008121	ENSAPLT00000041138	protein_coding	7		0	0	1	6	0	0	0	0	0	0	0	5	0	1	0	0	0	0	0	0	0	0	0	1	0
GPBP1	ENSAPLG00000006435	ENSAPLT00000006679	protein_coding	17		0	0	0	17	0	0	1	0	0	0	0	1	0	8	0	0	0	0	0	0	0	0	0	0	7
GTPBP8	ENSAPLG00000009443	ENSAPLT00000009835	protein_coding	7		0	0	0	7	0	0	0	0	0	0	0	6	0	0	0	0	0	0	0	0	0	0	0	0	1
HES4	ENSAPLG00000030722	ENSAPLT00000035460	protein_coding	1		0	0	0	1	0	0	0	0	0	0	0	1	0	0	0	0	0	0	0	0	0	0	0	0	0
HNRNPAB	ENSAPLG00000014040	ENSAPLT00000014634	protein_coding	1		0	0	0	1	0	0	0	0	0	0	0	1	0	0	0	0	0	0	0	0	0	0	0	0	0
HNRNPAB	ENSAPLG00000014040	ENSAPLT00000024738	protein_coding	1		0	0	0	1	0	0	0	0	0	0	0	1	0	0	0	0	0	0	0	0	0	0	0	0	0
ICMT	ENSAPLG00000020766	ENSAPLT00000020597	protein_coding	2		0	0	0	2	0	0	0	0	0	0	0	0	0	0	0	0	0	0	0	0	0	0	0	0	2
IL6ST	ENSAPLG00000011926	ENSAPLT00000012487	protein_coding	29		0	0	0	29	1	0	1	0	0	0	0	7	0	17	0	0	0	0	0	0	0	0	0	0	3
INTS6	ENSAPLG00000007010	ENSAPLT00000007309	protein_coding	11		0	0	0	11	0	0	0	0	0	0	0	0	0	10	0	0	0	0	0	0	0	0	0	0	1
INTS6	ENSAPLG00000007010	ENSAPLT00000022640	protein_coding	11		0	0	0	11	0	0	0	0	0	0	0	0	0	10	0	0	0	0	0	0	0	0	0	0	1
INTS6	ENSAPLG00000007010	ENSAPLT00000038452	protein_coding	11		0	0	0	11	0	0	0	0	0	0	0	0	0	10	0	0	0	0	0	0	0	0	0	0	1
INTS6	ENSAPLG00000007010	ENSAPLT00000043136	protein_coding	11		0	0	0	11	0	0	0	0	0	0	0	0	0	10	0	0	0	0	0	0	0	0	0	0	1
KIAA0100	ENSAPLG00000003462	ENSAPLT00000003589	protein_coding	3		0	0	0	3	0	0	0	0	0	0	0	0	0	3	0	0	0	0	0	0	0	0	0	0	0
KIAA0100	ENSAPLG00000003462	ENSAPLT00000041986	protein_coding	3		0	0	0	3	0	0	0	0	0	0	0	0	0	3	0	0	0	0	0	0	0	0	0	0	0
KIAA0100	ENSAPLG00000003462	ENSAPLT00000043249	protein_coding	3		0	0	0	3	0	0	0	0	0	0	0	0	0	3	0	0	0	0	0	0	0	0	0	0	0
KPNA6	ENSAPLG00000012365	ENSAPLT00000012934	protein_coding	10		0	0	0	10	0	0	0	0	0	0	0	0	0	5	0	0	0	0	0	0	0	0	0	0	5
LARP1	ENSAPLG00000007559	ENSAPLT00000007862	protein_coding	6		0	0	0	6	0	0	0	0	0	0	0	0	0	6	0	0	0	0	0	0	0	0	0	0	0
LMBRD2	ENSAPLG00000007368	ENSAPLT00000007681	protein_coding	144		0	0	2	142	0	0	0	0	0	0	0	9	0	109	0	0	0	0	0	0	0	0	0	2	24
LZTR1	ENSAPLG00000009376	ENSAPLT00000009824	protein_coding	11		0	0	0	11	0	0	0	0	0	0	0	0	0	4	0	0	0	0	0	0	0	0	0	0	7
LZTR1	ENSAPLG00000009376	ENSAPLT00000029201	protein_coding	11		0	0	0	11	0	0	0	0	0	0	0	0	0	4	0	0	0	0	0	0	0	0	0	0	7
MCM4	ENSAPLG00000003491	ENSAPLT00000003586	protein_coding	31		0	0	0	31	0	0	0	0	0	0	0	9	0	22	0	0	0	0	0	0	0	0	0	0	0
MED27	ENSAPLG00000016059	ENSAPLT00000016762	protein_coding	423		0	0	2	421	0	0	0	0	0	0	0	0	0	420	0	0	0	0	0	0	0	0	0	2	1
MTF1	ENSAPLG00000016056	ENSAPLT00000016768	protein_coding	1		0	0	0	1	0	0	0	0	0	0	0	1	0	0	0	0	0	0	0	0	0	0	0	0	0
NCOR2	ENSAPLG00000013606	ENSAPLT00000014215	protein_coding	91		0	0	0	91	0	0	0	0	0	0	0	0	0	91	0	0	0	0	0	0	0	0	0	0	0
NF2	ENSAPLG00000006504	ENSAPLT00000006834	protein_coding	18		0	0	1	17	0	1	3	0	0	0	0	0	0	8	0	0	0	0	0	0	0	0	0	0	6
NF2	ENSAPLG00000006504	ENSAPLT00000035755	protein_coding	18		0	0	1	17	0	1	3	0	0	0	0	0	0	8	0	0	0	0	0	0	0	0	0	0	6
NKD1	ENSAPLG00000013087	ENSAPLT00000013630	protein_coding	35		0	0	0	35	0	0	0	0	0	0	0	0	0	35	0	0	0	0	0	0	0	0	0	0	0
NKD1	ENSAPLG00000013087	ENSAPLT00000029031	protein_coding	32		0	0	0	32	0	0	0	0	0	0	0	0	0	30	0	0	0	0	0	0	0	0	0	0	2
NKD1	ENSAPLG00000013087	ENSAPLT00000037229	protein_coding	35		0	0	0	35	0	0	0	0	0	0	0	0	0	35	0	0	0	0	0	0	0	0	0	0	0
NKD1	ENSAPLG00000013087	ENSAPLT00000037815	protein_coding	2		0	0	0	2	0	0	0	0	0	0	0	0	0	2	0	0	0	0	0	0	0	0	0	0	0
NKD1	ENSAPLG00000013087	ENSAPLT00000040912	protein_coding	35		0	0	0	35	0	0	0	0	0	0	0	0	0	35	0	0	0	0	0	0	0	0	0	0	0
PAAF1	ENSAPLG00000007787	ENSAPLT00000008086	protein_coding	5		0	0	0	5	0	0	0	0	0	0	0	0	0	0	0	0	0	0	0	0	0	0	0	0	5
PCYT2	ENSAPLG00000014755	ENSAPLT00000015421	protein_coding	1		0	0	0	1	0	0	0	0	0	0	0	1	0	0	0	0	0	0	0	0	0	0	0	0	0
PLEKHB2	ENSAPLG00000007597	ENSAPLT00000007896	protein_coding	46		0	0	0	46	0	0	0	0	0	0	0	10	0	33	0	0	0	0	0	0	0	0	0	0	3
PLIN2	ENSAPLG00000005745	ENSAPLT00000005975	protein_coding	21		0	1	0	20	0	0	0	0	0	0	0	8	0	4	0	0	0	0	0	0	0	0	0	0	8
PRKDC	ENSAPLG00000002697	ENSAPLT00000002793	protein_coding	22		0	0	0	22	0	0	0	0	0	0	0	0	0	0	0	0	0	0	0	0	0	0	0	0	22
PSMC6	ENSAPLG00000002349	ENSAPLT00000002440	protein_coding	2		0	0	0	2	0	0	0	0	0	0	0	1	0	0	0	0	0	0	0	0	0	0	0	0	1
PSMD6	ENSAPLG00000003464	ENSAPLT00000003540	protein_coding	1		0	0	0	1	0	0	0	0	0	0	0	1	0	0	0	0	0	0	0	0	0	0	0	0	0
PTPN3	ENSAPLG00000009931	ENSAPLT00000010393	protein_coding	9		0	0	0	9	0	0	0	0	0	0	0	0	0	9	0	0	0	0	0	0	0	0	0	0	0
PTPN3	ENSAPLG00000009931	ENSAPLT00000043217	protein_coding	9		0	0	0	9	0	0	0	0	0	0	0	0	0	9	0	0	0	0	0	0	0	0	0	0	0
PUF60	ENSAPLG00000010150	ENSAPLT00000010593	protein_coding	2		0	0	0	2	0	0	0	0	0	0	0	0	0	2	0	0	0	0	0	0	0	0	0	0	0
PUF60	ENSAPLG00000010150	ENSAPLT00000031488	protein_coding	2		0	0	0	2	0	0	0	0	0	0	0	0	0	0	0	0	0	0	0	0	0	0	0	0	2
PUF60	ENSAPLG00000010150	ENSAPLT00000035013	protein_coding	2		0	0	0	2	0	0	0	0	0	0	0	0	0	2	0	0	0	0	0	0	0	0	0	0	0
PUF60	ENSAPLG00000010150	ENSAPLT00000040591	protein_coding	2		0	0	0	2	0	0	0	0	0	0	0	0	0	2	0	0	0	0	0	0	0	0	0	0	0
RAB10	ENSAPLG00000018031	ENSAPLT00000025124	protein_coding	32		0	0	0	32	0	0	0	0	0	0	0	0	0	32	0	0	0	0	0	0	0	0	0	0	0
RBM19	ENSAPLG00000015319	ENSAPLT00000016013	protein_coding	35		0	0	0	35	0	0	0	0	0	0	0	0	0	7	0	0	0	0	0	0	0	0	0	0	28
RBM19	ENSAPLG00000015319	ENSAPLT00000023350	protein_coding	7		0	0	0	7	0	0	0	0	0	0	0	0	0	7	0	0	0	0	0	0	0	0	0	0	0
RBM19	ENSAPLG00000015319	ENSAPLT00000028185	protein_coding	7		0	0	0	7	0	0	0	0	0	0	0	0	0	7	0	0	0	0	0	0	0	0	0	0	0
RNF145	ENSAPLG00000015567	ENSAPLT00000016251	protein_coding	16		0	0	0	16	0	0	0	0	0	0	0	0	0	16	0	0	0	0	0	0	0	0	0	0	0
RNF145	ENSAPLG00000015567	ENSAPLT00000018803	protein_coding	16		0	0	0	16	0	0	0	0	0	0	0	0	0	16	0	0	0	0	0	0	0	0	0	0	0
RRAGC	ENSAPLG00000009835	ENSAPLT00000010254	protein_coding	45		0	0	3	42	0	0	0	0	0	0	0	7	0	30	0	0	0	0	0	0	0	0	0	3	5
RREB1	ENSAPLG00000004726	ENSAPLT00000004887	protein_coding	56		0	0	1	55	0	0	0	0	0	0	0	0	0	55	0	0	0	0	0	0	0	0	0	1	0
RYK	ENSAPLG00000001913	ENSAPLT00000002060	protein_coding	7		0	0	0	7	0	0	0	0	0	0	0	6	0	1	0	0	0	0	0	0	0	0	0	0	0
SCAF11	ENSAPLG00000010483	ENSAPLT00000010922	protein_coding	14		0	0	0	14	0	0	0	0	0	0	0	0	0	14	0	0	0	0	0	0	0	0	0	0	0
SCAF11	ENSAPLG00000010483	ENSAPLT00000030720	protein_coding	6		0	0	0	6	0	0	0	0	0	0	0	0	0	0	0	0	0	0	0	0	0	0	0	0	6
SEC62	ENSAPLG00000008149	ENSAPLT00000008468	protein_coding	12		0	0	0	12	0	0	0	0	0	0	0	12	0	0	0	0	0	0	0	0	0	0	0	0	0
SGPL1	ENSAPLG00000003637	ENSAPLT00000021846	protein_coding	83		0	0	0	83	0	0	0	0	0	0	0	0	0	20	0	0	0	0	0	0	0	0	0	0	63
SGPL1	ENSAPLG00000003637	ENSAPLT00000022349	protein_coding	99		0	0	2	97	0	2	5	0	0	0	0	0	0	47	0	0	0	0	0	0	0	0	0	0	45
SGPL1	ENSAPLG00000003637	ENSAPLT00000029822	protein_coding	108		0	0	3	105	0	2	7	0	0	0	0	0	0	71	0	0	0	0	0	1	0	0	0	0	28
SGPL1	ENSAPLG00000003637	ENSAPLT00000033957	protein_coding	102		0	0	0	102	0	0	0	0	0	0	0	0	0	88	0	0	0	0	0	0	0	0	0	0	14
SLC4A4	ENSAPLG00000011271	ENSAPLT00000011918	protein_coding	1		0	0	0	1	0	0	0	0	0	0	0	0	0	1	0	0	0	0	0	0	0	0	0	0	0
SLC4A4	ENSAPLG00000011271	ENSAPLT00000021013	protein_coding	1		0	0	0	1	0	0	0	0	0	0	0	0	0	1	0	0	0	0	0	0	0	0	0	0	0
SLC4A4	ENSAPLG00000011271	ENSAPLT00000044581	protein_coding	1		0	0	0	1	0	0	0	0	0	0	0	0	0	1	0	0	0	0	0	0	0	0	0	0	0
SPRED1	ENSAPLG00000024729	ENSAPLT00000019227	protein_coding	1		0	0	0	1	0	0	0	0	0	0	0	0	0	0	0	0	0	0	0	0	0	0	0	0	1
SWAP70	ENSAPLG00000003053	ENSAPLT00000003150	protein_coding	22		0	0	0	22	0	0	0	0	0	0	0	0	0	22	0	0	0	0	0	0	0	0	0	0	0
TLE3	ENSAPLG00000029482	ENSAPLT00000031938	protein_coding	9		0	0	0	9	0	0	0	0	0	0	0	2	0	4	0	0	0	0	0	0	0	0	0	0	3
TLE3	ENSAPLG00000029482	ENSAPLT00000043673	protein_coding	9		0	0	0	9	0	0	0	0	0	0	0	2	0	4	0	0	0	0	0	0	0	0	0	0	3
TMEM39B	ENSAPLG00000006828	ENSAPLT00000007098	protein_coding	1		0	0	0	1	0	0	0	0	0	0	0	0	0	0	0	0	0	0	0	0	0	0	0	0	1
TOP3A	ENSAPLG00000006039	ENSAPLT00000006340	protein_coding	3		0	0	0	3	2	0	0	0	0	0	0	1	0	0	0	0	0	0	0	0	0	0	0	0	0
TOP3A	ENSAPLG00000006039	ENSAPLT00000025703	protein_coding	3		0	0	0	3	0	0	0	0	0	0	0	3	0	0	0	0	0	0	0	0	0	0	0	0	0
UBAP2L	ENSAPLG00000015544	ENSAPLT00000016263	protein_coding	4		0	0	0	4	0	0	0	0	0	0	0	0	0	4	0	0	0	0	0	0	0	0	0	0	0
UBQLN1	ENSAPLG00000014441	ENSAPLT00000015048	protein_coding	1		0	0	0	1	0	0	0	0	0	0	0	0	0	0	0	0	0	0	0	0	0	0	0	0	1
USP31	ENSAPLG00000014939	ENSAPLT00000015576	protein_coding	2		0	0	0	2	0	0	0	0	0	0	0	2	0	0	0	0	0	0	0	0	0	0	0	0	0
USP4	ENSAPLG00000014796	ENSAPLT00000015545	protein_coding	2		0	0	0	2	0	0	0	0	0	0	0	0	0	1	0	0	0	0	0	0	0	0	0	0	1
VASH2	ENSAPLG00000011439	ENSAPLT00000011910	protein_coding	2		0	0	0	2	0	0	0	0	0	0	0	1	0	1	0	0	0	0	0	0	0	0	0	0	0
VPS13D	ENSAPLG00000013749	ENSAPLT00000014431	protein_coding	20		0	0	0	20	0	0	0	0	0	0	0	0	0	20	0	0	0	0	0	0	0	0	0	0	0
VPS13D	ENSAPLG00000013749	ENSAPLT00000018950	protein_coding	20		0	0	0	20	0	0	0	0	0	0	0	0	0	20	0	0	0	0	0	0	0	0	0	0	0
VPS13D	ENSAPLG00000013749	ENSAPLT00000029463	protein_coding	20		0	0	0	20	0	0	0	0	0	0	0	0	0	20	0	0	0	0	0	0	0	0	0	0	0
YTHDC1	ENSAPLG00000009921	ENSAPLT00000010362	protein_coding	1		0	0	0	1	0	0	0	0	0	0	0	0	0	0	0	0	0	0	0	0	0	0	0	0	1
YTHDC1	ENSAPLG00000009921	ENSAPLT00000025312	protein_coding	1		0	0	0	1	0	0	0	0	0	0	0	0	0	0	0	0	0	0	0	0	0	0	0	0	1
YTHDC1	ENSAPLG00000009921	ENSAPLT00000025994	protein_coding	1		0	0	0	1	0	0	0	0	0	0	0	0	0	0	0	0	0	0	0	0	0	0	0	0	1
YTHDC1	ENSAPLG00000009921	ENSAPLT00000027908	protein_coding	1		0	0	0	1	0	0	0	0	0	0	0	0	0	0	0	0	0	0	0	0	0	0	0	0	1
YTHDC1	ENSAPLG00000009921	ENSAPLT00000039475	protein_coding	1		0	0	0	1	0	0	0	0	0	0	0	0	0	0	0	0	0	0	0	0	0	0	0	0	1
YTHDC1	ENSAPLG00000009921	ENSAPLT00000041490	protein_coding	1		0	0	0	1	0	0	0	0	0	0	0	0	0	0	0	0	0	0	0	0	0	0	0	0	1
ZNF142	ENSAPLG00000026417	ENSAPLT00000037803	protein_coding	14		0	0	0	14	0	0	0	0	0	0	0	9	0	0	0	0	0	0	0	0	0	0	0	0	5
ZNF143	ENSAPLG00000002385	ENSAPLT00000002442	protein_coding	3		0	0	0	3	0	0	0	0	0	0	0	3	0	0	0	0	0	0	0	0	0	0	0	0	0
RMDN1	ENSAPLG00000000614	ENSAPLT00000028989	protein_coding	1		0	0	0	1	0	0	0	0	0	0	0	0	0	1	0	0	0	0	0	0	0	0	0	0	0
5S_rRNA	ENSAPLG00000000073	ENSAPLT00000000073	rRNA	1		0	0	0	1	0	0	0	0	0	0	0	0	0	0	0	0	0	0	0	0	0	0	0	0	1
5S_rRNA	ENSAPLG00000000230	ENSAPLT00000000230	rRNA	15		0	0	0	15	0	0	0	0	0	0	0	7	0	0	0	0	0	0	0	0	0	0	0	0	8
5S_rRNA	ENSAPLG00000021174	ENSAPLT00000021701	rRNA	16		0	0	0	16	0	0	0	0	0	0	0	11	0	0	0	0	0	0	0	0	0	0	0	0	5
5S_rRNA	ENSAPLG00000025299	ENSAPLT00000031550	rRNA	1		0	0	0	1	0	0	0	0	0	0	0	0	0	0	0	0	0	0	0	0	0	0	0	0	1
5S_rRNA	ENSAPLG00000026931	ENSAPLT00000026946	rRNA	3		0	0	0	3	0	0	0	0	0	0	0	0	0	0	0	0	0	0	0	0	0	0	0	0	3
AAAS	ENSAPLG00000029097	ENSAPLT00000020282	protein_coding	17		0	0	0	17	0	0	4	0	0	0	0	2	0	11	0	0	0	0	0	0	0	0	0	0	0
AAAS	ENSAPLG00000029097	ENSAPLT00000024037	protein_coding	17		0	0	0	17	0	0	4	0	0	0	0	2	0	11	0	0	0	0	0	0	0	0	0	0	0
AAAS	ENSAPLG00000029097	ENSAPLT00000031668	protein_coding	17		0	0	1	16	0	0	4	0	0	0	0	2	0	10	0	0	0	0	0	0	0	0	0	1	0
AAK1	ENSAPLG00000002094	ENSAPLT00000002277	protein_coding	4		0	0	0	4	0	0	0	0	0	0	0	1	0	3	0	0	0	0	0	0	0	0	0	0	0
AAK1	ENSAPLG00000002094	ENSAPLT00000019623	protein_coding	4		0	0	0	4	0	0	0	0	0	0	0	0	0	4	0	0	0	0	0	0	0	0	0	0	0
AAK1	ENSAPLG00000002094	ENSAPLT00000024110	protein_coding	4		0	0	0	4	0	0	0	0	0	0	0	0	0	4	0	0	0	0	0	0	0	0	0	0	0
AAK1	ENSAPLG00000002094	ENSAPLT00000031090	protein_coding	4		0	0	0	4	0	0	0	0	0	0	0	0	0	4	0	0	0	0	0	0	0	0	0	0	0
AAK1	ENSAPLG00000002094	ENSAPLT00000037468	protein_coding	4		0	0	0	4	0	0	0	0	0	0	0	0	0	4	0	0	0	0	0	0	0	0	0	0	0
AAK1	ENSAPLG00000002094	ENSAPLT00000040319	protein_coding	4		0	0	0	4	0	0	0	0	0	0	0	0	0	4	0	0	0	0	0	0	0	0	0	0	0
AAK1	ENSAPLG00000002094	ENSAPLT00000042003	protein_coding	4		0	0	0	4	0	0	0	0	0	0	0	0	0	4	0	0	0	0	0	0	0	0	0	0	0
AAK1	ENSAPLG00000002094	ENSAPLT00000047235	protein_coding	4		0	0	0	4	0	0	0	0	0	0	0	0	0	4	0	0	0	0	0	0	0	0	0	0	0
AARS2	ENSAPLG00000014835	ENSAPLT00000022455	protein_coding	15		0	0	1	14	0	0	0	0	0	0	0	0	0	11	0	0	0	0	0	0	0	0	0	1	3
AARS2	ENSAPLG00000014835	ENSAPLT00000035169	protein_coding	15		0	0	1	14	0	0	0	0	0	0	0	2	0	9	0	0	0	0	0	0	0	0	0	1	3
AATK	ENSAPLG00000030122	ENSAPLT00000030846	protein_coding	1		0	0	0	1	0	0	0	0	0	0	0	0	0	0	0	0	0	0	0	0	0	0	0	0	1
AATK	ENSAPLG00000030122	ENSAPLT00000033346	protein_coding	2		0	0	0	2	0	0	0	0	0	0	0	0	0	1	0	0	0	0	0	0	0	0	0	0	1
ABCA12	ENSAPLG00000014859	ENSAPLT00000015556	protein_coding	23		0	0	2	21	0	0	0	0	0	0	0	0	0	21	0	0	0	0	0	0	0	0	0	2	0
ABCA12	ENSAPLG00000014859	ENSAPLT00000041544	protein_coding	13		0	0	2	11	0	0	0	0	0	0	0	0	0	10	0	0	0	0	0	0	0	0	0	2	1
ABCA3	ENSAPLG00000002878	ENSAPLT00000003006	protein_coding	3		0	0	0	3	0	0	0	0	0	0	0	0	0	1	0	0	0	0	0	0	0	0	0	0	2
ABCA3	ENSAPLG00000002878	ENSAPLT00000025452	protein_coding	1		0	0	0	1	0	0	0	0	0	0	0	0	0	1	0	0	0	0	0	0	0	0	0	0	0
ABCC4	ENSAPLG00000012227	ENSAPLT00000012900	protein_coding	76		0	0	0	76	0	0	0	0	0	0	0	15	0	61	0	0	0	0	0	0	0	0	0	0	0
ABCC4	ENSAPLG00000012227	ENSAPLT00000024569	protein_coding	61		0	0	0	61	0	0	0	0	0	0	0	12	0	49	0	0	0	0	0	0	0	0	0	0	0
ABCC5	ENSAPLG00000003817	ENSAPLT00000004044	protein_coding	1		0	0	0	1	0	0	0	0	0	0	0	0	0	1	0	0	0	0	0	0	0	0	0	0	0
ABCC5	ENSAPLG00000003817	ENSAPLT00000033722	protein_coding	1		0	0	0	1	0	0	0	0	0	0	0	0	0	1	0	0	0	0	0	0	0	0	0	0	0
ABCC8	ENSAPLG00000009025	ENSAPLT00000009557	protein_coding	9		0	0	0	9	0	0	0	0	0	0	0	1	0	8	0	0	0	0	0	0	0	0	0	0	0
ABCC8	ENSAPLG00000009025	ENSAPLT00000025423	protein_coding	9		0	0	0	9	0	0	0	0	0	0	0	1	0	8	0	0	0	0	0	0	0	0	0	0	0
ABCC8	ENSAPLG00000009025	ENSAPLT00000030308	protein_coding	9		0	0	0	9	0	0	0	0	0	0	0	1	0	8	0	0	0	0	0	0	0	0	0	0	0
ABCC8	ENSAPLG00000009025	ENSAPLT00000039181	protein_coding	9		0	0	0	9	0	0	0	0	0	0	0	1	0	8	0	0	0	0	0	0	0	0	0	0	0
ABCG4	ENSAPLG00000024795	ENSAPLT00000026187	protein_coding	5		0	0	1	4	0	0	0	0	0	0	0	3	0	1	0	0	0	0	0	0	0	0	0	1	0
ABCG4	ENSAPLG00000024795	ENSAPLT00000047365	protein_coding	5		0	0	1	4	0	0	0	0	0	0	0	3	0	1	0	0	0	0	0	0	0	0	0	1	0
ABI1	ENSAPLG00000011841	ENSAPLT00000012332	protein_coding	1		0	0	0	1	0	0	0	0	0	0	0	0	0	1	0	0	0	0	0	0	0	0	0	0	0
ABI1	ENSAPLG00000011841	ENSAPLT00000020616	protein_coding	1		0	0	0	1	0	0	0	0	0	0	0	0	0	1	0	0	0	0	0	0	0	0	0	0	0
ABI1	ENSAPLG00000011841	ENSAPLT00000024780	protein_coding	1		0	0	0	1	0	0	0	0	0	0	0	0	0	1	0	0	0	0	0	0	0	0	0	0	0
ABI1	ENSAPLG00000011841	ENSAPLT00000039690	protein_coding	1		0	0	0	1	0	0	0	0	0	0	0	0	0	1	0	0	0	0	0	0	0	0	0	0	0
ABI1	ENSAPLG00000011841	ENSAPLT00000039702	protein_coding	1		0	0	0	1	0	0	0	0	0	0	0	0	0	1	0	0	0	0	0	0	0	0	0	0	0
ABI1	ENSAPLG00000011841	ENSAPLT00000041398	protein_coding	1		0	0	0	1	0	0	0	0	0	0	0	0	0	1	0	0	0	0	0	0	0	0	0	0	0
ACACA	ENSAPLG00000006678	ENSAPLT00000007210	protein_coding	1		0	0	0	1	0	0	0	0	0	0	0	0	0	1	0	0	0	0	0	0	0	0	0	0	0
ACACA	ENSAPLG00000006678	ENSAPLT00000019744	protein_coding	1		0	0	0	1	0	0	0	0	0	0	0	0	0	1	0	0	0	0	0	0	0	0	0	0	0
ACACA	ENSAPLG00000006678	ENSAPLT00000033706	protein_coding	1		0	0	0	1	0	0	0	0	0	0	0	0	0	1	0	0	0	0	0	0	0	0	0	0	0
ACACA	ENSAPLG00000006678	ENSAPLT00000036264	protein_coding	1		0	0	0	1	0	0	0	0	0	0	0	0	0	1	0	0	0	0	0	0	0	0	0	0	0
ACACA	ENSAPLG00000006678	ENSAPLT00000038991	protein_coding	1		0	0	0	1	0	0	0	0	0	0	0	0	0	1	0	0	0	0	0	0	0	0	0	0	0
ACACA	ENSAPLG00000006678	ENSAPLT00000039017	protein_coding	1		0	0	0	1	0	0	0	0	0	0	0	0	0	1	0	0	0	0	0	0	0	0	0	0	0
ACACA	ENSAPLG00000006678	ENSAPLT00000039117	protein_coding	1		0	0	0	1	0	0	0	0	0	0	0	0	0	1	0	0	0	0	0	0	0	0	0	0	0
ACO2	ENSAPLG00000005198	ENSAPLT00000005407	protein_coding	1		0	0	0	1	0	0	0	0	0	0	0	0	0	0	0	0	0	0	0	0	0	0	0	0	1
ACO2	ENSAPLG00000005198	ENSAPLT00000035839	protein_coding	1		0	0	0	1	0	0	0	0	0	0	0	0	0	0	0	0	0	0	0	0	0	0	0	0	1
ACOT7	ENSAPLG00000015276	ENSAPLT00000015924	protein_coding	41		0	0	4	37	0	0	0	0	0	0	0	2	0	32	0	0	0	0	0	1	0	0	0	4	3
ACOT7	ENSAPLG00000015276	ENSAPLT00000020367	protein_coding	41		0	0	4	37	0	0	0	0	0	0	0	2	0	32	0	0	0	0	0	1	0	0	0	4	3
ACOT7	ENSAPLG00000015276	ENSAPLT00000026352	protein_coding	41		0	0	4	37	0	0	0	0	0	0	0	2	0	32	0	0	0	0	0	1	0	0	0	4	3
ACOT7	ENSAPLG00000015276	ENSAPLT00000040751	protein_coding	41		0	0	4	37	0	0	0	0	0	0	0	2	0	32	0	0	0	0	0	1	0	0	0	4	3
ACOT7	ENSAPLG00000015276	ENSAPLT00000041748	protein_coding	41		0	0	4	37	0	0	0	0	0	0	0	2	0	32	0	0	0	0	0	1	0	0	0	4	3
ACSS2	ENSAPLG00000015932	ENSAPLT00000016650	protein_coding	1		0	0	0	1	0	0	0	0	0	0	0	0	0	1	0	0	0	0	0	0	0	0	0	0	0
ACSS2	ENSAPLG00000015932	ENSAPLT00000023811	protein_coding	1		0	0	0	1	0	0	0	0	0	0	0	0	0	1	0	0	0	0	0	0	0	0	0	0	0
ACSS2	ENSAPLG00000015932	ENSAPLT00000043150	protein_coding	1		0	0	0	1	0	0	0	0	0	0	0	0	0	1	0	0	0	0	0	0	0	0	0	0	0
ACTR2	ENSAPLG00000009440	ENSAPLT00000009885	protein_coding	1		0	0	0	1	0	0	0	0	0	0	0	0	0	0	0	0	0	0	0	0	0	0	0	0	1
ACTR2	ENSAPLG00000009440	ENSAPLT00000036036	protein_coding	1		0	0	0	1	0	0	0	0	0	0	0	0	0	0	0	0	0	0	0	0	0	0	0	0	1
ACVR2A	ENSAPLG00000011198	ENSAPLT00000011718	protein_coding	5		0	0	0	5	0	0	0	0	0	0	0	0	0	1	0	0	0	0	0	0	0	0	0	0	4
ACVR2A	ENSAPLG00000011198	ENSAPLT00000017938	protein_coding	5		0	0	0	5	0	0	0	0	0	0	0	0	0	1	0	0	0	0	0	0	0	0	0	0	4
ADAM22	ENSAPLG00000004784	ENSAPLT00000005011	protein_coding	1		0	0	0	1	0	0	0	0	0	0	0	0	0	1	0	0	0	0	0	0	0	0	0	0	0
ADAM22	ENSAPLG00000004784	ENSAPLT00000030216	protein_coding	1		0	0	0	1	0	0	0	0	0	0	0	0	0	1	0	0	0	0	0	0	0	0	0	0	0
ADAM22	ENSAPLG00000004784	ENSAPLT00000035994	protein_coding	1		0	0	0	1	0	0	0	0	0	0	0	0	0	1	0	0	0	0	0	0	0	0	0	0	0
ADAM22	ENSAPLG00000004784	ENSAPLT00000041528	protein_coding	1		0	0	0	1	0	0	0	0	0	0	0	0	0	1	0	0	0	0	0	0	0	0	0	0	0
ADAM22	ENSAPLG00000004784	ENSAPLT00000041795	protein_coding	1		0	0	0	1	0	0	0	0	0	0	0	0	0	1	0	0	0	0	0	0	0	0	0	0	0
ADAM22	ENSAPLG00000004784	ENSAPLT00000042553	protein_coding	1		0	0	0	1	0	0	0	0	0	0	0	0	0	1	0	0	0	0	0	0	0	0	0	0	0
ADAMTS12	ENSAPLG00000002467	ENSAPLT00000002531	protein_coding	40		0	0	3	37	0	2	6	0	0	0	0	0	0	4	0	0	0	0	0	0	0	0	0	1	27
ADAMTS12	ENSAPLG00000002467	ENSAPLT00000027015	protein_coding	40		0	0	3	37	0	2	6	0	0	0	0	0	0	4	0	0	0	0	0	0	0	0	0	1	27
ADAMTS20	ENSAPLG00000003314	ENSAPLT00000003449	protein_coding	1		0	0	0	1	0	0	0	0	0	0	0	0	0	1	0	0	0	0	0	0	0	0	0	0	0
ADAMTS20	ENSAPLG00000003314	ENSAPLT00000038569	protein_coding	1		0	0	0	1	0	0	0	0	0	0	0	0	0	1	0	0	0	0	0	0	0	0	0	0	0
ADAMTS7	ENSAPLG00000009285	ENSAPLT00000009766	protein_coding	2		0	0	0	2	0	0	0	0	0	0	0	0	0	2	0	0	0	0	0	0	0	0	0	0	0
ADAMTS7	ENSAPLG00000009285	ENSAPLT00000044815	protein_coding	2		0	0	0	2	0	0	0	0	0	0	0	0	0	2	0	0	0	0	0	0	0	0	0	0	0
ADCY2	ENSAPLG00000008644	ENSAPLT00000009050	protein_coding	37		0	0	2	35	0	0	0	0	0	0	0	2	0	33	0	0	0	0	0	0	0	0	0	2	0
ADCY2	ENSAPLG00000008644	ENSAPLT00000017689	protein_coding	37		0	0	2	35	0	0	0	0	0	0	0	2	0	33	0	0	0	0	0	0	0	0	0	2	0
ADCY2	ENSAPLG00000008644	ENSAPLT00000027227	protein_coding	37		0	0	2	35	0	0	0	0	0	0	0	2	0	33	0	0	0	0	0	0	0	0	0	2	0
ADCY2	ENSAPLG00000008644	ENSAPLT00000040624	protein_coding	37		0	0	2	35	0	0	0	0	0	0	0	2	0	33	0	0	0	0	0	0	0	0	0	2	0
ADCY2	ENSAPLG00000008644	ENSAPLT00000042554	protein_coding	37		0	0	2	35	0	0	0	0	0	0	0	2	0	33	0	0	0	0	0	0	0	0	0	2	0
ADCY2	ENSAPLG00000008644	ENSAPLT00000044080	protein_coding	37		0	0	2	35	0	0	0	0	0	0	0	2	0	33	0	0	0	0	0	0	0	0	0	2	0
ADGRB1	ENSAPLG00000009536	ENSAPLT00000009922	protein_coding	4		0	0	0	4	0	0	0	0	0	0	0	0	0	4	0	0	0	0	0	0	0	0	0	0	0
ADGRB1	ENSAPLG00000009536	ENSAPLT00000024293	protein_coding	4		0	0	0	4	0	0	0	0	0	0	0	0	0	4	0	0	0	0	0	0	0	0	0	0	0
ADGRB1	ENSAPLG00000009536	ENSAPLT00000043980	protein_coding	4		0	0	0	4	0	0	0	0	0	0	0	0	0	4	0	0	0	0	0	0	0	0	0	0	0
ADGRF5	ENSAPLG00000004634	ENSAPLT00000004795	protein_coding	4		0	0	0	4	0	0	0	0	0	0	0	0	0	0	0	0	0	0	0	0	0	0	0	0	4
ADGRF5	ENSAPLG00000004634	ENSAPLT00000019507	protein_coding	19		0	0	0	19	0	0	0	0	0	0	0	0	0	19	0	0	0	0	0	0	0	0	0	0	0
ADGRG6	ENSAPLG00000015270	ENSAPLT00000015960	protein_coding	2		0	0	0	2	0	0	0	0	0	0	0	0	0	1	0	0	0	0	0	0	0	0	0	0	1
ADGRG6	ENSAPLG00000015270	ENSAPLT00000019651	protein_coding	2		0	0	0	2	0	0	0	0	0	0	0	0	0	1	0	0	0	0	0	0	0	0	0	0	1
ADGRG6	ENSAPLG00000015270	ENSAPLT00000033522	protein_coding	2		0	0	0	2	0	0	0	0	0	0	0	0	0	1	0	0	0	0	0	0	0	0	0	0	1
ADGRG6	ENSAPLG00000015270	ENSAPLT00000037870	protein_coding	2		0	0	0	2	0	0	0	0	0	0	0	0	0	1	0	0	0	0	0	0	0	0	0	0	1
ADGRL3	ENSAPLG00000002668	ENSAPLT00000002713	protein_coding	18		0	0	0	18	0	0	0	0	0	0	0	0	0	18	0	0	0	0	0	0	0	0	0	0	0
ADGRL3	ENSAPLG00000002668	ENSAPLT00000019006	protein_coding	34		0	0	0	34	0	0	0	0	0	0	0	0	0	33	0	0	0	0	0	0	0	0	0	0	1
ADGRL3	ENSAPLG00000002668	ENSAPLT00000023663	protein_coding	28		0	0	0	28	0	0	0	0	0	0	0	0	0	28	0	0	0	0	0	0	0	0	0	0	0
ADGRL3	ENSAPLG00000002668	ENSAPLT00000028508	protein_coding	34		0	0	0	34	0	0	0	0	0	0	0	0	0	33	0	0	0	0	0	0	0	0	0	0	1
ADGRL3	ENSAPLG00000002668	ENSAPLT00000047643	protein_coding	28		0	0	0	28	0	0	0	0	0	0	0	0	0	28	0	0	0	0	0	0	0	0	0	0	0
ADIPOR2	ENSAPLG00000005683	ENSAPLT00000005893	protein_coding	24		0	0	0	24	0	0	0	0	0	0	0	0	0	20	0	0	0	0	0	0	0	0	0	0	4
ADIPOR2	ENSAPLG00000005683	ENSAPLT00000021987	protein_coding	25		0	0	0	25	0	0	0	0	0	0	0	0	0	24	0	0	0	0	0	0	0	0	0	0	1
ADIPOR2	ENSAPLG00000005683	ENSAPLT00000033408	protein_coding	24		0	0	0	24	0	0	0	0	0	0	0	0	0	19	0	0	0	0	0	0	0	0	0	0	5
AFF2	ENSAPLG00000003660	ENSAPLT00000003772	protein_coding	91		0	0	0	91	0	0	0	0	0	0	0	0	0	91	0	0	0	0	0	0	0	0	0	0	0
AFF2	ENSAPLG00000003660	ENSAPLT00000025697	protein_coding	91		0	0	0	91	0	0	0	0	0	0	0	0	0	91	0	0	0	0	0	0	0	0	0	0	0
AFF2	ENSAPLG00000003660	ENSAPLT00000030611	protein_coding	91		0	0	0	91	0	0	0	0	0	0	0	0	0	91	0	0	0	0	0	0	0	0	0	0	0
AFF2	ENSAPLG00000003660	ENSAPLT00000045792	protein_coding	91		0	0	0	91	0	0	0	0	0	0	0	0	0	91	0	0	0	0	0	0	0	0	0	0	0
AFF4	ENSAPLG00000011166	ENSAPLT00000011682	protein_coding	4		0	0	0	4	0	0	0	0	0	0	0	0	0	0	0	0	0	0	0	0	0	0	0	0	4
AFF4	ENSAPLG00000011166	ENSAPLT00000034499	protein_coding	4		0	0	0	4	0	0	0	0	0	0	0	0	0	0	0	0	0	0	0	0	0	0	0	0	4
AFF4	ENSAPLG00000011166	ENSAPLT00000039108	protein_coding	4		0	0	0	4	0	0	0	0	0	0	0	0	0	0	0	0	0	0	0	0	0	0	0	0	4
AFF4	ENSAPLG00000011166	ENSAPLT00000041772	protein_coding	4		0	0	0	4	0	0	0	0	0	0	0	0	0	0	0	0	0	0	0	0	0	0	0	0	4
AFF4	ENSAPLG00000011166	ENSAPLT00000045366	protein_coding	4		0	0	0	4	0	0	0	0	0	0	0	0	0	0	0	0	0	0	0	0	0	0	0	0	4
AGAP1	ENSAPLG00000005893	ENSAPLT00000006100	protein_coding	5		0	0	0	5	0	0	0	0	0	0	0	0	0	5	0	0	0	0	0	0	0	0	0	0	0
AGAP1	ENSAPLG00000005893	ENSAPLT00000015849	protein_coding	5		0	0	0	5	0	0	0	0	0	0	0	0	0	5	0	0	0	0	0	0	0	0	0	0	0
AGAP1	ENSAPLG00000005893	ENSAPLT00000021503	protein_coding	5		0	0	0	5	0	0	0	0	0	0	0	0	0	5	0	0	0	0	0	0	0	0	0	0	0
AGAP3	ENSAPLG00000009810	ENSAPLT00000007060	protein_coding	10		0	0	0	10	0	0	0	0	0	0	0	0	0	10	0	0	0	0	0	0	0	0	0	0	0
AGAP3	ENSAPLG00000009810	ENSAPLT00000010208	protein_coding	10		0	0	0	10	0	0	0	0	0	0	0	0	0	10	0	0	0	0	0	0	0	0	0	0	0
AGAP3	ENSAPLG00000009810	ENSAPLT00000020512	protein_coding	10		0	0	0	10	0	0	0	0	0	0	0	0	0	10	0	0	0	0	0	0	0	0	0	0	0
AGBL4	ENSAPLG00000007966	ENSAPLT00000008261	protein_coding	8		0	0	0	8	0	0	0	0	0	0	0	0	0	8	0	0	0	0	0	0	0	0	0	0	0
AGBL4	ENSAPLG00000007966	ENSAPLT00000023179	protein_coding	8		0	0	0	8	0	0	0	0	0	0	0	0	0	8	0	0	0	0	0	0	0	0	0	0	0
AGBL4	ENSAPLG00000007966	ENSAPLT00000023859	protein_coding	8		0	0	0	8	0	0	0	0	0	0	0	0	0	8	0	0	0	0	0	0	0	0	0	0	0
AGBL4	ENSAPLG00000007966	ENSAPLT00000027053	protein_coding	8		0	0	0	8	0	0	0	0	0	0	0	0	0	8	0	0	0	0	0	0	0	0	0	0	0
AGBL4	ENSAPLG00000007966	ENSAPLT00000036695	protein_coding	8		0	0	0	8	0	0	0	0	0	0	0	0	0	8	0	0	0	0	0	0	0	0	0	0	0
AGBL4	ENSAPLG00000007966	ENSAPLT00000037283	protein_coding	8		0	0	0	8	0	0	0	0	0	0	0	0	0	8	0	0	0	0	0	0	0	0	0	0	0
AGBL4	ENSAPLG00000007966	ENSAPLT00000043598	protein_coding	8		0	0	0	8	0	0	0	0	0	0	0	0	0	8	0	0	0	0	0	0	0	0	0	0	0
AGBL4	ENSAPLG00000007966	ENSAPLT00000046167	protein_coding	8		0	0	0	8	0	0	0	0	0	0	0	0	0	8	0	0	0	0	0	0	0	0	0	0	0
AGFG1	ENSAPLG00000007855	ENSAPLT00000008174	protein_coding	5		0	0	0	5	0	0	0	0	0	0	0	0	0	4	0	0	0	0	0	0	0	0	0	0	1
AGFG1	ENSAPLG00000007855	ENSAPLT00000031018	protein_coding	5		0	0	0	5	0	0	0	0	0	0	0	0	0	4	0	0	0	0	0	0	0	0	0	0	1
AGFG1	ENSAPLG00000007855	ENSAPLT00000035378	protein_coding	5		0	0	0	5	0	0	0	0	0	0	0	0	0	4	0	0	0	0	0	0	0	0	0	0	1
AGFG1	ENSAPLG00000007855	ENSAPLT00000039606	protein_coding	5		0	0	0	5	0	0	0	0	0	0	0	0	0	4	0	0	0	0	0	0	0	0	0	0	1
AGPAT3	ENSAPLG00000009814	ENSAPLT00000010248	protein_coding	6		0	0	0	6	0	0	0	0	0	0	0	0	0	0	0	0	0	0	0	0	0	0	0	0	6
AGPAT3	ENSAPLG00000009814	ENSAPLT00000044187	protein_coding	6		0	0	0	6	0	0	0	0	0	0	0	0	0	0	0	0	0	0	0	0	0	0	0	0	6
AHCY	ENSAPLG00000007974	ENSAPLT00000021264	protein_coding	1		0	0	0	1	0	0	0	0	0	0	0	0	0	1	0	0	0	0	0	0	0	0	0	0	0
AHCY	ENSAPLG00000007974	ENSAPLT00000024892	protein_coding	1		0	0	0	1	0	0	0	0	0	0	0	0	0	1	0	0	0	0	0	0	0	0	0	0	0
AIFM1	ENSAPLG00000009272	ENSAPLT00000009696	protein_coding	1		0	0	0	1	0	0	0	0	0	0	0	0	0	0	0	0	0	0	0	0	0	0	0	0	1
AIFM1	ENSAPLG00000009272	ENSAPLT00000020815	protein_coding	1		0	0	0	1	0	0	0	0	0	0	0	0	0	1	0	0	0	0	0	0	0	0	0	0	0
AIFM1	ENSAPLG00000009272	ENSAPLT00000024644	protein_coding	1		0	0	0	1	0	0	0	0	0	0	0	0	0	0	0	0	0	0	0	0	0	0	0	0	1
AIFM1	ENSAPLG00000009272	ENSAPLT00000028051	protein_coding	1		0	0	0	1	0	0	0	0	0	0	0	0	0	1	0	0	0	0	0	0	0	0	0	0	0
AIFM3	ENSAPLG00000009646	ENSAPLT00000010064	protein_coding	1		0	0	0	1	0	0	0	0	0	0	0	0	0	1	0	0	0	0	0	0	0	0	0	0	0
AIFM3	ENSAPLG00000009646	ENSAPLT00000030875	protein_coding	1		0	0	0	1	0	0	0	0	0	0	0	0	0	1	0	0	0	0	0	0	0	0	0	0	0
AIFM3	ENSAPLG00000009646	ENSAPLT00000042808	protein_coding	1		0	0	0	1	0	0	0	0	0	0	0	0	0	1	0	0	0	0	0	0	0	0	0	0	0
AKAP13	ENSAPLG00000014139	ENSAPLT00000014788	protein_coding	1		0	0	0	1	0	0	0	0	0	0	0	0	0	1	0	0	0	0	0	0	0	0	0	0	0
AKAP13	ENSAPLG00000014139	ENSAPLT00000018478	protein_coding	1		0	0	0	1	0	0	0	0	0	0	0	0	0	1	0	0	0	0	0	0	0	0	0	0	0
AKAP13	ENSAPLG00000014139	ENSAPLT00000028370	protein_coding	1		0	0	0	1	0	0	0	0	0	0	0	0	0	1	0	0	0	0	0	0	0	0	0	0	0
AKAP13	ENSAPLG00000014139	ENSAPLT00000033751	protein_coding	1		0	0	0	1	0	0	0	0	0	0	0	0	0	1	0	0	0	0	0	0	0	0	0	0	0
AKAP13	ENSAPLG00000014139	ENSAPLT00000037410	protein_coding	1		0	0	0	1	0	0	0	0	0	0	0	0	0	1	0	0	0	0	0	0	0	0	0	0	0
AKAP13	ENSAPLG00000014139	ENSAPLT00000043666	protein_coding	1		0	0	0	1	0	0	0	0	0	0	0	0	0	1	0	0	0	0	0	0	0	0	0	0	0
AKAP13	ENSAPLG00000014139	ENSAPLT00000048123	protein_coding	1		0	0	0	1	0	0	0	0	0	0	0	0	0	1	0	0	0	0	0	0	0	0	0	0	0
AMDHD1	ENSAPLG00000003873	ENSAPLT00000003985	protein_coding	2		0	0	0	2	0	0	0	0	0	0	0	0	0	0	0	0	0	0	0	0	0	0	0	0	2
AMDHD1	ENSAPLG00000003873	ENSAPLT00000045854	protein_coding	2		0	0	0	2	0	0	0	0	0	0	0	0	0	0	0	0	0	0	0	0	0	0	0	0	2
ANGEL2	ENSAPLG00000011269	ENSAPLT00000021130	protein_coding	1		0	0	0	1	0	0	0	0	0	0	0	0	0	1	0	0	0	0	0	0	0	0	0	0	0
ANGEL2	ENSAPLG00000011269	ENSAPLT00000024225	protein_coding	1		0	0	0	1	0	0	0	0	0	0	0	1	0	0	0	0	0	0	0	0	0	0	0	0	0
ANK2	ENSAPLG00000010858	ENSAPLT00000011492	protein_coding	11		0	0	0	11	0	0	0	0	0	0	0	0	0	10	0	0	0	0	0	0	0	0	0	0	1
ANK2	ENSAPLG00000010858	ENSAPLT00000019915	protein_coding	11		0	0	0	11	0	0	0	0	0	0	0	0	0	11	0	0	0	0	0	0	0	0	0	0	0
ANK2	ENSAPLG00000010858	ENSAPLT00000022125	protein_coding	10		0	0	0	10	0	0	0	0	0	0	0	0	0	10	0	0	0	0	0	0	0	0	0	0	0
ANK2	ENSAPLG00000010858	ENSAPLT00000022370	protein_coding	11		0	0	0	11	0	0	0	0	0	0	0	0	0	10	0	0	0	0	0	0	0	0	0	0	1
ANK2	ENSAPLG00000010858	ENSAPLT00000028235	protein_coding	11		0	0	0	11	0	0	0	0	0	0	0	0	0	11	0	0	0	0	0	0	0	0	0	0	0
ANK2	ENSAPLG00000010858	ENSAPLT00000031523	protein_coding	11		0	0	0	11	0	0	0	0	0	0	0	0	0	11	0	0	0	0	0	0	0	0	0	0	0
ANK2	ENSAPLG00000010858	ENSAPLT00000032144	protein_coding	10		0	0	0	10	0	0	0	0	0	0	0	0	0	10	0	0	0	0	0	0	0	0	0	0	0
ANK2	ENSAPLG00000010858	ENSAPLT00000043667	protein_coding	11		0	0	0	11	0	0	0	0	0	0	0	0	0	11	0	0	0	0	0	0	0	0	0	0	0
ANK2	ENSAPLG00000010858	ENSAPLT00000047223	protein_coding	11		0	0	0	11	0	0	0	0	0	0	0	0	0	11	0	0	0	0	0	0	0	0	0	0	0
ANK2	ENSAPLG00000010858	ENSAPLT00000048349	protein_coding	11		0	0	0	11	0	0	0	0	0	0	0	0	0	11	0	0	0	0	0	0	0	0	0	0	0
ANKDD1B	ENSAPLG00000004990	ENSAPLT00000005154	protein_coding	89		0	0	2	87	0	0	0	0	0	0	0	7	0	49	0	0	0	0	0	0	0	0	0	2	31
ANKDD1B	ENSAPLG00000004990	ENSAPLT00000017320	protein_coding	90		0	0	2	88	0	0	0	0	0	0	0	5	0	52	0	0	0	0	0	0	0	0	0	2	31
ANKDD1B	ENSAPLG00000004990	ENSAPLT00000040923	protein_coding	60		0	0	2	58	0	0	0	0	0	0	0	7	0	47	0	0	0	0	0	0	0	0	0	2	4
ANKRD29	ENSAPLG00000008438	ENSAPLT00000008757	protein_coding	43		0	0	0	43	0	0	1	0	0	0	0	0	0	33	0	0	0	0	0	0	0	0	0	0	9
ANKRD29	ENSAPLG00000008438	ENSAPLT00000032615	protein_coding	17		0	0	0	17	0	0	0	0	0	0	0	0	0	3	0	0	0	0	0	0	0	0	0	0	14
ANKRD44	ENSAPLG00000002803	ENSAPLT00000002945	protein_coding	45		0	0	0	45	0	0	0	0	0	0	0	0	0	45	0	0	0	0	0	0	0	0	0	0	0
ANKRD44	ENSAPLG00000002803	ENSAPLT00000019319	protein_coding	45		0	0	0	45	0	0	0	0	0	0	0	0	0	45	0	0	0	0	0	0	0	0	0	0	0
ANKRD44	ENSAPLG00000002803	ENSAPLT00000023352	protein_coding	45		0	0	0	45	0	0	0	0	0	0	0	0	0	45	0	0	0	0	0	0	0	0	0	0	0
ANKRD44	ENSAPLG00000002803	ENSAPLT00000028198	protein_coding	45		0	0	0	45	0	0	0	0	0	0	0	0	0	45	0	0	0	0	0	0	0	0	0	0	0
ANKRD44	ENSAPLG00000002803	ENSAPLT00000040279	protein_coding	45		0	0	0	45	0	0	0	0	0	0	0	0	0	45	0	0	0	0	0	0	0	0	0	0	0
ANKS1A	ENSAPLG00000006934	ENSAPLT00000007263	protein_coding	7		0	0	1	6	0	0	0	0	0	0	0	0	0	6	0	0	0	0	0	0	0	0	0	1	0
ANKS1A	ENSAPLG00000006934	ENSAPLT00000027925	protein_coding	7		0	0	1	6	0	0	0	0	0	0	0	0	0	6	0	0	0	0	0	0	0	0	0	1	0
ANKS1A	ENSAPLG00000006934	ENSAPLT00000028645	protein_coding	7		0	0	1	6	0	0	0	0	0	0	0	0	0	6	0	0	0	0	0	0	0	0	0	1	0
ANKS1A	ENSAPLG00000006934	ENSAPLT00000030894	protein_coding	7		0	0	1	6	0	0	0	0	0	0	0	0	0	6	0	0	0	0	0	0	0	0	0	1	0
ANKS1A	ENSAPLG00000006934	ENSAPLT00000036280	protein_coding	7		0	0	1	6	0	0	0	0	0	0	0	0	0	4	0	0	0	0	0	0	0	0	0	1	2
ANO4	ENSAPLG00000014449	ENSAPLT00000015114	protein_coding	3		0	0	0	3	0	0	0	0	0	0	0	0	0	0	0	0	0	0	0	0	0	0	0	0	3
ANO4	ENSAPLG00000014449	ENSAPLT00000047758	protein_coding	3		0	0	0	3	0	0	0	0	0	0	0	0	0	0	0	0	0	0	0	0	0	0	0	0	3
ANOS1	ENSAPLG00000004552	ENSAPLT00000004716	protein_coding	79		0	0	1	78	0	0	0	0	0	0	0	0	0	78	0	0	0	0	0	0	0	0	0	1	0
ANOS1	ENSAPLG00000004552	ENSAPLT00000017716	protein_coding	79		0	0	1	78	0	0	0	0	0	0	0	0	0	78	0	0	0	0	0	0	0	0	0	1	0
ANOS1	ENSAPLG00000004552	ENSAPLT00000025056	protein_coding	79		0	0	1	78	0	0	0	0	0	0	0	0	0	78	0	0	0	0	0	0	0	0	0	1	0
ANOS1	ENSAPLG00000004552	ENSAPLT00000031144	protein_coding	79		0	0	1	78	0	0	0	0	0	0	0	0	0	78	0	0	0	0	0	0	0	0	0	1	0
ANOS1	ENSAPLG00000004552	ENSAPLT00000033568	protein_coding	79		0	0	1	78	0	0	0	0	0	0	0	0	0	78	0	0	0	0	0	0	0	0	0	1	0
ANOS1	ENSAPLG00000004552	ENSAPLT00000034569	protein_coding	79		0	0	1	78	0	0	0	0	0	0	0	0	0	78	0	0	0	0	0	0	0	0	0	1	0
ANXA1	ENSAPLG00000007359	ENSAPLT00000007737	protein_coding	48		0	0	1	47	0	0	0	0	0	0	0	7	0	31	0	0	0	0	0	0	0	0	0	1	9
ANXA1	ENSAPLG00000007359	ENSAPLT00000025258	protein_coding	38		0	0	1	37	0	0	1	0	0	0	0	9	0	18	0	0	0	0	0	0	0	0	0	1	9
ANXA1	ENSAPLG00000007359	ENSAPLT00000034219	protein_coding	36		0	0	1	35	0	0	1	0	0	0	0	7	0	18	0	0	0	0	0	0	0	0	0	1	9
ANXA2	ENSAPLG00000006103	ENSAPLT00000006375	protein_coding	10		0	0	0	10	0	0	0	0	0	0	0	0	0	2	0	0	0	0	0	0	0	0	0	0	8
ANXA2	ENSAPLG00000006103	ENSAPLT00000019999	protein_coding	10		0	0	0	10	0	0	0	0	0	0	0	0	0	2	0	0	0	0	0	0	0	0	0	0	8
ANXA5	ENSAPLG00000004530	ENSAPLT00000004698	protein_coding	123		0	0	1	122	0	0	0	0	0	0	0	0	0	116	0	0	0	0	0	0	0	0	0	1	6
ANXA5	ENSAPLG00000004530	ENSAPLT00000027520	protein_coding	123		0	0	1	122	5	0	0	0	0	0	0	6	0	105	0	0	0	0	0	0	0	0	0	1	6
ANXA6	ENSAPLG00000003352	ENSAPLT00000003526	protein_coding	7		0	0	1	6	0	0	0	0	0	0	0	0	0	4	0	0	0	0	0	0	0	0	0	1	2
ANXA6	ENSAPLG00000003352	ENSAPLT00000017384	protein_coding	7		0	0	1	6	0	0	0	0	0	0	0	0	0	6	0	0	0	0	0	0	0	0	0	1	0
ANXA6	ENSAPLG00000003352	ENSAPLT00000018034	protein_coding	19		0	0	0	19	0	0	0	0	0	0	0	0	0	17	0	0	0	0	0	0	0	0	0	0	2
ANXA6	ENSAPLG00000003352	ENSAPLT00000019375	protein_coding	7		0	0	1	6	0	0	0	0	0	0	0	0	0	6	0	0	0	0	0	0	0	0	0	1	0
ANXA6	ENSAPLG00000003352	ENSAPLT00000026471	protein_coding	7		0	0	1	6	0	0	0	0	0	0	0	0	0	6	0	0	0	0	0	0	0	0	0	1	0
ANXA6	ENSAPLG00000003352	ENSAPLT00000048433	protein_coding	7		0	0	1	6	0	0	0	0	0	0	0	0	0	6	0	0	0	0	0	0	0	0	0	1	0
AOPEP	ENSAPLG00000013767	ENSAPLT00000014349	protein_coding	184		0	0	0	184	0	0	0	0	0	0	0	10	0	174	0	0	0	0	0	0	0	0	0	0	0
AOPEP	ENSAPLG00000013767	ENSAPLT00000017464	protein_coding	197		0	0	0	197	0	0	0	0	0	0	0	23	0	174	0	0	0	0	0	0	0	0	0	0	0
AOPEP	ENSAPLG00000013767	ENSAPLT00000017612	protein_coding	184		0	0	0	184	0	0	0	0	0	0	0	10	0	174	0	0	0	0	0	0	0	0	0	0	0
AOPEP	ENSAPLG00000013767	ENSAPLT00000026490	protein_coding	160		0	0	0	160	0	0	0	0	0	0	0	9	0	151	0	0	0	0	0	0	0	0	0	0	0
AOPEP	ENSAPLG00000013767	ENSAPLT00000027390	protein_coding	206		0	0	0	206	0	0	0	0	0	0	0	32	0	174	0	0	0	0	0	0	0	0	0	0	0
AOPEP	ENSAPLG00000013767	ENSAPLT00000043111	protein_coding	174		0	0	0	174	0	0	0	0	0	0	0	3	0	171	0	0	0	0	0	0	0	0	0	0	0
AP2B1	ENSAPLG00000006779	ENSAPLT00000005917	protein_coding	40		0	0	0	40	0	0	0	0	0	0	0	0	0	40	0	0	0	0	0	0	0	0	0	0	0
AP2B1	ENSAPLG00000006779	ENSAPLT00000007091	protein_coding	40		0	0	0	40	0	0	0	0	0	0	0	0	0	40	0	0	0	0	0	0	0	0	0	0	0
AP2B1	ENSAPLG00000006779	ENSAPLT00000027761	protein_coding	40		0	0	0	40	0	0	0	0	0	0	0	0	0	40	0	0	0	0	0	0	0	0	0	0	0
AP2B1	ENSAPLG00000006779	ENSAPLT00000042176	protein_coding	40		0	0	0	40	0	0	0	0	0	0	0	0	0	40	0	0	0	0	0	0	0	0	0	0	0
AP5Z1	ENSAPLG00000009165	ENSAPLT00000009575	protein_coding	1		0	0	0	1	0	0	0	0	0	0	0	1	0	0	0	0	0	0	0	0	0	0	0	0	0
AP5Z1	ENSAPLG00000009165	ENSAPLT00000037734	protein_coding	1		0	0	0	1	0	0	0	0	0	0	0	1	0	0	0	0	0	0	0	0	0	0	0	0	0
APAF1	ENSAPLG00000010387	ENSAPLT00000010879	protein_coding	2		0	0	0	2	0	0	0	0	0	0	0	0	0	0	0	0	0	0	0	0	0	0	0	0	2
APAF1	ENSAPLG00000010387	ENSAPLT00000040670	protein_coding	2		0	0	0	2	0	0	0	0	0	0	0	0	0	0	0	0	0	0	0	0	0	0	0	0	2
APAF1	ENSAPLG00000010387	ENSAPLT00000045062	protein_coding	2		0	0	0	2	0	0	0	0	0	0	0	0	0	0	0	0	0	0	0	0	0	0	0	0	2
APPL2	ENSAPLG00000015124	ENSAPLT00000015786	protein_coding	2		0	0	0	2	0	0	0	0	0	0	0	0	0	2	0	0	0	0	0	0	0	0	0	0	0
APPL2	ENSAPLG00000015124	ENSAPLT00000028995	protein_coding	2		0	0	0	2	0	0	0	0	0	0	0	0	0	2	0	0	0	0	0	0	0	0	0	0	0
AQP3	ENSAPLG00000004227	ENSAPLT00000004349	protein_coding	7		0	0	0	7	0	0	0	0	0	0	0	6	0	0	0	0	0	0	0	0	0	0	0	0	1
AQP3	ENSAPLG00000004227	ENSAPLT00000004620	protein_coding	7		0	0	0	7	0	0	0	0	0	0	0	6	0	1	0	0	0	0	0	0	0	0	0	0	0
AQR	ENSAPLG00000008144	ENSAPLT00000008533	protein_coding	2		0	0	0	2	0	0	0	0	0	0	0	0	0	2	0	0	0	0	0	0	0	0	0	0	0
AQR	ENSAPLG00000008144	ENSAPLT00000032745	protein_coding	2		0	0	0	2	0	0	0	0	0	0	0	0	0	2	0	0	0	0	0	0	0	0	0	0	0
AQR	ENSAPLG00000008144	ENSAPLT00000034119	protein_coding	2		0	0	0	2	0	0	0	0	0	0	0	0	0	2	0	0	0	0	0	0	0	0	0	0	0
ARFGEF3	ENSAPLG00000002724	ENSAPLT00000002771	protein_coding	55		0	0	0	55	0	0	0	0	0	0	0	0	0	42	0	0	0	0	0	0	0	0	0	0	13
ARFGEF3	ENSAPLG00000002724	ENSAPLT00000028117	protein_coding	55		0	0	0	55	0	0	0	0	0	0	0	0	0	42	0	0	0	0	0	0	0	0	0	0	13
ARFGEF3	ENSAPLG00000002724	ENSAPLT00000028524	protein_coding	55		0	0	0	55	0	0	0	0	0	0	0	0	0	42	0	0	0	0	0	0	0	0	0	0	13
ARFGEF3	ENSAPLG00000002724	ENSAPLT00000045590	protein_coding	28		0	0	0	28	0	0	0	0	0	0	0	0	0	23	0	0	0	0	0	0	0	0	0	0	5
ARHGAP15	ENSAPLG00000008021	ENSAPLT00000008343	protein_coding	103		0	0	0	103	0	0	0	0	0	0	0	0	0	103	0	0	0	0	0	0	0	0	0	0	0
ARHGAP15	ENSAPLG00000008021	ENSAPLT00000025308	protein_coding	103		0	0	0	103	0	0	0	0	0	0	0	0	0	103	0	0	0	0	0	0	0	0	0	0	0
ARHGAP26	ENSAPLG00000006831	ENSAPLT00000007163	protein_coding	2		0	0	0	2	0	0	0	0	0	0	0	0	0	2	0	0	0	0	0	0	0	0	0	0	0
ARHGAP26	ENSAPLG00000006831	ENSAPLT00000023136	protein_coding	3		0	0	0	3	0	0	0	0	0	0	0	0	0	2	0	0	0	0	0	0	0	0	0	0	1
ARHGAP26	ENSAPLG00000006831	ENSAPLT00000030321	protein_coding	2		0	0	0	2	0	0	0	0	0	0	0	0	0	2	0	0	0	0	0	0	0	0	0	0	0
ARHGAP26	ENSAPLG00000006831	ENSAPLT00000031486	protein_coding	2		0	0	0	2	0	0	0	0	0	0	0	0	0	2	0	0	0	0	0	0	0	0	0	0	0
ARHGAP26	ENSAPLG00000006831	ENSAPLT00000045491	protein_coding	2		0	0	0	2	0	0	0	0	0	0	0	0	0	1	0	0	0	0	0	0	0	0	0	0	1
ARHGAP26	ENSAPLG00000006831	ENSAPLT00000046468	protein_coding	2		0	0	0	2	0	0	0	0	0	0	0	0	0	1	0	0	0	0	0	0	0	0	0	0	1
ARHGAP39	ENSAPLG00000005761	ENSAPLT00000005950	protein_coding	1		0	0	0	1	0	0	0	0	0	0	0	0	0	1	0	0	0	0	0	0	0	0	0	0	0
ARHGAP39	ENSAPLG00000005761	ENSAPLT00000023861	protein_coding	1		0	0	0	1	0	0	0	0	0	0	0	0	0	1	0	0	0	0	0	0	0	0	0	0	0
ARHGAP39	ENSAPLG00000005761	ENSAPLT00000032565	protein_coding	1		0	0	0	1	0	0	0	0	0	0	0	0	0	1	0	0	0	0	0	0	0	0	0	0	0
ARHGEF12	ENSAPLG00000014925	ENSAPLT00000015657	protein_coding	36		0	0	0	36	0	0	0	0	0	0	0	4	0	32	0	0	0	0	0	0	0	0	0	0	0
ARHGEF12	ENSAPLG00000014925	ENSAPLT00000023751	protein_coding	32		0	0	0	32	0	0	0	0	0	0	0	0	0	32	0	0	0	0	0	0	0	0	0	0	0
ARHGEF12	ENSAPLG00000014925	ENSAPLT00000034405	protein_coding	32		0	0	0	32	0	0	0	0	0	0	0	0	0	32	0	0	0	0	0	0	0	0	0	0	0
ARHGEF12	ENSAPLG00000014925	ENSAPLT00000046653	protein_coding	32		0	0	0	32	0	0	0	0	0	0	0	0	0	32	0	0	0	0	0	0	0	0	0	0	0
ARHGEF39	ENSAPLG00000006241	ENSAPLT00000006475	protein_coding	16		0	0	0	16	0	0	0	0	0	0	0	1	0	1	0	0	0	0	0	0	0	0	0	0	14
ARHGEF39	ENSAPLG00000006241	ENSAPLT00000026495	protein_coding	15		0	0	0	15	0	0	0	0	0	0	0	0	0	2	0	0	0	0	0	0	0	0	0	0	13
ARHGEF39	ENSAPLG00000006241	ENSAPLT00000040228	protein_coding	37		0	0	0	37	0	0	0	0	0	0	0	1	0	13	0	0	0	0	0	0	0	0	0	0	23
ARHGEF39	ENSAPLG00000006241	ENSAPLT00000040594	protein_coding	16		0	0	0	16	0	0	0	0	0	0	0	1	0	1	0	0	0	0	0	0	0	0	0	0	14
ARHGEF39	ENSAPLG00000006241	ENSAPLT00000041019	protein_coding	34		0	0	0	34	0	0	0	0	0	0	0	0	0	12	0	0	0	0	0	0	0	0	0	0	22
ARHGEF9	ENSAPLG00000004554	ENSAPLT00000004685	protein_coding	197		0	0	2	195	0	0	0	0	0	0	0	3	0	192	0	0	0	0	0	0	0	0	0	2	0
ARHGEF9	ENSAPLG00000004554	ENSAPLT00000018956	protein_coding	189		0	0	2	187	0	0	0	0	0	0	0	16	0	169	0	0	0	0	0	0	0	0	0	2	2
ARID3C	ENSAPLG00000007857	ENSAPLT00000008146	protein_coding	47		0	0	1	46	0	0	0	0	0	0	0	5	0	35	0	0	0	0	0	0	0	0	0	1	6
ARID3C	ENSAPLG00000007857	ENSAPLT00000026768	protein_coding	32		0	0	0	32	0	0	0	0	0	0	0	0	0	8	0	0	0	0	0	0	0	0	0	0	24
ARID3C	ENSAPLG00000007857	ENSAPLT00000028066	protein_coding	41		0	0	0	41	0	0	0	0	0	0	0	6	0	26	0	0	0	0	0	0	0	0	0	0	9
ARL6	ENSAPLG00000004069	ENSAPLT00000004187	protein_coding	25		0	0	0	25	0	0	0	0	0	0	0	16	0	2	0	0	0	0	0	0	0	0	0	0	7
ARL6	ENSAPLG00000004069	ENSAPLT00000032419	protein_coding	25		0	0	0	25	0	0	0	0	0	0	0	16	0	2	0	0	0	0	0	0	0	0	0	0	7
ARL6	ENSAPLG00000004069	ENSAPLT00000047662	protein_coding	22		0	0	0	22	0	0	0	0	0	0	0	15	0	0	0	0	0	0	0	0	0	0	0	0	7
ARMH1	ENSAPLG00000010051	ENSAPLT00000010464	protein_coding	2		0	0	0	2	0	0	0	0	0	0	0	2	0	0	0	0	0	0	0	0	0	0	0	0	0
ARMH1	ENSAPLG00000010051	ENSAPLT00000026659	protein_coding	2		0	0	0	2	0	0	0	0	0	0	0	2	0	0	0	0	0	0	0	0	0	0	0	0	0
ARRDC1	ENSAPLG00000014061	ENSAPLT00000014676	protein_coding	12		0	0	1	11	0	0	0	0	0	0	0	4	0	7	0	0	0	0	0	0	0	0	0	1	0
ARRDC1	ENSAPLG00000014061	ENSAPLT00000046421	protein_coding	12		0	0	1	11	0	0	0	0	0	0	0	4	0	7	0	0	0	0	0	0	0	0	0	1	0
ASH2L	ENSAPLG00000015588	ENSAPLT00000016272	protein_coding	3		0	0	1	2	0	0	0	0	0	0	0	0	0	3	0	0	0	0	0	1	0	0	0	0	0
ASH2L	ENSAPLG00000015588	ENSAPLT00000048141	protein_coding	3		0	0	1	2	0	0	0	0	0	0	0	0	0	3	0	0	0	0	0	1	0	0	0	0	0
ASIP	ENSAPLG00000007960	ENSAPLT00000008264	protein_coding	1		0	0	0	1	0	0	0	0	0	0	0	0	0	1	0	0	0	0	0	0	0	0	0	0	0
ASIP	ENSAPLG00000007960	ENSAPLT00000026212	protein_coding	1		0	0	0	1	0	0	0	0	0	0	0	0	0	1	0	0	0	0	0	0	0	0	0	0	0
ASTN2	ENSAPLG00000012315	ENSAPLT00000005070	protein_coding	167		0	0	0	167	0	0	0	0	0	0	0	0	0	167	0	0	0	0	0	0	0	0	0	0	0
ASTN2	ENSAPLG00000012315	ENSAPLT00000005071	protein_coding	167		0	0	0	167	0	0	0	0	0	0	0	0	0	167	0	0	0	0	0	0	0	0	0	0	0
ASTN2	ENSAPLG00000012315	ENSAPLT00000012819	protein_coding	167		0	0	0	167	0	0	0	0	0	0	0	0	0	167	0	0	0	0	0	0	0	0	0	0	0
ASXL2	ENSAPLG00000005877	ENSAPLT00000006093	protein_coding	16		0	0	0	16	0	0	0	0	0	0	0	3	0	9	0	0	0	0	0	0	0	0	0	0	4
ASXL2	ENSAPLG00000005877	ENSAPLT00000006097	protein_coding	7		0	0	0	7	0	0	0	0	0	0	0	3	0	4	0	0	0	0	0	0	0	0	0	0	0
ASXL2	ENSAPLG00000005877	ENSAPLT00000019597	protein_coding	31		0	0	0	31	0	0	0	0	0	0	0	3	0	28	0	0	0	0	0	0	0	0	0	0	0
ASXL2	ENSAPLG00000005877	ENSAPLT00000024245	protein_coding	31		0	0	0	31	0	0	0	0	0	0	0	3	0	24	0	0	0	0	0	0	0	0	0	0	4
ASXL2	ENSAPLG00000005877	ENSAPLT00000047015	protein_coding	31		0	0	0	31	0	0	0	0	0	0	0	3	0	28	0	0	0	0	0	0	0	0	0	0	0
ATE1	ENSAPLG00000012854	ENSAPLT00000013449	protein_coding	11		0	0	0	11	0	0	0	0	0	0	0	0	0	11	0	0	0	0	0	0	0	0	0	0	0
ATE1	ENSAPLG00000012854	ENSAPLT00000019697	protein_coding	11		0	0	0	11	0	0	0	0	0	0	0	0	0	11	0	0	0	0	0	0	0	0	0	0	0
ATE1	ENSAPLG00000012854	ENSAPLT00000042394	protein_coding	11		0	0	0	11	0	0	0	0	0	0	0	0	0	11	0	0	0	0	0	0	0	0	0	0	0
ATF6	ENSAPLG00000013950	ENSAPLT00000014559	protein_coding	11		0	0	0	11	0	0	0	0	0	0	0	0	0	11	0	0	0	0	0	0	0	0	0	0	0
ATF6	ENSAPLG00000013950	ENSAPLT00000035269	protein_coding	11		0	0	0	11	0	0	0	0	0	0	0	0	0	11	0	0	0	0	0	0	0	0	0	0	0
ATG4C	ENSAPLG00000015314	ENSAPLT00000015973	protein_coding	1		0	0	0	1	0	0	0	0	0	0	0	0	0	0	0	0	0	0	0	0	0	0	0	0	1
ATG4C	ENSAPLG00000015314	ENSAPLT00000035392	protein_coding	1		0	0	0	1	0	0	0	0	0	0	0	0	0	0	0	0	0	0	0	0	0	0	0	0	1
ATP11A	ENSAPLG00000008836	ENSAPLT00000009238	protein_coding	1		0	0	0	1	0	0	0	0	0	0	0	0	0	1	0	0	0	0	0	0	0	0	0	0	0
ATP11A	ENSAPLG00000008836	ENSAPLT00000039604	protein_coding	1		0	0	0	1	0	0	0	0	0	0	0	0	0	1	0	0	0	0	0	0	0	0	0	0	0
ATP11A	ENSAPLG00000008836	ENSAPLT00000042167	protein_coding	1		0	0	0	1	0	0	0	0	0	0	0	0	0	1	0	0	0	0	0	0	0	0	0	0	0
ATP11B	ENSAPLG00000009719	ENSAPLT00000010171	protein_coding	9		0	0	0	9	0	0	0	0	0	0	0	0	0	6	0	0	0	0	0	0	0	0	0	0	3
ATP11B	ENSAPLG00000009719	ENSAPLT00000032601	protein_coding	9		0	0	0	9	0	0	0	0	0	0	0	2	0	4	0	0	0	0	0	0	0	0	0	0	3
ATP11B	ENSAPLG00000009719	ENSAPLT00000035075	protein_coding	7		0	0	0	7	4	0	0	0	0	0	0	0	0	0	0	0	0	0	0	0	0	0	0	0	3
ATP11B	ENSAPLG00000009719	ENSAPLT00000036375	protein_coding	9		0	0	0	9	0	0	0	0	0	0	0	0	0	6	0	0	0	0	0	0	0	0	0	0	3
ATP11B	ENSAPLG00000009719	ENSAPLT00000039878	protein_coding	9		0	0	0	9	0	0	0	0	0	0	0	2	0	4	0	0	0	0	0	0	0	0	0	0	3
ATP11B	ENSAPLG00000009719	ENSAPLT00000043680	protein_coding	9		0	0	0	9	0	0	0	0	0	0	0	2	0	4	0	0	0	0	0	0	0	0	0	0	3
ATP11B	ENSAPLG00000009719	ENSAPLT00000045892	protein_coding	9		0	0	0	9	0	0	0	0	0	0	0	2	0	4	0	0	0	0	0	0	0	0	0	0	3
ATP11C	ENSAPLG00000005048	ENSAPLT00000005291	protein_coding	18		0	0	0	18	0	0	0	0	0	0	0	3	0	15	0	0	0	0	0	0	0	0	0	0	0
ATP11C	ENSAPLG00000005048	ENSAPLT00000023165	protein_coding	15		0	0	0	15	0	0	0	0	0	0	0	1	0	14	0	0	0	0	0	0	0	0	0	0	0
ATP11C	ENSAPLG00000005048	ENSAPLT00000023379	protein_coding	17		0	0	0	17	1	0	0	0	0	0	0	2	0	14	0	0	0	0	0	0	0	0	0	0	0
ATP11C	ENSAPLG00000005048	ENSAPLT00000035067	protein_coding	15		0	0	0	15	0	0	0	0	0	0	0	1	0	14	0	0	0	0	0	0	0	0	0	0	0
ATP11C	ENSAPLG00000005048	ENSAPLT00000041998	protein_coding	17		0	0	0	17	0	0	0	0	0	0	0	3	0	14	0	0	0	0	0	0	0	0	0	0	0
ATP11C	ENSAPLG00000005048	ENSAPLT00000047315	protein_coding	17		0	0	0	17	1	0	0	0	0	0	0	2	0	14	0	0	0	0	0	0	0	0	0	0	0
ATP2A2	ENSAPLG00000004659	ENSAPLT00000004899	protein_coding	10		0	0	0	10	0	0	0	0	0	0	0	0	0	8	0	0	0	0	0	0	0	0	0	0	2
ATP2A2	ENSAPLG00000004659	ENSAPLT00000039620	protein_coding	10		0	0	0	10	0	0	0	0	0	0	0	0	0	8	0	0	0	0	0	0	0	0	0	0	2
ATP2B2	ENSAPLG00000006083	ENSAPLT00000006379	protein_coding	5		0	0	0	5	0	0	0	0	0	0	0	0	0	5	0	0	0	0	0	0	0	0	0	0	0
ATP2B2	ENSAPLG00000006083	ENSAPLT00000027810	protein_coding	5		0	0	0	5	0	0	0	0	0	0	0	0	0	5	0	0	0	0	0	0	0	0	0	0	0
ATP2B2	ENSAPLG00000006083	ENSAPLT00000032091	protein_coding	3		0	0	0	3	0	0	0	0	0	0	0	0	0	3	0	0	0	0	0	0	0	0	0	0	0
ATP2B2	ENSAPLG00000006083	ENSAPLT00000035824	protein_coding	5		0	0	0	5	0	0	0	0	0	0	0	0	0	5	0	0	0	0	0	0	0	0	0	0	0
ATP2B2	ENSAPLG00000006083	ENSAPLT00000036681	protein_coding	5		0	0	0	5	0	0	0	0	0	0	0	0	0	5	0	0	0	0	0	0	0	0	0	0	0
ATP2B2	ENSAPLG00000006083	ENSAPLT00000037061	protein_coding	5		0	0	0	5	0	0	0	0	0	0	0	0	0	5	0	0	0	0	0	0	0	0	0	0	0
ATP2B2	ENSAPLG00000006083	ENSAPLT00000037447	protein_coding	3		0	0	0	3	0	0	0	0	0	0	0	0	0	3	0	0	0	0	0	0	0	0	0	0	0
ATP2B2	ENSAPLG00000006083	ENSAPLT00000039499	protein_coding	5		0	0	0	5	0	0	0	0	0	0	0	0	0	5	0	0	0	0	0	0	0	0	0	0	0
ATP2B2	ENSAPLG00000006083	ENSAPLT00000040922	protein_coding	3		0	0	0	3	0	0	0	0	0	0	0	0	0	3	0	0	0	0	0	0	0	0	0	0	0
ATP2B2	ENSAPLG00000006083	ENSAPLT00000048282	protein_coding	5		0	0	0	5	0	0	0	0	0	0	0	0	0	5	0	0	0	0	0	0	0	0	0	0	0
ATP2B4	ENSAPLG00000012830	ENSAPLT00000013459	protein_coding	6		0	0	1	5	0	0	0	0	0	0	0	0	0	6	0	0	0	0	0	1	0	0	0	0	0
ATP2B4	ENSAPLG00000012830	ENSAPLT00000041214	protein_coding	6		0	0	1	5	0	0	0	0	0	0	0	0	0	6	0	0	0	0	0	1	0	0	0	0	0
ATP2B4	ENSAPLG00000012830	ENSAPLT00000043505	protein_coding	6		0	0	1	5	0	0	0	0	0	0	0	0	0	6	0	0	0	0	0	1	0	0	0	0	0
ATP6AP2	ENSAPLG00000015929	ENSAPLT00000016629	protein_coding	31		0	0	2	29	0	0	0	0	0	0	0	4	0	26	0	0	0	0	0	1	0	0	0	1	0
ATP6AP2	ENSAPLG00000015929	ENSAPLT00000019569	protein_coding	30		0	0	2	28	0	0	0	0	0	0	0	3	0	26	0	0	0	0	0	1	0	0	0	1	0
ATP6AP2	ENSAPLG00000015929	ENSAPLT00000022052	protein_coding	31		0	0	2	29	0	0	0	0	0	0	0	4	0	26	0	0	0	0	0	1	0	0	0	1	0
ATP6AP2	ENSAPLG00000015929	ENSAPLT00000037581	protein_coding	30		0	0	2	28	0	0	0	0	0	0	0	3	0	26	0	0	0	0	0	1	0	0	0	1	0
ATP6V0D1	ENSAPLG00000007502	ENSAPLT00000007814	protein_coding	8		0	0	0	8	0	0	0	0	0	0	0	0	0	8	0	0	0	0	0	0	0	0	0	0	0
ATP6V0D1	ENSAPLG00000007502	ENSAPLT00000040679	protein_coding	8		0	0	0	8	0	0	0	0	0	0	0	0	0	8	0	0	0	0	0	0	0	0	0	0	0
ATP7B	ENSAPLG00000006302	ENSAPLT00000006600	protein_coding	3		0	0	2	1	0	0	0	0	0	0	0	0	0	1	0	0	0	0	0	0	0	0	0	2	0
ATP7B	ENSAPLG00000006302	ENSAPLT00000019335	protein_coding	3		0	0	2	1	0	0	0	0	0	0	0	0	0	1	0	0	0	0	0	0	0	0	0	2	0
ATP7B	ENSAPLG00000006302	ENSAPLT00000031557	protein_coding	3		0	0	2	1	0	0	0	0	0	0	0	0	0	1	0	0	0	0	0	0	0	0	0	2	0
ATP7B	ENSAPLG00000006302	ENSAPLT00000041411	protein_coding	3		0	0	2	1	0	0	0	0	0	0	0	0	0	1	0	0	0	0	0	0	0	0	0	2	0
ATP8A2	ENSAPLG00000009563	ENSAPLT00000009982	protein_coding	2		0	0	0	2	0	0	0	0	0	0	0	0	0	2	0	0	0	0	0	0	0	0	0	0	0
ATP8A2	ENSAPLG00000009563	ENSAPLT00000018501	protein_coding	2		0	0	0	2	0	0	0	0	0	0	0	0	0	2	0	0	0	0	0	0	0	0	0	0	0
ATP8A2	ENSAPLG00000009563	ENSAPLT00000047493	protein_coding	2		0	0	0	2	0	0	0	0	0	0	0	0	0	2	0	0	0	0	0	0	0	0	0	0	0
AUH	ENSAPLG00000003415	ENSAPLT00000003481	protein_coding	2		0	0	0	2	0	0	0	0	0	0	0	0	0	2	0	0	0	0	0	0	0	0	0	0	0
AUH	ENSAPLG00000003415	ENSAPLT00000035351	protein_coding	1		0	0	0	1	0	0	0	0	0	0	0	0	0	1	0	0	0	0	0	0	0	0	0	0	0
AURKA	ENSAPLG00000004677	ENSAPLT00000029911	protein_coding	126		0	0	8	118	0	0	0	0	0	0	0	13	0	56	0	0	0	0	0	1	0	0	0	7	50
BANP	ENSAPLG00000007452	ENSAPLT00000007763	protein_coding	27		0	0	0	27	0	0	0	0	0	0	0	15	0	12	0	0	0	0	0	0	0	0	0	0	0
BANP	ENSAPLG00000007452	ENSAPLT00000027115	protein_coding	27		0	0	0	27	0	0	0	0	0	0	0	15	0	12	0	0	0	0	0	0	0	0	0	0	0
BANP	ENSAPLG00000007452	ENSAPLT00000048432	protein_coding	27		0	0	0	27	0	0	0	0	0	0	0	15	0	12	0	0	0	0	0	0	0	0	0	0	0
BCAS3	ENSAPLG00000008363	ENSAPLT00000008738	protein_coding	36		0	0	0	36	0	0	0	0	0	0	0	4	0	32	0	0	0	0	0	0	0	0	0	0	0
BCAS3	ENSAPLG00000008363	ENSAPLT00000025827	protein_coding	28		0	0	0	28	0	0	0	0	0	0	0	1	0	27	0	0	0	0	0	0	0	0	0	0	0
BCAS3	ENSAPLG00000008363	ENSAPLT00000043518	protein_coding	113		0	0	0	113	0	0	0	0	0	0	0	8	0	105	0	0	0	0	0	0	0	0	0	0	0
BCL6	ENSAPLG00000015868	ENSAPLT00000016563	protein_coding	1		0	0	0	1	0	0	0	0	0	0	0	0	0	1	0	0	0	0	0	0	0	0	0	0	0
BCL6	ENSAPLG00000015868	ENSAPLT00000045335	protein_coding	1		0	0	0	1	0	0	0	0	0	0	0	0	0	1	0	0	0	0	0	0	0	0	0	0	0
BDNF	ENSAPLG00000003798	ENSAPLT00000003878	protein_coding	64		0	0	0	64	0	0	0	0	0	0	0	0	0	64	0	0	0	0	0	0	0	0	0	0	0
BDNF	ENSAPLG00000003798	ENSAPLT00000047211	protein_coding	22		0	0	1	21	0	1	2	0	0	0	0	0	0	5	0	0	0	0	0	0	0	0	0	0	14
BIN2	ENSAPLG00000028612	ENSAPLT00000018695	protein_coding	3		0	0	0	3	0	0	0	0	0	0	0	3	0	0	0	0	0	0	0	0	0	0	0	0	0
BIN2	ENSAPLG00000028612	ENSAPLT00000043691	protein_coding	3		0	0	0	3	0	0	0	0	0	0	0	3	0	0	0	0	0	0	0	0	0	0	0	0	0
BIN2	ENSAPLG00000028612	ENSAPLT00000045768	protein_coding	3		0	0	0	3	0	0	0	0	0	0	0	0	0	3	0	0	0	0	0	0	0	0	0	0	0
BMF	ENSAPLG00000003169	ENSAPLT00000003220	protein_coding	2		0	0	0	2	0	0	0	0	0	0	0	0	0	0	0	0	0	0	0	0	0	0	0	0	2
BMF	ENSAPLG00000003169	ENSAPLT00000032964	protein_coding	2		0	0	0	2	0	0	0	0	0	0	0	0	0	0	0	0	0	0	0	0	0	0	0	0	2
BMX	ENSAPLG00000015413	ENSAPLT00000016140	protein_coding	23		0	0	0	23	0	0	0	0	0	0	0	22	0	1	0	0	0	0	0	0	0	0	0	0	0
BMX	ENSAPLG00000015413	ENSAPLT00000020937	protein_coding	23		0	0	0	23	0	0	0	0	0	0	0	22	0	1	0	0	0	0	0	0	0	0	0	0	0
BOP1	ENSAPLG00000008324	ENSAPLT00000008647	protein_coding	3		0	0	0	3	0	0	0	0	0	0	0	1	0	1	0	0	0	0	0	0	0	0	0	0	1
BOP1	ENSAPLG00000008324	ENSAPLT00000022763	protein_coding	3		0	0	0	3	0	0	0	0	0	0	0	1	0	1	0	0	0	0	0	0	0	0	0	0	1
BOP1	ENSAPLG00000008324	ENSAPLT00000031062	protein_coding	3		0	0	0	3	0	0	0	0	0	0	0	1	0	1	0	0	0	0	0	0	0	0	0	0	1
BOP1	ENSAPLG00000008324	ENSAPLT00000040335	protein_coding	3		0	0	0	3	0	0	0	0	0	0	0	1	0	1	0	0	0	0	0	0	0	0	0	0	1
BPIFB4	ENSAPLG00000002941	ENSAPLT00000002976	protein_coding	2		0	0	0	2	0	0	0	0	0	0	0	0	0	0	0	0	0	0	0	0	0	0	0	0	2
BPIFB4	ENSAPLG00000002941	ENSAPLT00000022296	protein_coding	2		0	0	0	2	0	0	0	0	0	0	0	0	0	0	0	0	0	0	0	0	0	0	0	0	2
BPIFB4	ENSAPLG00000002941	ENSAPLT00000037554	protein_coding	2		0	0	0	2	0	0	0	0	0	0	0	0	0	0	0	0	0	0	0	0	0	0	0	0	2
BRCA1	ENSAPLG00000003524	ENSAPLT00000003630	protein_coding	3		0	0	0	3	0	0	0	0	0	0	0	3	0	0	0	0	0	0	0	0	0	0	0	0	0
BRCA1	ENSAPLG00000003524	ENSAPLT00000019034	protein_coding	3		0	0	0	3	0	0	0	0	0	0	0	3	0	0	0	0	0	0	0	0	0	0	0	0	0
BRCA1	ENSAPLG00000003524	ENSAPLT00000020151	protein_coding	3		0	0	0	3	0	0	0	0	0	0	0	3	0	0	0	0	0	0	0	0	0	0	0	0	0
BSPRY	ENSAPLG00000007081	ENSAPLT00000007345	protein_coding	26		0	0	0	26	0	0	0	0	0	0	0	2	0	2	0	0	0	0	0	0	0	0	0	0	22
BSPRY	ENSAPLG00000007081	ENSAPLT00000030242	protein_coding	26		0	0	0	26	0	0	0	0	0	0	0	2	0	2	0	0	0	0	0	0	0	0	0	0	22
BTRC	ENSAPLG00000008388	ENSAPLT00000008717	protein_coding	60		0	0	0	60	0	0	0	0	0	0	0	7	0	53	0	0	0	0	0	0	0	0	0	0	0
BTRC	ENSAPLG00000008388	ENSAPLT00000021619	protein_coding	60		0	0	0	60	2	0	0	0	0	0	0	4	0	54	0	0	0	0	0	0	0	0	0	0	0
BTRC	ENSAPLG00000008388	ENSAPLT00000024667	protein_coding	60		0	0	0	60	0	0	0	0	0	0	0	7	0	53	0	0	0	0	0	0	0	0	0	0	0
BTRC	ENSAPLG00000008388	ENSAPLT00000047731	protein_coding	60		0	0	0	60	0	0	0	0	0	0	0	7	0	53	0	0	0	0	0	0	0	0	0	0	0
C10orf90	ENSAPLG00000010978	ENSAPLT00000011419	protein_coding	2		0	0	0	2	0	0	0	0	0	0	0	0	0	2	0	0	0	0	0	0	0	0	0	0	0
C10orf90	ENSAPLG00000010978	ENSAPLT00000040054	protein_coding	2		0	0	0	2	0	0	0	0	0	0	0	0	0	2	0	0	0	0	0	0	0	0	0	0	0
C10orf90	ENSAPLG00000010978	ENSAPLT00000047003	protein_coding	2		0	0	0	2	0	0	0	0	0	0	0	0	0	2	0	0	0	0	0	0	0	0	0	0	0
C11orf96	ENSAPLG00000026568	ENSAPLT00000030198	protein_coding	1		0	0	0	1	0	0	0	0	0	0	0	0	0	1	0	0	0	0	0	0	0	0	0	0	0
C11orf96	ENSAPLG00000026568	ENSAPLT00000044517	protein_coding	1		0	0	0	1	0	0	0	0	0	0	0	0	0	1	0	0	0	0	0	0	0	0	0	0	0
C16orf70	ENSAPLG00000005424	ENSAPLT00000005663	protein_coding	80		0	0	0	80	0	0	0	0	0	0	0	11	0	64	0	0	0	0	0	0	0	0	0	0	5
C16orf70	ENSAPLG00000005424	ENSAPLT00000034853	protein_coding	80		0	0	0	80	0	0	0	0	0	0	0	11	0	69	0	0	0	0	0	0	0	0	0	0	0
C16orf87	ENSAPLG00000009799	ENSAPLT00000010197	protein_coding	8		0	0	0	8	0	0	0	0	0	0	0	4	0	2	0	0	0	0	0	0	0	0	0	0	2
C16orf87	ENSAPLG00000009799	ENSAPLT00000030305	protein_coding	15		0	0	0	15	0	0	0	0	0	0	0	0	0	13	0	0	0	0	0	0	0	0	0	0	2
C1QTNF6	ENSAPLG00000016241	ENSAPLT00000016940	protein_coding	1		0	0	0	1	0	0	0	0	0	0	0	0	0	0	0	0	0	0	0	0	0	0	0	0	1
C1QTNF6	ENSAPLG00000016241	ENSAPLT00000035793	protein_coding	1		0	0	0	1	0	0	0	0	0	0	0	0	0	0	0	0	0	0	0	0	0	0	0	0	1
C1QTNF6	ENSAPLG00000016241	ENSAPLT00000038149	protein_coding	1		0	0	0	1	0	0	0	0	0	0	0	0	0	0	0	0	0	0	0	0	0	0	0	0	1
C1orf174	ENSAPLG00000003376	ENSAPLT00000003437	protein_coding	2		0	0	0	2	0	0	0	0	0	0	0	0	0	2	0	0	0	0	0	0	0	0	0	0	0
C1orf174	ENSAPLG00000003376	ENSAPLT00000021076	protein_coding	2		0	0	0	2	0	0	0	0	0	0	0	0	0	1	0	0	0	0	0	0	0	0	0	0	1
C1orf174	ENSAPLG00000003376	ENSAPLT00000035059	protein_coding	2		0	0	0	2	0	0	0	0	0	0	0	0	0	2	0	0	0	0	0	0	0	0	0	0	0
C1orf174	ENSAPLG00000003376	ENSAPLT00000041129	protein_coding	2		0	0	0	2	0	0	0	0	0	0	0	0	0	1	0	0	0	0	0	0	0	0	0	0	1
C2CD3	ENSAPLG00000007182	ENSAPLT00000007464	protein_coding	5		0	0	0	5	0	0	0	0	0	0	0	1	0	4	0	0	0	0	0	0	0	0	0	0	0
C2CD3	ENSAPLG00000007182	ENSAPLT00000007477	protein_coding	5		0	0	0	5	0	0	0	0	0	0	0	1	0	4	0	0	0	0	0	0	0	0	0	0	0
C2CD3	ENSAPLG00000007182	ENSAPLT00000035969	protein_coding	5		0	0	0	5	0	0	0	0	0	0	0	1	0	4	0	0	0	0	0	0	0	0	0	0	0
C2CD3	ENSAPLG00000007182	ENSAPLT00000038297	protein_coding	5		0	0	0	5	1	0	0	0	0	0	0	0	0	4	0	0	0	0	0	0	0	0	0	0	0
C2CD3	ENSAPLG00000007182	ENSAPLT00000044891	protein_coding	5		0	0	0	5	0	0	0	0	0	0	0	1	0	4	0	0	0	0	0	0	0	0	0	0	0
C3	ENSAPLG00000015159	ENSAPLT00000015959	protein_coding	1		0	0	0	1	0	0	0	0	0	0	0	0	0	1	0	0	0	0	0	0	0	0	0	0	0
C3	ENSAPLG00000015159	ENSAPLT00000044911	protein_coding	1		0	0	0	1	0	0	0	0	0	0	0	0	0	1	0	0	0	0	0	0	0	0	0	0	0
C6	ENSAPLG00000009882	ENSAPLT00000022345	protein_coding	54		0	0	4	50	1	0	2	0	0	0	0	7	0	31	0	0	0	0	0	0	0	0	0	4	9
C6	ENSAPLG00000009882	ENSAPLT00000022676	protein_coding	51		0	0	4	47	1	0	0	0	0	0	0	7	0	29	0	0	0	0	0	0	0	0	0	4	10
C8B	ENSAPLG00000008037	ENSAPLT00000008390	protein_coding	2		0	0	0	2	0	0	0	0	0	0	0	0	0	2	0	0	0	0	0	0	0	0	0	0	0
C8B	ENSAPLG00000008037	ENSAPLT00000035122	protein_coding	2		0	0	0	2	0	0	0	0	0	0	0	0	0	2	0	0	0	0	0	0	0	0	0	0	0
C8orf48	ENSAPLG00000020502	ENSAPLT00000041252	protein_coding	111		0	0	0	111	6	0	0	0	0	0	0	23	0	82	0	0	0	0	0	0	0	0	0	0	0
C8orf48	ENSAPLG00000020502	ENSAPLT00000044421	protein_coding	82		0	0	0	82	4	0	0	0	0	0	0	27	0	51	0	0	0	0	0	0	0	0	0	0	0
CA4	ENSAPLG00000007520	ENSAPLT00000007809	protein_coding	2		0	0	0	2	0	0	0	0	0	0	0	0	0	2	0	0	0	0	0	0	0	0	0	0	0
CA4	ENSAPLG00000007520	ENSAPLT00000021494	protein_coding	2		0	0	0	2	0	0	0	0	0	0	0	0	0	2	0	0	0	0	0	0	0	0	0	0	0
CA9	ENSAPLG00000021968	ENSAPLT00000037475	protein_coding	78		0	0	6	72	1	0	0	0	0	0	0	16	0	58	0	0	0	0	0	3	0	0	0	3	0
CAB39	ENSAPLG00000005148	ENSAPLT00000005341	protein_coding	2		0	0	0	2	0	0	0	0	0	0	0	0	0	2	0	0	0	0	0	0	0	0	0	0	0
CAB39	ENSAPLG00000005148	ENSAPLT00000042127	protein_coding	2		0	0	0	2	0	0	0	0	0	0	0	0	0	2	0	0	0	0	0	0	0	0	0	0	0
CACHD1	ENSAPLG00000013355	ENSAPLT00000013932	protein_coding	43		0	0	2	41	0	0	0	0	0	0	0	0	0	41	0	0	0	0	0	0	0	0	0	2	0
CACHD1	ENSAPLG00000013355	ENSAPLT00000027609	protein_coding	43		0	0	2	41	0	0	0	0	0	0	0	0	0	41	0	0	0	0	0	0	0	0	0	2	0
CACHD1	ENSAPLG00000013355	ENSAPLT00000044903	protein_coding	43		0	0	2	41	0	0	0	0	0	0	0	0	0	37	0	0	0	0	0	0	0	0	0	2	4
CACNA1B	ENSAPLG00000005963	ENSAPLT00000006711	protein_coding	88		0	0	0	88	0	0	0	0	0	0	0	0	0	88	0	0	0	0	0	0	0	0	0	0	0
CACNA1B	ENSAPLG00000005963	ENSAPLT00000020946	protein_coding	88		0	0	0	88	0	0	0	0	0	0	0	0	0	88	0	0	0	0	0	0	0	0	0	0	0
CACNA1B	ENSAPLG00000005963	ENSAPLT00000030886	protein_coding	88		0	0	0	88	0	0	0	0	0	0	0	0	0	88	0	0	0	0	0	0	0	0	0	0	0
CACNA1H	ENSAPLG00000013842	ENSAPLT00000014513	protein_coding	21		0	0	0	21	0	0	0	0	0	0	0	0	0	21	0	0	0	0	0	0	0	0	0	0	0
CACNA1H	ENSAPLG00000013842	ENSAPLT00000030655	protein_coding	21		0	0	0	21	0	0	0	0	0	0	0	0	0	21	0	0	0	0	0	0	0	0	0	0	0
CADM1	ENSAPLG00000004955	ENSAPLT00000005135	protein_coding	45		0	0	0	45	0	0	0	0	0	0	0	0	0	45	0	0	0	0	0	0	0	0	0	0	0
CADM1	ENSAPLG00000004955	ENSAPLT00000030547	protein_coding	45		0	0	0	45	0	0	0	0	0	0	0	0	0	45	0	0	0	0	0	0	0	0	0	0	0
CADM1	ENSAPLG00000004955	ENSAPLT00000034490	protein_coding	45		0	0	0	45	0	0	0	0	0	0	0	0	0	45	0	0	0	0	0	0	0	0	0	0	0
CADM1	ENSAPLG00000004955	ENSAPLT00000034751	protein_coding	22		0	0	0	22	0	0	0	0	0	0	0	0	0	22	0	0	0	0	0	0	0	0	0	0	0
CADM1	ENSAPLG00000004955	ENSAPLT00000036653	protein_coding	50		0	0	0	50	0	0	0	0	0	0	0	0	0	45	0	0	0	0	0	0	0	0	0	0	5
CADM1	ENSAPLG00000004955	ENSAPLT00000037033	protein_coding	45		0	0	0	45	0	0	0	0	0	0	0	0	0	45	0	0	0	0	0	0	0	0	0	0	0
CADM1	ENSAPLG00000004955	ENSAPLT00000039866	protein_coding	50		0	0	0	50	0	0	0	0	0	0	0	0	0	45	0	0	0	0	0	0	0	0	0	0	5
CADM3	ENSAPLG00000017996	ENSAPLT00000033576	protein_coding	3		0	0	0	3	0	0	0	0	0	0	0	3	0	0	0	0	0	0	0	0	0	0	0	0	0
CADM3	ENSAPLG00000017996	ENSAPLT00000040610	protein_coding	3		0	0	0	3	0	0	0	0	0	0	0	3	0	0	0	0	0	0	0	0	0	0	0	0	0
CADM3	ENSAPLG00000017996	ENSAPLT00000043460	protein_coding	3		0	0	0	3	0	0	0	0	0	0	0	3	0	0	0	0	0	0	0	0	0	0	0	0	0
CAMSAP2	ENSAPLG00000013256	ENSAPLT00000013823	protein_coding	15		0	0	0	15	0	0	0	0	0	0	0	0	0	14	0	0	0	0	0	0	0	0	0	0	1
CAMSAP2	ENSAPLG00000013256	ENSAPLT00000033899	protein_coding	15		0	0	0	15	0	0	0	0	0	0	0	0	0	14	0	0	0	0	0	0	0	0	0	0	1
CAMTA1	ENSAPLG00000014777	ENSAPLT00000015439	protein_coding	111		0	0	0	111	0	0	0	0	0	0	0	1	0	110	0	0	0	0	0	0	0	0	0	0	0
CAMTA1	ENSAPLG00000014777	ENSAPLT00000024124	protein_coding	19		0	0	0	19	0	0	0	0	0	0	0	1	0	18	0	0	0	0	0	0	0	0	0	0	0
CAMTA1	ENSAPLG00000014777	ENSAPLT00000042462	protein_coding	111		0	0	0	111	0	0	0	0	0	0	0	1	0	110	0	0	0	0	0	0	0	0	0	0	0
CAMTA1	ENSAPLG00000014777	ENSAPLT00000043182	protein_coding	19		0	0	0	19	0	0	0	0	0	0	0	1	0	18	0	0	0	0	0	0	0	0	0	0	0
CAPG	ENSAPLG00000017764	ENSAPLT00000017585	protein_coding	4		0	0	0	4	0	0	0	0	0	0	0	4	0	0	0	0	0	0	0	0	0	0	0	0	0
CAPG	ENSAPLG00000017764	ENSAPLT00000017898	protein_coding	4		0	0	0	4	0	0	0	0	0	0	0	4	0	0	0	0	0	0	0	0	0	0	0	0	0
CAPN15	ENSAPLG00000003550	ENSAPLT00000003626	protein_coding	1		0	0	0	1	0	0	0	0	0	0	0	0	0	1	0	0	0	0	0	0	0	0	0	0	0
CAPN15	ENSAPLG00000003550	ENSAPLT00000003628	protein_coding	1		0	0	0	1	0	0	0	0	0	0	0	0	0	1	0	0	0	0	0	0	0	0	0	0	0
CAPN6	ENSAPLG00000010358	ENSAPLT00000010805	protein_coding	22		0	0	0	22	0	0	0	0	0	0	0	7	0	7	0	0	0	0	0	0	0	0	0	0	8
CAPN6	ENSAPLG00000010358	ENSAPLT00000030802	protein_coding	30		0	0	0	30	0	0	0	0	0	0	0	7	0	15	0	0	0	0	0	0	0	0	0	0	8
CAPN6	ENSAPLG00000010358	ENSAPLT00000036729	protein_coding	11		0	0	0	11	0	0	0	0	0	0	0	7	0	3	0	0	0	0	0	0	0	0	0	0	1
CAPRIN1	ENSAPLG00000006975	ENSAPLT00000007313	protein_coding	17		0	0	0	17	0	0	0	0	0	0	0	0	0	14	0	0	0	0	0	0	0	0	0	0	3
CAPRIN1	ENSAPLG00000006975	ENSAPLT00000019087	protein_coding	17		0	0	0	17	0	0	0	0	0	0	0	0	0	14	0	0	0	0	0	0	0	0	0	0	3
CAPRIN1	ENSAPLG00000006975	ENSAPLT00000034318	protein_coding	17		0	0	0	17	0	0	0	0	0	0	0	0	0	14	0	0	0	0	0	0	0	0	0	0	3
CAPZB	ENSAPLG00000014614	ENSAPLT00000015257	protein_coding	8		0	0	0	8	0	0	0	0	0	0	0	0	0	4	0	0	0	0	0	0	0	0	0	0	4
CAPZB	ENSAPLG00000014614	ENSAPLT00000022911	protein_coding	8		0	0	0	8	0	0	0	0	0	0	0	0	0	4	0	0	0	0	0	0	0	0	0	0	4
CARMIL1	ENSAPLG00000016185	ENSAPLT00000016901	protein_coding	1		0	0	0	1	0	0	0	0	0	0	0	0	0	1	0	0	0	0	0	0	0	0	0	0	0
CARMIL1	ENSAPLG00000016185	ENSAPLT00000035110	protein_coding	1		0	0	0	1	0	0	0	0	0	0	0	0	0	1	0	0	0	0	0	0	0	0	0	0	0
CARNMT1	ENSAPLG00000014643	ENSAPLT00000015270	protein_coding	15		0	0	0	15	0	0	0	0	0	0	0	0	0	10	0	0	0	0	0	0	0	0	0	0	5
CARNMT1	ENSAPLG00000014643	ENSAPLT00000015358	protein_coding	12		0	0	0	12	1	0	0	0	0	0	0	0	0	10	0	0	0	0	0	0	0	0	0	0	1
CARNMT1	ENSAPLG00000014643	ENSAPLT00000045330	protein_coding	18		0	0	0	18	0	0	0	0	0	0	0	2	0	11	0	0	0	0	0	0	0	0	0	0	5
CASK	ENSAPLG00000013996	ENSAPLT00000014603	protein_coding	25		0	0	0	25	0	0	0	0	0	0	0	0	0	25	0	0	0	0	0	0	0	0	0	0	0
CASK	ENSAPLG00000013996	ENSAPLT00000019277	protein_coding	25		0	0	0	25	0	0	0	0	0	0	0	0	0	25	0	0	0	0	0	0	0	0	0	0	0
CASK	ENSAPLG00000013996	ENSAPLT00000020708	protein_coding	25		0	0	0	25	0	0	0	0	0	0	0	0	0	25	0	0	0	0	0	0	0	0	0	0	0
CASK	ENSAPLG00000013996	ENSAPLT00000024607	protein_coding	25		0	0	0	25	0	0	0	0	0	0	0	0	0	25	0	0	0	0	0	0	0	0	0	0	0
CASK	ENSAPLG00000013996	ENSAPLT00000040728	protein_coding	25		0	0	0	25	0	0	0	0	0	0	0	0	0	25	0	0	0	0	0	0	0	0	0	0	0
CASK	ENSAPLG00000013996	ENSAPLT00000043412	protein_coding	25		0	0	0	25	0	0	0	0	0	0	0	0	0	25	0	0	0	0	0	0	0	0	0	0	0
CASS4	ENSAPLG00000004370	ENSAPLT00000032690	protein_coding	29		0	0	0	29	0	0	0	0	0	0	0	0	0	18	0	0	0	0	0	0	0	0	0	0	11
CASS4	ENSAPLG00000004370	ENSAPLT00000039018	protein_coding	26		0	0	0	26	0	0	2	0	0	0	0	0	0	1	0	0	0	0	0	0	0	0	0	0	23
CBFA2T2	ENSAPLG00000011108	ENSAPLT00000027815	protein_coding	1		0	0	0	1	0	0	0	0	0	0	0	0	0	1	0	0	0	0	0	0	0	0	0	0	0
CBFA2T2	ENSAPLG00000011108	ENSAPLT00000034533	protein_coding	1		0	0	0	1	0	0	0	0	0	0	0	0	0	1	0	0	0	0	0	0	0	0	0	0	0
CBFA2T2	ENSAPLG00000011108	ENSAPLT00000037416	protein_coding	1		0	0	0	1	0	0	0	0	0	0	0	0	0	1	0	0	0	0	0	0	0	0	0	0	0
CBLB	ENSAPLG00000011898	ENSAPLT00000012399	protein_coding	2		0	0	0	2	0	0	0	0	0	0	0	0	0	0	0	0	0	0	0	0	0	0	0	0	2
CBLB	ENSAPLG00000011898	ENSAPLT00000018002	protein_coding	2		0	0	0	2	0	0	0	0	0	0	0	0	0	0	0	0	0	0	0	0	0	0	0	0	2
CBLB	ENSAPLG00000011898	ENSAPLT00000024461	protein_coding	2		0	0	0	2	0	0	0	0	0	0	0	0	0	0	0	0	0	0	0	0	0	0	0	0	2
CBX7	ENSAPLG00000023146	ENSAPLT00000030563	protein_coding	7		0	0	0	7	0	0	0	0	0	0	0	0	0	7	0	0	0	0	0	0	0	0	0	0	0
CBX7	ENSAPLG00000023146	ENSAPLT00000047498	protein_coding	7		0	0	0	7	0	0	0	0	0	0	0	0	0	7	0	0	0	0	0	0	0	0	0	0	0
CCDC28A	ENSAPLG00000027699	ENSAPLT00000017371	protein_coding	5		0	0	1	4	0	0	0	0	0	0	0	0	0	3	0	0	0	0	0	1	0	0	0	0	2
CCDC28A	ENSAPLG00000027699	ENSAPLT00000040217	protein_coding	5		0	0	1	4	0	0	0	0	0	0	0	0	0	3	0	0	0	0	0	1	0	0	0	0	2
CCDC68	ENSAPLG00000010764	ENSAPLT00000011214	protein_coding	4		0	0	0	4	0	0	0	0	0	0	0	4	0	0	0	0	0	0	0	0	0	0	0	0	0
CCDC68	ENSAPLG00000010764	ENSAPLT00000011219	protein_coding	4		0	0	0	4	0	0	0	0	0	0	0	4	0	0	0	0	0	0	0	0	0	0	0	0	0
CCDC68	ENSAPLG00000010764	ENSAPLT00000011223	protein_coding	4		0	0	0	4	0	0	0	0	0	0	0	4	0	0	0	0	0	0	0	0	0	0	0	0	0
CCDC85A	ENSAPLG00000001419	ENSAPLT00000001415	protein_coding	12		0	0	0	12	0	0	0	0	0	0	0	0	0	12	0	0	0	0	0	0	0	0	0	0	0
CCDC85A	ENSAPLG00000001419	ENSAPLT00000047383	protein_coding	12		0	0	0	12	0	0	0	0	0	0	0	0	0	12	0	0	0	0	0	0	0	0	0	0	0
CCDC88A	ENSAPLG00000004375	ENSAPLT00000004570	protein_coding	2		0	0	0	2	0	0	0	0	0	0	0	0	0	2	0	0	0	0	0	0	0	0	0	0	0
CCDC88A	ENSAPLG00000004375	ENSAPLT00000038946	protein_coding	2		0	0	0	2	0	0	0	0	0	0	0	0	0	2	0	0	0	0	0	0	0	0	0	0	0
CCDC88A	ENSAPLG00000004375	ENSAPLT00000047511	protein_coding	2		0	0	0	2	0	0	0	0	0	0	0	0	0	2	0	0	0	0	0	0	0	0	0	0	0
CCSER1	ENSAPLG00000009352	ENSAPLT00000009726	protein_coding	39		0	0	0	39	0	0	0	0	0	0	0	0	0	39	0	0	0	0	0	0	0	0	0	0	0
CCSER1	ENSAPLG00000009352	ENSAPLT00000009731	protein_coding	39		0	0	0	39	0	0	0	0	0	0	0	0	0	39	0	0	0	0	0	0	0	0	0	0	0
CCSER1	ENSAPLG00000009352	ENSAPLT00000027434	protein_coding	52		0	0	0	52	0	0	0	0	0	0	0	0	0	52	0	0	0	0	0	0	0	0	0	0	0
CCSER1	ENSAPLG00000009352	ENSAPLT00000029480	protein_coding	17		0	0	0	17	0	0	0	0	0	0	0	0	0	17	0	0	0	0	0	0	0	0	0	0	0
CCSER1	ENSAPLG00000009352	ENSAPLT00000039380	protein_coding	17		0	0	0	17	0	0	0	0	0	0	0	0	0	17	0	0	0	0	0	0	0	0	0	0	0
CCSER1	ENSAPLG00000009352	ENSAPLT00000040008	protein_coding	36		0	0	0	36	0	0	0	0	0	0	0	18	0	18	0	0	0	0	0	0	0	0	0	0	0
CCSER1	ENSAPLG00000009352	ENSAPLT00000042103	protein_coding	17		0	0	0	17	0	0	0	0	0	0	0	0	0	17	0	0	0	0	0	0	0	0	0	0	0
CCSER1	ENSAPLG00000009352	ENSAPLT00000044497	protein_coding	18		0	0	0	18	0	0	0	0	0	0	0	0	0	18	0	0	0	0	0	0	0	0	0	0	0
CCSER1	ENSAPLG00000009352	ENSAPLT00000045422	protein_coding	39		0	0	0	39	0	0	0	0	0	0	0	0	0	39	0	0	0	0	0	0	0	0	0	0	0
CD2AP	ENSAPLG00000014709	ENSAPLT00000015343	protein_coding	72		0	0	3	69	0	0	0	0	0	0	0	0	0	69	0	0	0	0	0	0	0	0	0	3	0
CD2AP	ENSAPLG00000014709	ENSAPLT00000015346	protein_coding	72		0	0	3	69	0	0	0	0	0	0	0	0	0	69	0	0	0	0	0	0	0	0	0	3	0
CD2AP	ENSAPLG00000014709	ENSAPLT00000022741	protein_coding	65		0	0	3	62	0	0	0	0	0	0	0	0	0	32	0	0	0	0	0	0	0	0	0	3	30
CDC42BPA	ENSAPLG00000012422	ENSAPLT00000013024	protein_coding	1		0	0	0	1	0	0	0	0	0	0	0	0	0	1	0	0	0	0	0	0	0	0	0	0	0
CDC42BPA	ENSAPLG00000012422	ENSAPLT00000024735	protein_coding	1		0	0	0	1	0	0	0	0	0	0	0	0	0	1	0	0	0	0	0	0	0	0	0	0	0
CDC42BPA	ENSAPLG00000012422	ENSAPLT00000025774	protein_coding	1		0	0	0	1	0	0	0	0	0	0	0	0	0	1	0	0	0	0	0	0	0	0	0	0	0
CDC42BPA	ENSAPLG00000012422	ENSAPLT00000027444	protein_coding	1		0	0	0	1	0	0	0	0	0	0	0	0	0	1	0	0	0	0	0	0	0	0	0	0	0
CDC42BPA	ENSAPLG00000012422	ENSAPLT00000029538	protein_coding	1		0	0	0	1	0	0	0	0	0	0	0	0	0	1	0	0	0	0	0	0	0	0	0	0	0
CDC42BPA	ENSAPLG00000012422	ENSAPLT00000040126	protein_coding	1		0	0	0	1	0	0	0	0	0	0	0	0	0	1	0	0	0	0	0	0	0	0	0	0	0
CDC42BPA	ENSAPLG00000012422	ENSAPLT00000044732	protein_coding	1		0	0	0	1	0	0	0	0	0	0	0	0	0	1	0	0	0	0	0	0	0	0	0	0	0
CDCA7L	ENSAPLG00000011101	ENSAPLT00000011579	protein_coding	20		0	0	0	20	0	0	0	0	0	0	0	0	0	20	0	0	0	0	0	0	0	0	0	0	0
CDCA7L	ENSAPLG00000011101	ENSAPLT00000026269	protein_coding	20		0	0	0	20	0	0	0	0	0	0	0	0	0	20	0	0	0	0	0	0	0	0	0	0	0
CDH22	ENSAPLG00000012691	ENSAPLT00000013267	protein_coding	22		0	0	0	22	0	0	0	0	0	0	0	0	0	13	0	0	0	0	0	0	0	0	0	0	9
CDH22	ENSAPLG00000012691	ENSAPLT00000031042	protein_coding	22		0	0	0	22	0	0	0	0	0	0	0	0	0	22	0	0	0	0	0	0	0	0	0	0	0
CDH22	ENSAPLG00000012691	ENSAPLT00000044206	protein_coding	22		0	0	0	22	0	0	0	0	0	0	0	0	0	22	0	0	0	0	0	0	0	0	0	0	0
CDH23	ENSAPLG00000008813	ENSAPLT00000009324	protein_coding	49		0	0	2	47	0	0	0	0	0	0	0	0	0	47	0	0	0	0	0	0	0	0	0	2	0
CDH23	ENSAPLG00000008813	ENSAPLT00000025717	protein_coding	35		0	0	0	35	0	0	0	0	0	0	0	0	0	35	0	0	0	0	0	0	0	0	0	0	0
CDH23	ENSAPLG00000008813	ENSAPLT00000032125	protein_coding	35		0	0	0	35	0	0	0	0	0	0	0	0	0	35	0	0	0	0	0	0	0	0	0	0	0
CDIN1	ENSAPLG00000007516	ENSAPLT00000007815	protein_coding	21		0	0	0	21	0	0	0	0	0	0	0	0	0	21	0	0	0	0	0	0	0	0	0	0	0
CDIN1	ENSAPLG00000007516	ENSAPLT00000040111	protein_coding	18		0	0	0	18	0	0	0	0	0	0	0	0	0	18	0	0	0	0	0	0	0	0	0	0	0
CDK14	ENSAPLG00000006499	ENSAPLT00000006746	protein_coding	4		0	0	0	4	0	0	0	0	0	0	0	0	0	4	0	0	0	0	0	0	0	0	0	0	0
CDK14	ENSAPLG00000006499	ENSAPLT00000017679	protein_coding	4		0	0	0	4	0	0	0	0	0	0	0	0	0	4	0	0	0	0	0	0	0	0	0	0	0
CDK14	ENSAPLG00000006499	ENSAPLT00000038682	protein_coding	4		0	0	0	4	0	0	0	0	0	0	0	0	0	4	0	0	0	0	0	0	0	0	0	0	0
CDK14	ENSAPLG00000006499	ENSAPLT00000046510	protein_coding	4		0	0	0	4	0	0	0	0	0	0	0	0	0	4	0	0	0	0	0	0	0	0	0	0	0
CDK5RAP1	ENSAPLG00000008506	ENSAPLT00000025274	protein_coding	12		0	0	0	12	0	0	0	0	0	0	0	0	0	0	0	0	0	0	0	0	0	0	0	0	12
CDK5RAP2	ENSAPLG00000006791	ENSAPLT00000007141	protein_coding	7		0	0	0	7	0	0	0	0	0	0	0	0	0	0	0	0	0	0	0	0	0	0	0	0	7
CDK5RAP2	ENSAPLG00000006791	ENSAPLT00000034842	protein_coding	7		0	0	0	7	0	0	0	0	0	0	0	0	0	0	0	0	0	0	0	0	0	0	0	0	7
CDK5RAP2	ENSAPLG00000006791	ENSAPLT00000043498	protein_coding	7		0	0	0	7	0	0	0	0	0	0	0	0	0	0	0	0	0	0	0	0	0	0	0	0	7
CDK6	ENSAPLG00000009363	ENSAPLT00000009761	protein_coding	5		0	0	0	5	0	0	0	0	0	0	0	0	0	5	0	0	0	0	0	0	0	0	0	0	0
CDK6	ENSAPLG00000009363	ENSAPLT00000034674	protein_coding	5		0	0	0	5	0	0	0	0	0	0	0	0	0	5	0	0	0	0	0	0	0	0	0	0	0
CDK9	ENSAPLG00000021148	ENSAPLT00000031492	protein_coding	6		0	0	0	6	0	0	0	0	0	0	0	0	0	0	0	0	0	0	0	0	0	0	0	0	6
CDK9	ENSAPLG00000021148	ENSAPLT00000042279	protein_coding	6		0	0	0	6	0	0	0	0	0	0	0	0	0	0	0	0	0	0	0	0	0	0	0	0	6
CDKL1	ENSAPLG00000030510	ENSAPLT00000034715	protein_coding	8		0	0	0	8	0	0	0	0	0	0	0	0	0	8	0	0	0	0	0	0	0	0	0	0	0
CDKL1	ENSAPLG00000030510	ENSAPLT00000044500	protein_coding	8		0	0	0	8	0	0	0	0	0	0	0	0	0	8	0	0	0	0	0	0	0	0	0	0	0
CDS2	ENSAPLG00000016097	ENSAPLT00000016800	protein_coding	5		0	0	0	5	0	0	0	0	0	0	0	0	0	5	0	0	0	0	0	0	0	0	0	0	0
CDS2	ENSAPLG00000016097	ENSAPLT00000020406	protein_coding	5		0	0	0	5	0	0	0	0	0	0	0	0	0	5	0	0	0	0	0	0	0	0	0	0	0
CDS2	ENSAPLG00000016097	ENSAPLT00000033050	protein_coding	5		0	0	0	5	0	0	0	0	0	0	0	0	0	3	0	0	0	0	0	0	0	0	0	0	2
CDS2	ENSAPLG00000016097	ENSAPLT00000039434	protein_coding	4		0	0	0	4	0	0	0	0	0	0	0	0	0	0	0	0	0	0	0	0	0	0	0	0	4
CDS2	ENSAPLG00000016097	ENSAPLT00000041653	protein_coding	5		0	0	0	5	0	0	0	0	0	0	0	0	0	5	0	0	0	0	0	0	0	0	0	0	0
CDS2	ENSAPLG00000016097	ENSAPLT00000045477	protein_coding	6		0	0	0	6	0	0	0	0	0	0	0	0	0	6	0	0	0	0	0	0	0	0	0	0	0
CECR2	ENSAPLG00000012627	ENSAPLT00000013186	protein_coding	2		0	0	2	0	0	0	0	0	0	0	0	0	0	0	0	0	0	0	0	0	0	0	0	2	0
CECR2	ENSAPLG00000012627	ENSAPLT00000027953	protein_coding	2		0	0	2	0	0	0	0	0	0	0	0	0	0	0	0	0	0	0	0	0	0	0	0	2	0
CECR2	ENSAPLG00000012627	ENSAPLT00000044383	protein_coding	2		0	0	2	0	0	0	0	0	0	0	0	0	0	0	0	0	0	0	0	0	0	0	0	2	0
CEP131	ENSAPLG00000012961	ENSAPLT00000013508	protein_coding	8		0	0	2	6	0	0	0	0	0	0	0	1	0	5	0	0	0	0	0	0	0	0	0	2	0
CEP131	ENSAPLG00000012961	ENSAPLT00000019347	protein_coding	8		0	0	2	6	0	0	0	0	0	0	0	1	0	5	0	0	0	0	0	0	0	0	0	2	0
CERT1	ENSAPLG00000005669	ENSAPLT00000005900	protein_coding	128		0	0	0	128	0	0	0	0	0	0	0	2	0	109	0	0	0	0	0	0	0	0	0	0	17
CERT1	ENSAPLG00000005669	ENSAPLT00000025651	protein_coding	116		0	0	1	115	0	0	0	0	0	0	0	7	0	99	0	0	0	0	0	0	0	0	0	1	9
CERT1	ENSAPLG00000005669	ENSAPLT00000044416	protein_coding	116		0	0	1	115	0	0	0	0	0	0	0	2	0	104	0	0	0	0	0	0	0	0	0	1	9
CETN3	ENSAPLG00000008041	ENSAPLT00000008341	protein_coding	17		0	0	0	17	0	0	0	0	0	0	0	0	0	0	0	0	0	0	0	0	0	0	0	0	17
CETN3	ENSAPLG00000008041	ENSAPLT00000032577	protein_coding	109		0	0	0	109	0	0	0	0	0	0	0	0	0	87	0	0	0	0	0	0	0	0	0	0	22
CETN3	ENSAPLG00000008041	ENSAPLT00000042786	protein_coding	70		0	0	0	70	0	0	0	0	0	0	0	0	0	0	0	0	0	0	0	0	0	0	0	0	70
CFAP410	ENSAPLG00000004295	ENSAPLT00000004407	protein_coding	1		0	0	0	1	0	0	0	0	0	0	0	0	0	1	0	0	0	0	0	0	0	0	0	0	0
CFAP410	ENSAPLG00000004295	ENSAPLT00000029525	protein_coding	1		0	0	0	1	0	0	0	0	0	0	0	0	0	1	0	0	0	0	0	0	0	0	0	0	0
CHCHD3	ENSAPLG00000005618	ENSAPLT00000017919	protein_coding	15		0	0	0	15	0	0	0	0	0	0	0	0	0	15	0	0	0	0	0	0	0	0	0	0	0
CHCHD3	ENSAPLG00000005618	ENSAPLT00000042299	protein_coding	15		0	0	0	15	0	0	0	0	0	0	0	0	0	15	0	0	0	0	0	0	0	0	0	0	0
CHD5	ENSAPLG00000015475	ENSAPLT00000016223	protein_coding	18		0	0	0	18	0	0	0	0	0	0	0	12	0	4	0	0	0	0	0	0	0	0	0	0	2
CHD5	ENSAPLG00000015475	ENSAPLT00000020685	protein_coding	18		0	0	0	18	0	0	0	0	0	0	0	12	0	4	0	0	0	0	0	0	0	0	0	0	2
CHD9	ENSAPLG00000002826	ENSAPLT00000002906	protein_coding	108		0	0	4	104	0	0	0	0	0	0	0	2	0	103	0	0	0	0	0	1	0	0	0	3	0
CHD9	ENSAPLG00000002826	ENSAPLT00000038388	protein_coding	21		0	0	1	20	0	0	0	0	0	0	0	2	0	15	0	0	0	0	0	0	0	0	0	1	3
CHEK2	ENSAPLG00000009586	ENSAPLT00000010044	protein_coding	3		0	0	0	3	0	0	1	0	0	0	0	2	0	0	0	0	0	0	0	0	0	0	0	0	0
CHEK2	ENSAPLG00000009586	ENSAPLT00000034169	protein_coding	1		0	0	0	1	0	0	0	0	0	0	0	0	0	0	0	0	0	0	0	0	0	0	0	0	1
CHIC1	ENSAPLG00000003475	ENSAPLT00000003549	protein_coding	2		0	0	0	2	0	0	0	0	0	0	0	0	0	2	0	0	0	0	0	0	0	0	0	0	0
CHIC1	ENSAPLG00000003475	ENSAPLT00000009426	protein_coding	2		0	0	0	2	0	0	0	0	0	0	0	0	0	2	0	0	0	0	0	0	0	0	0	0	0
CHIC1	ENSAPLG00000003475	ENSAPLT00000037357	protein_coding	2		0	0	0	2	0	0	0	0	0	0	0	0	0	2	0	0	0	0	0	0	0	0	0	0	0
CHL1	ENSAPLG00000007000	ENSAPLT00000007294	protein_coding	2		0	0	0	2	0	0	0	0	0	0	0	0	0	2	0	0	0	0	0	0	0	0	0	0	0
CHL1	ENSAPLG00000007000	ENSAPLT00000010019	protein_coding	2		0	0	0	2	0	0	0	0	0	0	0	0	0	2	0	0	0	0	0	0	0	0	0	0	0
CHL1	ENSAPLG00000007000	ENSAPLT00000032414	protein_coding	2		0	0	0	2	0	0	0	0	0	0	0	0	0	2	0	0	0	0	0	0	0	0	0	0	0
CHL1	ENSAPLG00000007000	ENSAPLT00000043345	protein_coding	2		0	0	0	2	0	0	0	0	0	0	0	0	0	2	0	0	0	0	0	0	0	0	0	0	0
CHL1	ENSAPLG00000007000	ENSAPLT00000044302	protein_coding	2		0	0	0	2	0	0	0	0	0	0	0	0	0	2	0	0	0	0	0	0	0	0	0	0	0
CHRDL2	ENSAPLG00000005779	ENSAPLT00000005980	protein_coding	18		0	0	2	16	0	0	0	0	0	0	0	7	0	2	0	0	0	0	0	0	0	0	0	2	7
CHRDL2	ENSAPLG00000005779	ENSAPLT00000036039	protein_coding	36		0	0	0	36	0	0	0	0	0	0	0	18	0	18	0	0	0	0	0	0	0	0	0	0	0
CHRDL2	ENSAPLG00000005779	ENSAPLT00000045149	protein_coding	36		0	0	0	36	0	0	0	0	0	0	0	18	0	11	0	0	0	0	0	0	0	0	0	0	7
CHRND	ENSAPLG00000028659	ENSAPLT00000028884	protein_coding	8		0	0	2	6	0	0	0	0	0	0	0	1	0	5	0	0	0	0	0	0	0	0	0	2	0
CIBAR1	ENSAPLG00000015090	ENSAPLT00000015725	protein_coding	22		0	0	0	22	0	0	0	0	0	0	0	16	0	6	0	0	0	0	0	0	0	0	0	0	0
CIBAR1	ENSAPLG00000015090	ENSAPLT00000015728	protein_coding	22		0	0	0	22	0	0	0	0	0	0	0	16	0	6	0	0	0	0	0	0	0	0	0	0	0
CIBAR1	ENSAPLG00000015090	ENSAPLT00000021059	protein_coding	23		0	0	0	23	3	0	0	0	0	0	0	14	0	6	0	0	0	0	0	0	0	0	0	0	0
CIBAR1	ENSAPLG00000015090	ENSAPLT00000024700	protein_coding	23		0	0	0	23	3	0	0	0	0	0	0	14	0	6	0	0	0	0	0	0	0	0	0	0	0
CIRBP	ENSAPLG00000016807	ENSAPLT00000025687	protein_coding	2		0	0	0	2	0	0	0	0	0	0	0	0	0	0	0	0	0	0	0	0	0	0	0	0	2
CIRBP	ENSAPLG00000016807	ENSAPLT00000028598	protein_coding	2		0	0	0	2	0	0	0	0	0	0	0	0	0	0	0	0	0	0	0	0	0	0	0	0	2
CIRBP	ENSAPLG00000016807	ENSAPLT00000046413	protein_coding	2		0	0	0	2	0	0	0	0	0	0	0	0	0	0	0	0	0	0	0	0	0	0	0	0	2
CLASP1	ENSAPLG00000002082	ENSAPLT00000002324	protein_coding	1		0	0	0	1	0	0	0	0	0	0	0	0	0	1	0	0	0	0	0	0	0	0	0	0	0
CLASP1	ENSAPLG00000002082	ENSAPLT00000017634	protein_coding	1		0	0	0	1	0	0	0	0	0	0	0	0	0	1	0	0	0	0	0	0	0	0	0	0	0
CLASP1	ENSAPLG00000002082	ENSAPLT00000030590	protein_coding	1		0	0	0	1	0	0	0	0	0	0	0	0	0	1	0	0	0	0	0	0	0	0	0	0	0
CLASP1	ENSAPLG00000002082	ENSAPLT00000036448	protein_coding	1		0	0	0	1	0	0	0	0	0	0	0	0	0	1	0	0	0	0	0	0	0	0	0	0	0
CLASP1	ENSAPLG00000002082	ENSAPLT00000036970	protein_coding	1		0	0	0	1	0	0	0	0	0	0	0	0	0	1	0	0	0	0	0	0	0	0	0	0	0
CLASP1	ENSAPLG00000002082	ENSAPLT00000044738	protein_coding	1		0	0	0	1	0	0	0	0	0	0	0	0	0	1	0	0	0	0	0	0	0	0	0	0	0
CLCN5	ENSAPLG00000011775	ENSAPLT00000012290	protein_coding	47		0	0	1	46	0	0	0	0	0	0	0	14	0	32	0	0	0	0	0	0	0	0	0	1	0
CLCN5	ENSAPLG00000011775	ENSAPLT00000021705	protein_coding	92		0	0	1	91	0	0	1	0	0	0	0	14	0	55	0	0	0	0	0	0	0	0	0	1	21
CLCN5	ENSAPLG00000011775	ENSAPLT00000038268	protein_coding	78		0	0	1	77	0	0	0	0	0	0	0	14	0	48	0	0	0	0	0	0	0	0	0	1	15
CLCN5	ENSAPLG00000011775	ENSAPLT00000041032	protein_coding	85		0	0	1	84	0	0	0	0	0	0	0	14	0	48	0	0	0	0	0	0	0	0	0	1	22
CLHC1	ENSAPLG00000005586	ENSAPLT00000005773	protein_coding	2		0	0	0	2	0	0	0	0	0	0	0	0	0	2	0	0	0	0	0	0	0	0	0	0	0
CLHC1	ENSAPLG00000005586	ENSAPLT00000026015	protein_coding	2		0	0	0	2	0	0	0	0	0	0	0	0	0	0	0	0	0	0	0	0	0	0	0	0	2
CLIC2	ENSAPLG00000000963	ENSAPLT00000038112	protein_coding	142		0	0	1	141	10	0	0	0	0	0	0	30	0	17	0	0	0	0	0	0	0	0	0	1	84
CLIP4	ENSAPLG00000013533	ENSAPLT00000014125	protein_coding	2		0	0	0	2	0	0	0	0	0	0	0	0	0	0	0	0	0	0	0	0	0	0	0	0	2
CLIP4	ENSAPLG00000013533	ENSAPLT00000017935	protein_coding	2		0	0	0	2	0	0	0	0	0	0	0	0	0	0	0	0	0	0	0	0	0	0	0	0	2
CLIP4	ENSAPLG00000013533	ENSAPLT00000037636	protein_coding	2		0	0	0	2	0	0	0	0	0	0	0	0	0	0	0	0	0	0	0	0	0	0	0	0	2
CLSPN	ENSAPLG00000011178	ENSAPLT00000010561	protein_coding	6		0	0	0	6	0	0	0	0	0	0	0	0	0	0	0	0	0	0	0	0	0	0	0	0	6
CLSPN	ENSAPLG00000011178	ENSAPLT00000011626	protein_coding	6		0	0	0	6	0	0	0	0	0	0	0	0	0	0	0	0	0	0	0	0	0	0	0	0	6
CLSTN1	ENSAPLG00000007340	ENSAPLT00000007706	protein_coding	1		0	0	0	1	0	0	0	0	0	0	0	0	0	1	0	0	0	0	0	0	0	0	0	0	0
CLSTN1	ENSAPLG00000007340	ENSAPLT00000029348	protein_coding	1		0	0	0	1	0	0	0	0	0	0	0	0	0	1	0	0	0	0	0	0	0	0	0	0	0
CLSTN1	ENSAPLG00000007340	ENSAPLT00000031602	protein_coding	1		0	0	0	1	0	0	0	0	0	0	0	0	0	1	0	0	0	0	0	0	0	0	0	0	0
CLSTN1	ENSAPLG00000007340	ENSAPLT00000034270	protein_coding	1		0	0	0	1	0	0	0	0	0	0	0	0	0	1	0	0	0	0	0	0	0	0	0	0	0
CLUH	ENSAPLG00000004181	ENSAPLT00000004369	protein_coding	36		0	0	0	36	0	0	0	0	0	0	0	9	0	24	0	0	0	0	0	0	0	0	0	0	3
CLUH	ENSAPLG00000004181	ENSAPLT00000020919	protein_coding	36		0	0	0	36	0	0	0	0	0	0	0	9	0	24	0	0	0	0	0	0	0	0	0	0	3
CNDP1	ENSAPLG00000008937	ENSAPLT00000004397	protein_coding	6		0	0	0	6	0	0	0	0	0	0	0	0	0	6	0	0	0	0	0	0	0	0	0	0	0
CNDP1	ENSAPLG00000008937	ENSAPLT00000009296	protein_coding	6		0	0	0	6	0	0	0	0	0	0	0	0	0	5	0	0	0	0	0	0	0	0	0	0	1
CNDP1	ENSAPLG00000008937	ENSAPLT00000038733	protein_coding	6		0	0	0	6	0	0	0	0	0	0	0	0	0	5	0	0	0	0	0	0	0	0	0	0	1
CNN3	ENSAPLG00000011050	ENSAPLT00000011508	protein_coding	5		0	0	0	5	0	0	0	0	0	0	0	0	0	0	0	0	0	0	0	0	0	0	0	0	5
CNN3	ENSAPLG00000011050	ENSAPLT00000018310	protein_coding	19		0	0	0	19	0	0	0	0	0	0	0	0	0	19	0	0	0	0	0	0	0	0	0	0	0
CNN3	ENSAPLG00000011050	ENSAPLT00000042866	protein_coding	2		0	0	0	2	0	0	0	0	0	0	0	0	0	0	0	0	0	0	0	0	0	0	0	0	2
CNTFR	ENSAPLG00000005167	ENSAPLT00000005346	protein_coding	32		0	0	0	32	0	0	0	0	0	0	0	0	0	17	0	0	0	0	0	0	0	0	0	0	15
CNTFR	ENSAPLG00000005167	ENSAPLT00000005348	protein_coding	6		0	0	0	6	0	0	0	0	0	0	0	0	0	6	0	0	0	0	0	0	0	0	0	0	0
CNTFR	ENSAPLG00000005167	ENSAPLT00000017667	protein_coding	6		0	0	0	6	0	0	0	0	0	0	0	0	0	6	0	0	0	0	0	0	0	0	0	0	0
CNTFR	ENSAPLG00000005167	ENSAPLT00000023341	protein_coding	50		0	0	1	49	0	1	1	0	0	0	0	0	0	44	0	0	0	0	0	0	0	0	0	0	4
CNTFR	ENSAPLG00000005167	ENSAPLT00000026697	protein_coding	17		0	0	0	17	0	0	0	0	0	0	0	0	0	17	0	0	0	0	0	0	0	0	0	0	0
CNTFR	ENSAPLG00000005167	ENSAPLT00000029149	protein_coding	6		0	0	0	6	0	0	0	0	0	0	0	0	0	6	0	0	0	0	0	0	0	0	0	0	0
CNTFR	ENSAPLG00000005167	ENSAPLT00000031071	protein_coding	17		0	0	0	17	0	0	0	0	0	0	0	0	0	17	0	0	0	0	0	0	0	0	0	0	0
CNTFR	ENSAPLG00000005167	ENSAPLT00000035309	protein_coding	6		0	0	0	6	0	0	0	0	0	0	0	0	0	6	0	0	0	0	0	0	0	0	0	0	0
CNTFR	ENSAPLG00000005167	ENSAPLT00000043787	protein_coding	6		0	0	0	6	0	0	0	0	0	0	0	0	0	6	0	0	0	0	0	0	0	0	0	0	0
CNTLN	ENSAPLG00000007696	ENSAPLT00000008011	protein_coding	2		0	0	0	2	0	0	0	0	0	0	0	0	0	2	0	0	0	0	0	0	0	0	0	0	0
CNTLN	ENSAPLG00000007696	ENSAPLT00000020674	protein_coding	3		0	0	0	3	0	0	0	0	0	0	0	0	0	3	0	0	0	0	0	0	0	0	0	0	0
CNTLN	ENSAPLG00000007696	ENSAPLT00000020810	protein_coding	2		0	0	0	2	0	0	0	0	0	0	0	0	0	2	0	0	0	0	0	0	0	0	0	0	0
CNTLN	ENSAPLG00000007696	ENSAPLT00000024677	protein_coding	3		0	0	0	3	0	0	0	0	0	0	0	0	0	3	0	0	0	0	0	0	0	0	0	0	0
CNTLN	ENSAPLG00000007696	ENSAPLT00000035966	protein_coding	1		0	0	0	1	0	0	0	0	0	0	0	0	0	1	0	0	0	0	0	0	0	0	0	0	0
CNTLN	ENSAPLG00000007696	ENSAPLT00000036314	protein_coding	2		0	0	0	2	0	0	0	0	0	0	0	0	0	2	0	0	0	0	0	0	0	0	0	0	0
CNTLN	ENSAPLG00000007696	ENSAPLT00000039032	protein_coding	3		0	0	0	3	0	0	0	0	0	0	0	0	0	3	0	0	0	0	0	0	0	0	0	0	0
CNTN1	ENSAPLG00000010381	ENSAPLT00000043731	protein_coding	98		0	0	0	98	0	0	6	0	0	0	0	0	0	39	0	0	0	0	0	0	0	0	0	0	53
CNTN1	ENSAPLG00000010381	ENSAPLT00000045009	protein_coding	97		0	0	0	97	0	0	0	0	0	0	0	0	0	36	0	0	0	0	0	0	0	0	0	0	61
CNTN3	ENSAPLG00000009693	ENSAPLT00000010136	protein_coding	12		0	0	0	12	0	0	0	0	0	0	0	0	0	10	0	0	0	0	0	0	0	0	0	0	2
CNTN3	ENSAPLG00000009693	ENSAPLT00000040260	protein_coding	16		0	0	0	16	0	0	0	0	0	0	0	0	0	12	0	0	0	0	0	0	0	0	0	0	4
CNTN6	ENSAPLG00000005639	ENSAPLT00000005886	protein_coding	8		0	0	0	8	0	0	0	0	0	0	0	0	0	4	0	0	0	0	0	0	0	0	0	0	4
CNTN6	ENSAPLG00000005639	ENSAPLT00000037941	protein_coding	8		0	0	0	8	0	0	0	0	0	0	0	0	0	4	0	0	0	0	0	0	0	0	0	0	4
COASY	ENSAPLG00000029143	ENSAPLT00000025326	protein_coding	9		0	0	0	9	0	0	0	0	0	0	0	0	0	0	0	0	0	0	0	0	0	0	0	0	9
COASY	ENSAPLG00000029143	ENSAPLT00000030544	protein_coding	30		0	0	0	30	0	0	0	0	0	0	0	0	0	0	0	0	0	0	0	0	0	0	0	0	30
COASY	ENSAPLG00000029143	ENSAPLT00000030909	protein_coding	30		0	0	0	30	0	0	0	0	0	0	0	0	0	0	0	0	0	0	0	0	0	0	0	0	30
COASY	ENSAPLG00000029143	ENSAPLT00000045631	protein_coding	11		0	0	0	11	0	0	0	0	0	0	0	0	0	0	0	0	0	0	0	0	0	0	0	0	11
COASY	ENSAPLG00000029143	ENSAPLT00000045977	protein_coding	10		0	0	0	10	0	0	0	0	0	0	0	0	0	0	0	0	0	0	0	0	0	0	0	0	10
COASY	ENSAPLG00000029143	ENSAPLT00000047917	protein_coding	3		0	0	0	3	0	0	0	0	0	0	0	0	0	0	0	0	0	0	0	0	0	0	0	0	3
COG1	ENSAPLG00000014310	ENSAPLT00000014925	protein_coding	12		0	0	0	12	0	0	0	0	0	0	0	0	0	12	0	0	0	0	0	0	0	0	0	0	0
COG1	ENSAPLG00000014310	ENSAPLT00000031685	protein_coding	12		0	0	0	12	0	0	0	0	0	0	0	1	0	11	0	0	0	0	0	0	0	0	0	0	0
COL15A1	ENSAPLG00000014374	ENSAPLT00000014995	protein_coding	33		0	0	3	30	0	0	0	0	0	0	0	0	0	30	0	0	0	0	0	0	0	0	0	3	0
COL15A1	ENSAPLG00000014374	ENSAPLT00000021646	protein_coding	33		0	0	3	30	0	0	0	0	0	0	0	0	0	30	0	0	0	0	0	0	0	0	0	3	0
COL15A1	ENSAPLG00000014374	ENSAPLT00000022872	protein_coding	33		0	0	3	30	0	0	0	0	0	0	0	0	0	30	0	0	0	0	0	0	0	0	0	3	0
COL15A1	ENSAPLG00000014374	ENSAPLT00000046444	protein_coding	33		0	0	3	30	0	0	0	0	0	0	0	0	0	30	0	0	0	0	0	0	0	0	0	3	0
COL18A1	ENSAPLG00000019001	ENSAPLT00000019431	protein_coding	2		0	0	0	2	0	0	0	0	0	0	0	1	0	1	0	0	0	0	0	0	0	0	0	0	0
COL18A1	ENSAPLG00000019001	ENSAPLT00000038542	protein_coding	3		0	0	0	3	0	0	0	0	0	0	0	1	0	2	0	0	0	0	0	0	0	0	0	0	0
COL18A1	ENSAPLG00000019001	ENSAPLT00000038777	protein_coding	3		0	0	0	3	0	0	0	0	0	0	0	1	0	2	0	0	0	0	0	0	0	0	0	0	0
COL26A1	ENSAPLG00000000582	ENSAPLT00000000652	protein_coding	22		0	0	0	22	0	0	0	0	0	0	0	3	0	19	0	0	0	0	0	0	0	0	0	0	0
COL26A1	ENSAPLG00000000582	ENSAPLT00000025568	protein_coding	22		0	0	0	22	0	0	0	0	0	0	0	3	0	19	0	0	0	0	0	0	0	0	0	0	0
COL26A1	ENSAPLG00000000582	ENSAPLT00000035068	protein_coding	22		0	0	0	22	0	0	0	0	0	0	0	3	0	19	0	0	0	0	0	0	0	0	0	0	0
COL9A2	ENSAPLG00000003493	ENSAPLT00000003617	protein_coding	2		0	0	0	2	1	0	0	0	0	0	0	0	0	1	0	0	0	0	0	0	0	0	0	0	0
COL9A2	ENSAPLG00000003493	ENSAPLT00000022759	protein_coding	2		0	0	0	2	1	0	0	0	0	0	0	0	0	1	0	0	0	0	0	0	0	0	0	0	0
COL9A2	ENSAPLG00000003493	ENSAPLT00000031555	protein_coding	2		0	0	0	2	1	0	0	0	0	0	0	0	0	1	0	0	0	0	0	0	0	0	0	0	0
COMMD1	ENSAPLG00000006974	ENSAPLT00000007228	protein_coding	7		0	0	0	7	0	0	0	0	0	0	0	0	0	7	0	0	0	0	0	0	0	0	0	0	0
COMMD1	ENSAPLG00000006974	ENSAPLT00000021183	protein_coding	7		0	0	0	7	0	0	0	0	0	0	0	0	0	7	0	0	0	0	0	0	0	0	0	0	0
COMMD1	ENSAPLG00000006974	ENSAPLT00000021390	protein_coding	7		0	0	0	7	0	0	0	0	0	0	0	0	0	7	0	0	0	0	0	0	0	0	0	0	0
COMMD1	ENSAPLG00000006974	ENSAPLT00000033853	protein_coding	7		0	0	0	7	0	0	0	0	0	0	0	0	0	7	0	0	0	0	0	0	0	0	0	0	0
COPS3	ENSAPLG00000004443	ENSAPLT00000004605	protein_coding	7		0	0	0	7	0	0	0	0	0	0	0	0	0	0	0	0	0	0	0	0	0	0	0	0	7
COPS3	ENSAPLG00000004443	ENSAPLT00000019008	protein_coding	7		0	0	0	7	0	0	0	0	0	0	0	0	0	0	0	0	0	0	0	0	0	0	0	0	7
COPS3	ENSAPLG00000004443	ENSAPLT00000024312	protein_coding	7		0	0	0	7	0	0	0	0	0	0	0	0	0	0	0	0	0	0	0	0	0	0	0	0	7
COPS7A	ENSAPLG00000001230	ENSAPLT00000001325	protein_coding	1		0	0	0	1	0	0	0	0	0	0	0	0	0	0	0	0	0	0	0	0	0	0	0	0	1
COPS7A	ENSAPLG00000001230	ENSAPLT00000018113	protein_coding	1		0	0	0	1	0	0	0	0	0	0	0	0	0	0	0	0	0	0	0	0	0	0	0	0	1
CPNE8	ENSAPLG00000015941	ENSAPLT00000016684	protein_coding	148		0	0	0	148	0	0	0	0	0	0	0	0	0	148	0	0	0	0	0	0	0	0	0	0	0
CPNE8	ENSAPLG00000015941	ENSAPLT00000036076	protein_coding	148		0	0	0	148	0	0	0	0	0	0	0	0	0	148	0	0	0	0	0	0	0	0	0	0	0
CPNE8	ENSAPLG00000015941	ENSAPLT00000036884	protein_coding	99		0	0	0	99	0	0	0	0	0	0	0	0	0	99	0	0	0	0	0	0	0	0	0	0	0
CPNE8	ENSAPLG00000015941	ENSAPLT00000041949	protein_coding	120		0	0	0	120	0	0	0	0	0	0	0	21	0	99	0	0	0	0	0	0	0	0	0	0	0
CPSF7	ENSAPLG00000006963	ENSAPLT00000007223	protein_coding	1		0	0	0	1	0	0	0	0	0	0	0	0	0	1	0	0	0	0	0	0	0	0	0	0	0
CPSF7	ENSAPLG00000006963	ENSAPLT00000029850	protein_coding	1		0	0	0	1	0	0	0	0	0	0	0	0	0	1	0	0	0	0	0	0	0	0	0	0	0
CREB5	ENSAPLG00000004960	ENSAPLT00000005119	protein_coding	27		0	0	0	27	0	0	0	0	0	0	0	0	0	27	0	0	0	0	0	0	0	0	0	0	0
CREB5	ENSAPLG00000004960	ENSAPLT00000045887	protein_coding	27		0	0	0	27	0	0	0	0	0	0	0	0	0	27	0	0	0	0	0	0	0	0	0	0	0
CRHR2	ENSAPLG00000011160	ENSAPLT00000011655	protein_coding	3		0	0	0	3	0	0	0	0	0	0	0	0	0	3	0	0	0	0	0	0	0	0	0	0	0
CRHR2	ENSAPLG00000011160	ENSAPLT00000022712	protein_coding	4		0	0	0	4	0	0	1	0	0	0	0	0	0	3	0	0	0	0	0	0	0	0	0	0	0
CRHR2	ENSAPLG00000011160	ENSAPLT00000025127	protein_coding	4		0	0	0	4	0	0	1	0	0	0	0	0	0	3	0	0	0	0	0	0	0	0	0	0	0
CRISPLD2	ENSAPLG00000011940	ENSAPLT00000012473	protein_coding	5		0	0	0	5	0	0	0	0	0	0	0	4	0	1	0	0	0	0	0	0	0	0	0	0	0
CRISPLD2	ENSAPLG00000011940	ENSAPLT00000020988	protein_coding	5		0	0	0	5	0	0	0	0	0	0	0	0	0	5	0	0	0	0	0	0	0	0	0	0	0
CRTC1	ENSAPLG00000010657	ENSAPLT00000011115	protein_coding	107		0	0	5	102	0	0	0	0	0	0	0	14	0	89	0	0	0	0	0	1	0	0	0	4	0
CRTC1	ENSAPLG00000010657	ENSAPLT00000021220	protein_coding	107		0	0	5	102	0	0	0	0	0	0	0	14	0	89	0	0	0	0	0	1	0	0	0	4	0
CRTC1	ENSAPLG00000010657	ENSAPLT00000035958	protein_coding	107		0	0	5	102	0	0	0	0	0	0	0	14	0	89	0	0	0	0	0	1	0	0	0	4	0
CRTC1	ENSAPLG00000010657	ENSAPLT00000037235	protein_coding	107		0	0	5	102	0	0	0	0	0	0	0	14	0	89	0	0	0	0	0	1	0	0	0	4	0
CRYBG3	ENSAPLG00000004185	ENSAPLT00000004320	protein_coding	24		0	0	1	23	0	0	0	0	0	0	0	0	0	7	0	0	0	0	0	0	0	0	0	1	16
CRYBG3	ENSAPLG00000004185	ENSAPLT00000037234	protein_coding	8		0	0	1	7	0	0	0	0	0	0	0	0	0	7	0	0	0	0	0	0	0	0	0	1	0
CSF3R	ENSAPLG00000007972	ENSAPLT00000008291	protein_coding	21		0	0	5	16	0	0	0	0	0	0	0	0	0	13	0	0	0	0	0	0	0	0	0	5	3
CSF3R	ENSAPLG00000007972	ENSAPLT00000025050	protein_coding	21		0	0	4	17	0	0	0	0	0	0	0	0	0	14	0	0	0	0	0	0	0	0	0	4	3
CSF3R	ENSAPLG00000007972	ENSAPLT00000028977	protein_coding	21		0	0	6	15	0	0	0	0	0	0	0	0	0	12	0	0	0	0	0	0	0	0	0	6	3
CSRP3	ENSAPLG00000008804	ENSAPLT00000009182	protein_coding	10		0	0	0	10	0	0	0	0	0	0	0	1	0	2	0	0	0	0	0	0	0	0	0	0	7
CSRP3	ENSAPLG00000008804	ENSAPLT00000034812	protein_coding	10		0	0	0	10	0	0	0	0	0	0	0	1	0	2	0	0	0	0	0	0	0	0	0	0	7
CSTF1	ENSAPLG00000004391	ENSAPLT00000004534	protein_coding	84		0	0	0	84	0	0	0	0	0	0	0	8	0	15	0	0	0	0	0	0	0	0	0	0	61
CSTF1	ENSAPLG00000004391	ENSAPLT00000047950	protein_coding	84		0	0	0	84	0	0	0	0	0	0	0	8	0	15	0	0	0	0	0	0	0	0	0	0	61
CSTF3	ENSAPLG00000007217	ENSAPLT00000007566	protein_coding	5		0	0	1	4	0	0	0	0	0	0	0	0	0	4	0	0	0	0	0	0	0	0	0	1	0
CSTF3	ENSAPLG00000007217	ENSAPLT00000045199	protein_coding	5		0	0	1	4	0	0	0	0	0	0	0	0	0	4	0	0	0	0	0	0	0	0	0	1	0
CSTF3	ENSAPLG00000007217	ENSAPLT00000048458	protein_coding	5		0	0	1	4	0	0	0	0	0	0	0	0	0	4	0	0	0	0	0	0	0	0	0	1	0
CTCF	ENSAPLG00000007458	ENSAPLT00000007769	protein_coding	1		0	0	0	1	0	0	0	0	0	0	0	0	0	1	0	0	0	0	0	0	0	0	0	0	0
CTCF	ENSAPLG00000007458	ENSAPLT00000029594	protein_coding	1		0	0	0	1	0	0	0	0	0	0	0	0	0	1	0	0	0	0	0	0	0	0	0	0	0
CTCF	ENSAPLG00000007458	ENSAPLT00000041542	protein_coding	1		0	0	0	1	0	0	0	0	0	0	0	0	0	1	0	0	0	0	0	0	0	0	0	0	0
CTIF	ENSAPLG00000014486	ENSAPLT00000007009	protein_coding	7		0	0	0	7	0	0	0	0	0	0	0	0	0	7	0	0	0	0	0	0	0	0	0	0	0
CTIF	ENSAPLG00000014486	ENSAPLT00000015086	protein_coding	7		0	0	0	7	0	0	0	0	0	0	0	0	0	7	0	0	0	0	0	0	0	0	0	0	0
CTIF	ENSAPLG00000014486	ENSAPLT00000020569	protein_coding	7		0	0	0	7	0	0	0	0	0	0	0	0	0	7	0	0	0	0	0	0	0	0	0	0	0
CTIF	ENSAPLG00000014486	ENSAPLT00000048002	protein_coding	7		0	0	0	7	0	0	0	0	0	0	0	0	0	7	0	0	0	0	0	0	0	0	0	0	0
CTSH	ENSAPLG00000006722	ENSAPLT00000006982	protein_coding	6		0	0	0	6	0	0	0	0	0	0	0	0	0	0	0	0	0	0	0	0	0	0	0	0	6
CTSH	ENSAPLG00000006722	ENSAPLT00000023606	protein_coding	6		0	0	0	6	0	0	0	0	0	0	0	0	0	0	0	0	0	0	0	0	0	0	0	0	6
CUEDC1	ENSAPLG00000026352	ENSAPLT00000012133	protein_coding	4		0	0	0	4	0	0	0	0	0	0	0	0	0	4	0	0	0	0	0	0	0	0	0	0	0
CUEDC1	ENSAPLG00000026352	ENSAPLT00000017317	protein_coding	4		0	0	0	4	0	0	0	0	0	0	0	0	0	4	0	0	0	0	0	0	0	0	0	0	0
CUEDC1	ENSAPLG00000026352	ENSAPLT00000025863	protein_coding	4		0	0	0	4	0	0	0	0	0	0	0	0	0	4	0	0	0	0	0	0	0	0	0	0	0
CUEDC1	ENSAPLG00000026352	ENSAPLT00000026074	protein_coding	2		0	0	0	2	0	0	0	0	0	0	0	0	0	0	0	0	0	0	0	0	0	0	0	0	2
CUEDC1	ENSAPLG00000026352	ENSAPLT00000032070	protein_coding	4		0	0	0	4	0	0	0	0	0	0	0	0	0	4	0	0	0	0	0	0	0	0	0	0	0
CUEDC1	ENSAPLG00000026352	ENSAPLT00000034139	protein_coding	4		0	0	0	4	0	0	0	0	0	0	0	0	0	4	0	0	0	0	0	0	0	0	0	0	0
CUL2	ENSAPLG00000014251	ENSAPLT00000014921	protein_coding	1		0	0	0	1	0	0	0	0	0	0	0	0	0	1	0	0	0	0	0	0	0	0	0	0	0
CUL2	ENSAPLG00000014251	ENSAPLT00000030001	protein_coding	1		0	0	0	1	0	0	0	0	0	0	0	0	0	1	0	0	0	0	0	0	0	0	0	0	0
CUL2	ENSAPLG00000014251	ENSAPLT00000036990	protein_coding	1		0	0	0	1	0	0	0	0	0	0	0	0	0	1	0	0	0	0	0	0	0	0	0	0	0
CUL2	ENSAPLG00000014251	ENSAPLT00000044996	protein_coding	1		0	0	0	1	0	0	0	0	0	0	0	0	0	1	0	0	0	0	0	0	0	0	0	0	0
CUL3	ENSAPLG00000008361	ENSAPLT00000008732	protein_coding	1		0	0	0	1	0	0	0	0	0	0	0	1	0	0	0	0	0	0	0	0	0	0	0	0	0
CUL3	ENSAPLG00000008361	ENSAPLT00000025740	protein_coding	1		0	0	0	1	0	0	0	0	0	0	0	1	0	0	0	0	0	0	0	0	0	0	0	0	0
CUL3	ENSAPLG00000008361	ENSAPLT00000034917	protein_coding	1		0	0	0	1	0	0	0	0	0	0	0	1	0	0	0	0	0	0	0	0	0	0	0	0	0
CUL3	ENSAPLG00000008361	ENSAPLT00000046797	protein_coding	1		0	0	0	1	0	0	0	0	0	0	0	0	0	1	0	0	0	0	0	0	0	0	0	0	0
CUL3	ENSAPLG00000008361	ENSAPLT00000047387	protein_coding	1		0	0	0	1	0	0	0	0	0	0	0	0	0	1	0	0	0	0	0	0	0	0	0	0	0
DAAM2	ENSAPLG00000012050	ENSAPLT00000012597	protein_coding	214		0	0	0	214	0	0	1	0	0	0	0	0	0	188	0	0	0	0	0	0	0	0	0	0	25
DAAM2	ENSAPLG00000012050	ENSAPLT00000022819	protein_coding	216		0	0	0	216	0	0	1	0	0	0	0	0	0	215	0	0	0	0	0	0	0	0	0	0	0
DACH2	ENSAPLG00000006115	ENSAPLT00000006350	protein_coding	22		0	0	0	22	0	0	0	0	0	0	0	3	0	19	0	0	0	0	0	0	0	0	0	0	0
DACH2	ENSAPLG00000006115	ENSAPLT00000031774	protein_coding	22		0	0	0	22	0	0	0	0	0	0	0	3	0	19	0	0	0	0	0	0	0	0	0	0	0
DAG1	ENSAPLG00000023906	ENSAPLT00000020175	protein_coding	3		0	0	0	3	0	0	0	0	0	0	0	0	0	0	0	0	0	0	0	0	0	0	0	0	3
DAG1	ENSAPLG00000023906	ENSAPLT00000031944	protein_coding	3		0	0	0	3	0	0	0	0	0	0	0	0	0	0	0	0	0	0	0	0	0	0	0	0	3
DAG1	ENSAPLG00000023906	ENSAPLT00000037001	protein_coding	10		0	0	0	10	0	0	0	0	0	0	0	0	0	3	0	0	0	0	0	0	0	0	0	0	7
DAG1	ENSAPLG00000023906	ENSAPLT00000042825	protein_coding	13		0	0	0	13	0	0	0	0	0	0	0	0	0	13	0	0	0	0	0	0	0	0	0	0	0
DAPK1	ENSAPLG00000014607	ENSAPLT00000015325	protein_coding	37		0	0	1	36	0	0	0	0	0	0	0	1	0	27	0	0	0	0	0	0	0	0	0	1	8
DAPK1	ENSAPLG00000014607	ENSAPLT00000017226	protein_coding	62		0	0	2	60	0	0	0	0	0	0	0	2	0	45	0	0	0	0	0	0	0	0	0	2	13
DAPK1	ENSAPLG00000014607	ENSAPLT00000034419	protein_coding	54		0	0	1	53	0	0	1	0	0	0	0	1	0	46	0	0	0	0	0	0	0	0	0	1	5
DAPK3	ENSAPLG00000030975	ENSAPLT00000038339	protein_coding	3		0	0	0	3	0	0	0	0	0	0	0	1	0	2	0	0	0	0	0	0	0	0	0	0	0
DCAF6	ENSAPLG00000004966	ENSAPLT00000005181	protein_coding	5		0	0	0	5	0	0	0	0	0	0	0	0	0	5	0	0	0	0	0	0	0	0	0	0	0
DCAF6	ENSAPLG00000004966	ENSAPLT00000024651	protein_coding	5		0	0	0	5	0	0	0	0	0	0	0	0	0	5	0	0	0	0	0	0	0	0	0	0	0
DCAF6	ENSAPLG00000004966	ENSAPLT00000040046	protein_coding	5		0	0	0	5	0	0	0	0	0	0	0	0	0	5	0	0	0	0	0	0	0	0	0	0	0
DCAF6	ENSAPLG00000004966	ENSAPLT00000042304	protein_coding	5		0	0	0	5	0	0	0	0	0	0	0	0	0	5	0	0	0	0	0	0	0	0	0	0	0
DCAF6	ENSAPLG00000004966	ENSAPLT00000042652	protein_coding	5		0	0	0	5	0	0	0	0	0	0	0	0	0	5	0	0	0	0	0	0	0	0	0	0	0
DCAF6	ENSAPLG00000004966	ENSAPLT00000044418	protein_coding	5		0	0	0	5	0	0	0	0	0	0	0	0	0	5	0	0	0	0	0	0	0	0	0	0	0
DCC	ENSAPLG00000009368	ENSAPLT00000009845	protein_coding	33		0	0	0	33	0	0	0	0	0	0	0	0	0	32	0	0	0	0	0	0	0	0	0	0	1
DCC	ENSAPLG00000009368	ENSAPLT00000044019	protein_coding	32		0	0	0	32	0	0	0	0	0	0	0	0	0	32	0	0	0	0	0	0	0	0	0	0	0
DDAH1	ENSAPLG00000017443	ENSAPLT00000003584	protein_coding	108		0	0	0	108	0	0	0	0	0	0	0	6	0	98	0	0	0	0	0	0	0	0	0	0	4
DDAH1	ENSAPLG00000017443	ENSAPLT00000028435	protein_coding	117		0	0	0	117	0	0	0	0	0	0	0	6	0	111	0	0	0	0	0	0	0	0	0	0	0
DDAH1	ENSAPLG00000017443	ENSAPLT00000045435	protein_coding	100		0	0	0	100	0	0	0	0	0	0	0	2	0	94	0	0	0	0	0	0	0	0	0	0	4
DDC	ENSAPLG00000003245	ENSAPLT00000003348	protein_coding	58		0	0	0	58	0	0	0	0	0	0	0	30	0	28	0	0	0	0	0	0	0	0	0	0	0
DDC	ENSAPLG00000003245	ENSAPLT00000017891	protein_coding	58		0	0	0	58	0	0	0	0	0	0	0	30	0	28	0	0	0	0	0	0	0	0	0	0	0
DDC	ENSAPLG00000003245	ENSAPLT00000029683	protein_coding	58		0	0	0	58	0	0	0	0	0	0	0	30	0	28	0	0	0	0	0	0	0	0	0	0	0
DDX17	ENSAPLG00000014334	ENSAPLT00000014978	protein_coding	1		0	0	0	1	0	0	0	0	0	0	0	0	0	0	0	0	0	0	0	0	0	0	0	0	1
DDX17	ENSAPLG00000014334	ENSAPLT00000031708	protein_coding	1		0	0	0	1	0	0	0	0	0	0	0	0	0	0	0	0	0	0	0	0	0	0	0	0	1
DDX59	ENSAPLG00000012921	ENSAPLT00000013453	protein_coding	1		0	0	0	1	0	0	0	0	0	0	0	0	0	0	0	0	0	0	0	0	0	0	0	0	1
DDX59	ENSAPLG00000012921	ENSAPLT00000029224	protein_coding	1		0	0	0	1	0	0	0	0	0	0	0	0	0	1	0	0	0	0	0	0	0	0	0	0	0
DDX59	ENSAPLG00000012921	ENSAPLT00000040808	protein_coding	1		0	0	0	1	0	0	0	0	0	0	0	0	0	1	0	0	0	0	0	0	0	0	0	0	0
DDX59	ENSAPLG00000012921	ENSAPLT00000040859	protein_coding	1		0	0	0	1	0	0	0	0	0	0	0	0	0	1	0	0	0	0	0	0	0	0	0	0	0
DENND1A	ENSAPLG00000005294	ENSAPLT00000005532	protein_coding	23		0	0	0	23	0	0	0	0	0	0	0	0	0	23	0	0	0	0	0	0	0	0	0	0	0
DENND1A	ENSAPLG00000005294	ENSAPLT00000020134	protein_coding	23		0	0	0	23	0	0	0	0	0	0	0	0	0	23	0	0	0	0	0	0	0	0	0	0	0
DENND1A	ENSAPLG00000005294	ENSAPLT00000034330	protein_coding	23		0	0	0	23	0	0	0	0	0	0	0	0	0	23	0	0	0	0	0	0	0	0	0	0	0
DENND1A	ENSAPLG00000005294	ENSAPLT00000047569	protein_coding	23		0	0	0	23	0	0	0	0	0	0	0	0	0	23	0	0	0	0	0	0	0	0	0	0	0
DENND4C	ENSAPLG00000005223	ENSAPLT00000005454	protein_coding	44		0	0	2	42	0	0	0	0	0	0	0	8	0	33	0	0	0	0	0	2	0	0	0	1	2
DENND4C	ENSAPLG00000005223	ENSAPLT00000019253	protein_coding	44		0	0	2	42	0	0	0	0	0	0	0	8	0	33	0	0	0	0	0	2	0	0	0	1	2
DENND4C	ENSAPLG00000005223	ENSAPLT00000021519	protein_coding	45		0	0	2	43	2	0	0	0	0	0	0	7	0	33	0	0	0	0	0	2	0	0	0	1	2
DENND4C	ENSAPLG00000005223	ENSAPLT00000045697	protein_coding	45		0	0	2	43	2	0	0	0	0	0	0	7	0	33	0	0	0	0	0	2	0	0	0	1	2
DEPDC1	ENSAPLG00000002417	ENSAPLT00000002470	protein_coding	1		0	0	0	1	0	0	0	0	0	0	0	0	0	0	0	0	0	0	0	0	0	0	0	0	1
DEPDC1	ENSAPLG00000002417	ENSAPLT00000020308	protein_coding	1		0	0	0	1	0	0	0	0	0	0	0	0	0	0	0	0	0	0	0	0	0	0	0	0	1
DEPTOR	ENSAPLG00000008162	ENSAPLT00000008488	protein_coding	3		0	0	0	3	0	0	0	0	0	0	0	0	0	1	0	0	0	0	0	0	0	0	0	0	2
DEPTOR	ENSAPLG00000008162	ENSAPLT00000042322	protein_coding	3		0	0	0	3	0	0	0	0	0	0	0	1	0	0	0	0	0	0	0	0	0	0	0	0	2
DES	ENSAPLG00000027827	ENSAPLT00000022918	protein_coding	4		0	0	0	4	0	0	0	0	0	0	0	0	0	4	0	0	0	0	0	0	0	0	0	0	0
DES	ENSAPLG00000027827	ENSAPLT00000045083	protein_coding	4		0	0	0	4	0	0	0	0	0	0	0	0	0	4	0	0	0	0	0	0	0	0	0	0	0
DGAT2	ENSAPLG00000011172	ENSAPLT00000011643	protein_coding	4		0	0	0	4	0	0	0	0	0	0	0	0	0	4	0	0	0	0	0	0	0	0	0	0	0
DGAT2	ENSAPLG00000011172	ENSAPLT00000022991	protein_coding	4		0	0	0	4	0	0	0	0	0	0	0	0	0	4	0	0	0	0	0	0	0	0	0	0	0
DHRS7	ENSAPLG00000005318	ENSAPLT00000021464	protein_coding	2		0	0	0	2	0	0	0	0	0	0	0	0	0	2	0	0	0	0	0	0	0	0	0	0	0
DHRS7	ENSAPLG00000005318	ENSAPLT00000026029	protein_coding	2		0	0	0	2	0	0	0	0	0	0	0	0	0	2	0	0	0	0	0	0	0	0	0	0	0
DHX58	ENSAPLG00000013187	ENSAPLT00000013739	protein_coding	108		0	0	0	108	0	0	0	0	0	0	0	0	0	108	0	0	0	0	0	0	0	0	0	0	0
DHX58	ENSAPLG00000013187	ENSAPLT00000039552	protein_coding	108		0	0	0	108	0	0	0	0	0	0	0	0	0	108	0	0	0	0	0	0	0	0	0	0	0
DIP2B	ENSAPLG00000012628	ENSAPLT00000013243	protein_coding	11		0	0	0	11	0	0	0	0	0	0	0	0	0	11	0	0	0	0	0	0	0	0	0	0	0
DIP2B	ENSAPLG00000012628	ENSAPLT00000018718	protein_coding	11		0	0	0	11	0	0	0	0	0	0	0	0	0	11	0	0	0	0	0	0	0	0	0	0	0
DIP2B	ENSAPLG00000012628	ENSAPLT00000021477	protein_coding	11		0	0	0	11	0	0	0	0	0	0	0	0	0	11	0	0	0	0	0	0	0	0	0	0	0
DIP2B	ENSAPLG00000012628	ENSAPLT00000042837	protein_coding	11		0	0	0	11	0	0	0	0	0	0	0	0	0	11	0	0	0	0	0	0	0	0	0	0	0
DISC1	ENSAPLG00000024768	ENSAPLT00000021235	protein_coding	1		0	0	0	1	0	0	0	0	0	0	0	0	0	1	0	0	0	0	0	0	0	0	0	0	0
DISC1	ENSAPLG00000024768	ENSAPLT00000022401	protein_coding	1		0	0	0	1	0	0	0	0	0	0	0	0	0	1	0	0	0	0	0	0	0	0	0	0	0
DISC1	ENSAPLG00000024768	ENSAPLT00000037384	protein_coding	1		0	0	0	1	0	0	0	0	0	0	0	0	0	1	0	0	0	0	0	0	0	0	0	0	0
DISC1	ENSAPLG00000024768	ENSAPLT00000038200	protein_coding	1		0	0	0	1	0	0	0	0	0	0	0	0	0	1	0	0	0	0	0	0	0	0	0	0	0
DISC1	ENSAPLG00000024768	ENSAPLT00000045843	protein_coding	1		0	0	0	1	0	0	0	0	0	0	0	0	0	1	0	0	0	0	0	0	0	0	0	0	0
DISC1	ENSAPLG00000024768	ENSAPLT00000048388	protein_coding	1		0	0	0	1	0	0	0	0	0	0	0	0	0	1	0	0	0	0	0	0	0	0	0	0	0
DISP1	ENSAPLG00000007189	ENSAPLT00000007463	protein_coding	15		0	0	0	15	0	0	0	0	0	0	0	0	0	15	0	0	0	0	0	0	0	0	0	0	0
DISP1	ENSAPLG00000007189	ENSAPLT00000018540	protein_coding	15		0	0	0	15	0	0	0	0	0	0	0	0	0	15	0	0	0	0	0	0	0	0	0	0	0
DISP1	ENSAPLG00000007189	ENSAPLT00000031393	protein_coding	15		0	0	0	15	0	0	0	0	0	0	0	0	0	15	0	0	0	0	0	0	0	0	0	0	0
DISP1	ENSAPLG00000007189	ENSAPLT00000037964	protein_coding	15		0	0	0	15	0	0	0	0	0	0	0	0	0	15	0	0	0	0	0	0	0	0	0	0	0
DISP1	ENSAPLG00000007189	ENSAPLT00000038467	protein_coding	15		0	0	0	15	0	0	0	0	0	0	0	0	0	15	0	0	0	0	0	0	0	0	0	0	0
DISP1	ENSAPLG00000007189	ENSAPLT00000047105	protein_coding	15		0	0	0	15	0	0	0	0	0	0	0	0	0	15	0	0	0	0	0	0	0	0	0	0	0
DISP1	ENSAPLG00000007189	ENSAPLT00000048153	protein_coding	15		0	0	0	15	0	0	0	0	0	0	0	0	0	15	0	0	0	0	0	0	0	0	0	0	0
DLG5	ENSAPLG00000015221	ENSAPLT00000015909	protein_coding	23		0	0	0	23	0	0	1	0	0	0	0	0	0	5	0	0	0	0	0	0	0	0	0	0	17
DLG5	ENSAPLG00000015221	ENSAPLT00000038035	protein_coding	23		0	0	0	23	0	0	1	0	0	0	0	0	0	5	0	0	0	0	0	0	0	0	0	0	17
DLGAP3	ENSAPLG00000003910	ENSAPLT00000004023	protein_coding	1		0	0	0	1	0	0	0	0	0	0	0	0	0	0	0	0	0	0	0	0	0	0	0	0	1
DLGAP3	ENSAPLG00000003910	ENSAPLT00000020475	protein_coding	1		0	0	0	1	0	0	0	0	0	0	0	0	0	0	0	0	0	0	0	0	0	0	0	0	1
DLGAP3	ENSAPLG00000003910	ENSAPLT00000021140	protein_coding	1		0	0	0	1	0	0	0	0	0	0	0	0	0	0	0	0	0	0	0	0	0	0	0	0	1
DLGAP3	ENSAPLG00000003910	ENSAPLT00000030901	protein_coding	1		0	0	0	1	0	0	0	0	0	0	0	0	0	0	0	0	0	0	0	0	0	0	0	0	1
DLGAP3	ENSAPLG00000003910	ENSAPLT00000042799	protein_coding	1		0	0	0	1	0	0	0	0	0	0	0	0	0	0	0	0	0	0	0	0	0	0	0	0	1
DMC1	ENSAPLG00000014309	ENSAPLT00000014923	protein_coding	2		0	0	0	2	0	0	0	0	0	0	0	1	0	0	0	0	0	0	0	0	0	0	0	0	1
DMC1	ENSAPLG00000014309	ENSAPLT00000024826	protein_coding	2		0	0	0	2	0	0	0	0	0	0	0	1	0	0	0	0	0	0	0	0	0	0	0	0	1
DMRT3	ENSAPLG00000013743	ENSAPLT00000014314	protein_coding	23		0	0	0	23	0	0	0	0	0	0	0	0	0	23	0	0	0	0	0	0	0	0	0	0	0
DMRT3	ENSAPLG00000013743	ENSAPLT00000014430	protein_coding	23		0	0	0	23	0	0	0	0	0	0	0	0	0	23	0	0	0	0	0	0	0	0	0	0	0
DMRT3	ENSAPLG00000013743	ENSAPLT00000020458	protein_coding	23		0	0	0	23	0	0	0	0	0	0	0	0	0	23	0	0	0	0	0	0	0	0	0	0	0
DMRT3	ENSAPLG00000013743	ENSAPLT00000030214	protein_coding	23		0	0	0	23	0	0	0	0	0	0	0	0	0	23	0	0	0	0	0	0	0	0	0	0	0
DNAH8	ENSAPLG00000003458	ENSAPLT00000003597	protein_coding	6		0	0	0	6	0	0	0	0	0	0	0	0	0	6	0	0	0	0	0	0	0	0	0	0	0
DNAH8	ENSAPLG00000003458	ENSAPLT00000020957	protein_coding	6		0	0	0	6	0	0	0	0	0	0	0	0	0	6	0	0	0	0	0	0	0	0	0	0	0
DNAI1	ENSAPLG00000002669	ENSAPLT00000002728	protein_coding	241		0	0	3	238	0	0	0	0	0	0	0	28	0	211	0	0	0	0	0	2	0	0	0	1	1
DNAI1	ENSAPLG00000002669	ENSAPLT00000030587	protein_coding	287		0	0	3	284	6	0	0	0	0	0	0	3	0	276	0	0	0	0	0	2	0	0	0	1	1
DNASE2B	ENSAPLG00000026479	ENSAPLT00000021639	protein_coding	2		0	0	0	2	0	0	0	0	0	0	0	0	0	2	0	0	0	0	0	0	0	0	0	0	0
DNASE2B	ENSAPLG00000026479	ENSAPLT00000045684	protein_coding	2		0	0	0	2	0	0	0	0	0	0	0	0	0	2	0	0	0	0	0	0	0	0	0	0	0
DNER	ENSAPLG00000008889	ENSAPLT00000009259	protein_coding	88		0	0	1	87	0	0	0	0	0	0	0	1	0	86	0	0	0	0	0	0	0	0	0	1	0
DNER	ENSAPLG00000008889	ENSAPLT00000018732	protein_coding	88		0	0	1	87	0	0	0	0	0	0	0	1	0	86	0	0	0	0	0	0	0	0	0	1	0
DNMT3B	ENSAPLG00000003607	ENSAPLT00000003694	protein_coding	1		0	0	0	1	0	0	0	0	0	0	0	0	0	0	0	0	0	0	0	0	0	0	0	0	1
DNMT3B	ENSAPLG00000003607	ENSAPLT00000017201	protein_coding	1		0	0	0	1	0	0	0	0	0	0	0	0	0	0	0	0	0	0	0	0	0	0	0	0	1
DNMT3B	ENSAPLG00000003607	ENSAPLT00000023423	protein_coding	1		0	0	0	1	0	0	0	0	0	0	0	0	0	1	0	0	0	0	0	0	0	0	0	0	0
DNMT3B	ENSAPLG00000003607	ENSAPLT00000032936	protein_coding	1		0	0	0	1	0	0	0	0	0	0	0	0	0	1	0	0	0	0	0	0	0	0	0	0	0
DNMT3B	ENSAPLG00000003607	ENSAPLT00000046242	protein_coding	1		0	0	0	1	0	0	0	0	0	0	0	0	0	0	0	0	0	0	0	0	0	0	0	0	1
DNTT	ENSAPLG00000012429	ENSAPLT00000012950	protein_coding	1		0	0	0	1	0	0	0	0	0	0	0	1	0	0	0	0	0	0	0	0	0	0	0	0	0
DNTT	ENSAPLG00000012429	ENSAPLT00000022244	protein_coding	1		0	0	0	1	0	0	0	0	0	0	0	1	0	0	0	0	0	0	0	0	0	0	0	0	0
DNTT	ENSAPLG00000012429	ENSAPLT00000039510	protein_coding	1		0	0	0	1	0	0	0	0	0	0	0	1	0	0	0	0	0	0	0	0	0	0	0	0	0
DNTT	ENSAPLG00000012429	ENSAPLT00000048374	protein_coding	7		0	0	0	7	0	0	0	0	0	0	0	1	0	6	0	0	0	0	0	0	0	0	0	0	0
DOCK10	ENSAPLG00000006337	ENSAPLT00000006735	protein_coding	2		0	0	0	2	0	0	0	0	0	0	0	0	0	2	0	0	0	0	0	0	0	0	0	0	0
DOCK10	ENSAPLG00000006337	ENSAPLT00000027098	protein_coding	2		0	0	0	2	0	0	0	0	0	0	0	0	0	2	0	0	0	0	0	0	0	0	0	0	0
DOCK10	ENSAPLG00000006337	ENSAPLT00000031061	protein_coding	2		0	0	0	2	0	0	0	0	0	0	0	0	0	2	0	0	0	0	0	0	0	0	0	0	0
DOCK10	ENSAPLG00000006337	ENSAPLT00000031607	protein_coding	2		0	0	0	2	0	0	0	0	0	0	0	0	0	2	0	0	0	0	0	0	0	0	0	0	0
DOCK10	ENSAPLG00000006337	ENSAPLT00000037117	protein_coding	2		0	0	0	2	0	0	0	0	0	0	0	0	0	2	0	0	0	0	0	0	0	0	0	0	0
DOCK10	ENSAPLG00000006337	ENSAPLT00000042762	protein_coding	2		0	0	0	2	0	0	0	0	0	0	0	0	0	2	0	0	0	0	0	0	0	0	0	0	0
DOCK10	ENSAPLG00000006337	ENSAPLT00000043637	protein_coding	2		0	0	0	2	0	0	0	0	0	0	0	0	0	2	0	0	0	0	0	0	0	0	0	0	0
DOCK5	ENSAPLG00000010000	ENSAPLT00000010625	protein_coding	14		0	0	1	13	0	0	0	0	0	0	0	0	0	13	0	0	0	0	0	0	0	0	0	1	0
DOCK5	ENSAPLG00000010000	ENSAPLT00000020835	protein_coding	14		0	0	1	13	0	0	0	0	0	0	0	0	0	13	0	0	0	0	0	0	0	0	0	1	0
DOCK5	ENSAPLG00000010000	ENSAPLT00000021232	protein_coding	14		0	0	1	13	0	0	0	0	0	0	0	0	0	13	0	0	0	0	0	0	0	0	0	1	0
DOCK5	ENSAPLG00000010000	ENSAPLT00000024019	protein_coding	14		0	0	1	13	0	0	0	0	0	0	0	0	0	13	0	0	0	0	0	0	0	0	0	1	0
DOCK7	ENSAPLG00000015722	ENSAPLT00000016478	protein_coding	2		0	0	0	2	0	0	0	0	0	0	0	0	0	0	0	0	0	0	0	0	0	0	0	0	2
DOCK7	ENSAPLG00000015722	ENSAPLT00000021155	protein_coding	2		0	0	0	2	0	0	0	0	0	0	0	0	0	0	0	0	0	0	0	0	0	0	0	0	2
DOCK7	ENSAPLG00000015722	ENSAPLT00000037443	protein_coding	2		0	0	0	2	0	0	0	0	0	0	0	0	0	0	0	0	0	0	0	0	0	0	0	0	2
DOK2	ENSAPLG00000023588	ENSAPLT00000024593	protein_coding	29		0	0	0	29	0	0	0	0	0	0	0	29	0	0	0	0	0	0	0	0	0	0	0	0	0
DOK2	ENSAPLG00000023588	ENSAPLT00000025141	protein_coding	29		0	0	0	29	0	0	0	0	0	0	0	29	0	0	0	0	0	0	0	0	0	0	0	0	0
DOK5	ENSAPLG00000004868	ENSAPLT00000005041	protein_coding	5		0	0	0	5	0	0	0	0	0	0	0	5	0	0	0	0	0	0	0	0	0	0	0	0	0
DOK5	ENSAPLG00000004868	ENSAPLT00000030454	protein_coding	5		0	0	0	5	0	0	0	0	0	0	0	5	0	0	0	0	0	0	0	0	0	0	0	0	0
DOK5	ENSAPLG00000004868	ENSAPLT00000033886	protein_coding	5		0	0	0	5	0	0	0	0	0	0	0	5	0	0	0	0	0	0	0	0	0	0	0	0	0
DOK5	ENSAPLG00000004868	ENSAPLT00000036091	protein_coding	5		0	0	0	5	0	0	0	0	0	0	0	5	0	0	0	0	0	0	0	0	0	0	0	0	0
DOK5	ENSAPLG00000004868	ENSAPLT00000039442	protein_coding	5		0	0	0	5	0	0	0	0	0	0	0	5	0	0	0	0	0	0	0	0	0	0	0	0	0
DOK5	ENSAPLG00000004868	ENSAPLT00000039915	protein_coding	5		0	0	0	5	0	0	0	0	0	0	0	5	0	0	0	0	0	0	0	0	0	0	0	0	0
DOK5	ENSAPLG00000004868	ENSAPLT00000042083	protein_coding	4		0	0	0	4	0	0	0	0	0	0	0	4	0	0	0	0	0	0	0	0	0	0	0	0	0
DOK5	ENSAPLG00000004868	ENSAPLT00000043297	protein_coding	5		0	0	0	5	0	0	0	0	0	0	0	5	0	0	0	0	0	0	0	0	0	0	0	0	0
DOK5	ENSAPLG00000004868	ENSAPLT00000047300	protein_coding	5		0	0	0	5	0	0	0	0	0	0	0	5	0	0	0	0	0	0	0	0	0	0	0	0	0
DPP9	ENSAPLG00000013927	ENSAPLT00000014562	protein_coding	3		0	0	0	3	0	0	0	0	0	0	0	0	0	3	0	0	0	0	0	0	0	0	0	0	0
DPP9	ENSAPLG00000013927	ENSAPLT00000043022	protein_coding	3		0	0	0	3	0	0	0	0	0	0	0	0	0	3	0	0	0	0	0	0	0	0	0	0	0
DPYSL4	ENSAPLG00000003668	ENSAPLT00000003804	protein_coding	37		0	0	1	36	0	0	0	0	0	0	0	15	0	11	0	0	0	0	0	0	0	0	0	1	10
DPYSL4	ENSAPLG00000003668	ENSAPLT00000018373	protein_coding	36		0	0	1	35	0	0	0	0	0	0	0	15	0	11	0	0	0	0	0	0	0	0	0	1	9
DQX1	ENSAPLG00000030009	ENSAPLT00000040377	protein_coding	2		0	0	0	2	1	0	0	0	0	0	0	0	0	1	0	0	0	0	0	0	0	0	0	0	0
DQX1	ENSAPLG00000030009	ENSAPLT00000045166	protein_coding	2		0	0	0	2	1	0	0	0	0	0	0	0	0	1	0	0	0	0	0	0	0	0	0	0	0
DTNA	ENSAPLG00000015988	ENSAPLT00000016713	protein_coding	1		0	0	0	1	0	0	0	0	0	0	0	0	0	0	0	0	0	0	0	0	0	0	0	0	1
DTNA	ENSAPLG00000015988	ENSAPLT00000036959	protein_coding	1		0	0	0	1	0	0	0	0	0	0	0	0	0	1	0	0	0	0	0	0	0	0	0	0	0
DTNA	ENSAPLG00000015988	ENSAPLT00000039305	protein_coding	1		0	0	0	1	0	0	0	0	0	0	0	0	0	0	0	0	0	0	0	0	0	0	0	0	1
DTNBP1	ENSAPLG00000013450	ENSAPLT00000014053	protein_coding	33		0	0	0	33	0	0	0	0	0	0	0	0	0	33	0	0	0	0	0	0	0	0	0	0	0
DTNBP1	ENSAPLG00000013450	ENSAPLT00000023984	protein_coding	33		0	0	0	33	0	0	0	0	0	0	0	0	0	33	0	0	0	0	0	0	0	0	0	0	0
DTNBP1	ENSAPLG00000013450	ENSAPLT00000038453	protein_coding	33		0	0	0	33	0	0	0	0	0	0	0	0	0	33	0	0	0	0	0	0	0	0	0	0	0
DTX2	ENSAPLG00000022051	ENSAPLT00000037743	protein_coding	6		0	0	1	5	1	0	0	0	0	0	0	0	0	4	0	0	0	0	0	0	0	0	0	1	0
DTX2	ENSAPLG00000022051	ENSAPLT00000046208	protein_coding	6		0	0	1	5	1	0	0	0	0	0	0	0	0	4	0	0	0	0	0	0	0	0	0	1	0
DUSP22	ENSAPLG00000015108	ENSAPLT00000026393	protein_coding	1		0	0	0	1	0	0	0	0	0	0	0	1	0	0	0	0	0	0	0	0	0	0	0	0	0
DUSP22	ENSAPLG00000015108	ENSAPLT00000046858	protein_coding	1		0	0	0	1	0	0	0	0	0	0	0	1	0	0	0	0	0	0	0	0	0	0	0	0	0
DVL3	ENSAPLG00000005855	ENSAPLT00000006107	protein_coding	14		0	0	0	14	0	0	0	0	0	0	0	0	0	12	0	0	0	0	0	0	0	0	0	0	2
DVL3	ENSAPLG00000005855	ENSAPLT00000033097	protein_coding	5		0	0	0	5	0	0	0	0	0	0	0	0	0	5	0	0	0	0	0	0	0	0	0	0	0
DVL3	ENSAPLG00000005855	ENSAPLT00000045015	protein_coding	5		0	0	0	5	0	0	0	0	0	0	0	0	0	5	0	0	0	0	0	0	0	0	0	0	0
DYSF	ENSAPLG00000003642	ENSAPLT00000003833	protein_coding	15		0	0	0	15	0	0	0	0	0	0	0	0	0	15	0	0	0	0	0	0	0	0	0	0	0
DYSF	ENSAPLG00000003642	ENSAPLT00000019369	protein_coding	15		0	0	0	15	0	0	0	0	0	0	0	0	0	15	0	0	0	0	0	0	0	0	0	0	0
DYSF	ENSAPLG00000003642	ENSAPLT00000019409	protein_coding	15		0	0	0	15	0	0	0	0	0	0	0	0	0	15	0	0	0	0	0	0	0	0	0	0	0
DYSF	ENSAPLG00000003642	ENSAPLT00000026611	protein_coding	15		0	0	0	15	0	0	0	0	0	0	0	0	0	15	0	0	0	0	0	0	0	0	0	0	0
DYSF	ENSAPLG00000003642	ENSAPLT00000033623	protein_coding	7		0	0	0	7	0	0	0	0	0	0	0	0	0	7	0	0	0	0	0	0	0	0	0	0	0
DYSF	ENSAPLG00000003642	ENSAPLT00000035668	protein_coding	15		0	0	0	15	0	0	0	0	0	0	0	0	0	15	0	0	0	0	0	0	0	0	0	0	0
DYSF	ENSAPLG00000003642	ENSAPLT00000042663	protein_coding	15		0	0	0	15	0	0	0	0	0	0	0	0	0	15	0	0	0	0	0	0	0	0	0	0	0
DYSF	ENSAPLG00000003642	ENSAPLT00000044999	protein_coding	15		0	0	0	15	0	0	0	0	0	0	0	0	0	15	0	0	0	0	0	0	0	0	0	0	0
EBF2	ENSAPLG00000009260	ENSAPLT00000009678	protein_coding	1		0	0	0	1	0	0	0	0	0	0	0	0	0	1	0	0	0	0	0	0	0	0	0	0	0
EBF2	ENSAPLG00000009260	ENSAPLT00000033630	protein_coding	1		0	0	0	1	0	0	0	0	0	0	0	0	0	1	0	0	0	0	0	0	0	0	0	0	0
EBF2	ENSAPLG00000009260	ENSAPLT00000036458	protein_coding	1		0	0	0	1	0	0	0	0	0	0	0	0	0	1	0	0	0	0	0	0	0	0	0	0	0
EDIL3	ENSAPLG00000016364	ENSAPLT00000017081	protein_coding	86		0	0	0	86	0	0	0	0	0	0	0	0	0	86	0	0	0	0	0	0	0	0	0	0	0
EDIL3	ENSAPLG00000016364	ENSAPLT00000019853	protein_coding	80		0	0	0	80	0	0	0	0	0	0	0	20	0	60	0	0	0	0	0	0	0	0	0	0	0
EDIL3	ENSAPLG00000016364	ENSAPLT00000046935	protein_coding	86		0	0	0	86	0	0	0	0	0	0	0	0	0	86	0	0	0	0	0	0	0	0	0	0	0
EEA1	ENSAPLG00000014455	ENSAPLT00000015124	protein_coding	57		0	0	0	57	0	0	0	0	0	0	0	0	0	56	0	0	0	0	0	0	0	0	0	0	1
EEA1	ENSAPLG00000014455	ENSAPLT00000023696	protein_coding	14		0	0	0	14	0	0	0	0	0	0	0	0	0	3	0	0	0	0	0	0	0	0	0	0	11
EEA1	ENSAPLG00000014455	ENSAPLT00000042770	protein_coding	57		0	0	0	57	0	0	0	0	0	0	0	0	0	56	0	0	0	0	0	0	0	0	0	0	1
EEF1A2	ENSAPLG00000008691	ENSAPLT00000009057	protein_coding	8		0	0	1	7	0	0	0	0	0	0	0	0	0	7	0	0	0	0	0	0	0	0	0	1	0
EEF1A2	ENSAPLG00000008691	ENSAPLT00000024254	protein_coding	11		0	0	1	10	0	0	0	0	0	0	0	0	0	10	0	0	0	0	0	0	0	0	0	1	0
EFTUD2	ENSAPLG00000011036	ENSAPLT00000011557	protein_coding	1		0	0	0	1	0	0	0	0	0	0	0	0	0	1	0	0	0	0	0	0	0	0	0	0	0
EFTUD2	ENSAPLG00000011036	ENSAPLT00000027346	protein_coding	1		0	0	0	1	0	0	0	0	0	0	0	0	0	1	0	0	0	0	0	0	0	0	0	0	0
EGFLAM	ENSAPLG00000010255	ENSAPLT00000010710	protein_coding	95		0	0	1	94	0	0	0	0	0	0	0	27	0	67	0	0	0	0	0	0	0	0	0	1	0
EGFLAM	ENSAPLG00000010255	ENSAPLT00000024989	protein_coding	95		0	0	1	94	0	0	0	0	0	0	0	27	0	67	0	0	0	0	0	0	0	0	0	1	0
EHBP1	ENSAPLG00000006773	ENSAPLT00000007056	protein_coding	8		0	0	0	8	0	0	0	0	0	0	0	0	0	8	0	0	0	0	0	0	0	0	0	0	0
EHBP1	ENSAPLG00000006773	ENSAPLT00000021322	protein_coding	8		0	0	0	8	0	0	0	0	0	0	0	0	0	8	0	0	0	0	0	0	0	0	0	0	0
EHBP1	ENSAPLG00000006773	ENSAPLT00000035880	protein_coding	8		0	0	0	8	0	0	0	0	0	0	0	0	0	8	0	0	0	0	0	0	0	0	0	0	0
EHBP1	ENSAPLG00000006773	ENSAPLT00000036041	protein_coding	8		0	0	0	8	0	0	0	0	0	0	0	0	0	8	0	0	0	0	0	0	0	0	0	0	0
EHBP1	ENSAPLG00000006773	ENSAPLT00000039191	protein_coding	8		0	0	0	8	0	0	0	0	0	0	0	0	0	8	0	0	0	0	0	0	0	0	0	0	0
EHBP1	ENSAPLG00000006773	ENSAPLT00000047278	protein_coding	8		0	0	0	8	0	0	0	0	0	0	0	0	0	8	0	0	0	0	0	0	0	0	0	0	0
EIF2B4	ENSAPLG00000006467	ENSAPLT00000006726	protein_coding	3		0	0	0	3	0	0	0	0	0	0	0	0	0	3	0	0	0	0	0	0	0	0	0	0	0
EIF2B4	ENSAPLG00000006467	ENSAPLT00000022414	protein_coding	3		0	0	0	3	0	0	0	0	0	0	0	0	0	3	0	0	0	0	0	0	0	0	0	0	0
EIF3B	ENSAPLG00000016062	ENSAPLT00000016780	protein_coding	15		0	0	0	15	0	0	0	0	0	0	0	8	0	7	0	0	0	0	0	0	0	0	0	0	0
EIF3B	ENSAPLG00000016062	ENSAPLT00000033447	protein_coding	18		0	0	0	18	0	0	0	0	0	0	0	4	0	14	0	0	0	0	0	0	0	0	0	0	0
EIF4A2	ENSAPLG00000006751	ENSAPLT00000007048	protein_coding	3		0	0	1	2	0	1	1	0	0	0	0	1	0	0	0	0	0	0	0	0	0	0	0	0	0
EIF4A2	ENSAPLG00000006751	ENSAPLT00000026892	protein_coding	2		0	0	1	1	0	1	1	0	0	0	0	0	0	0	0	0	0	0	0	0	0	0	0	0	0
EIF4E2	ENSAPLG00000016200	ENSAPLT00000016923	protein_coding	1		0	0	0	1	0	0	0	0	0	0	0	1	0	0	0	0	0	0	0	0	0	0	0	0	0
EIF4E2	ENSAPLG00000016200	ENSAPLT00000036233	protein_coding	1		0	0	0	1	0	0	0	0	0	0	0	1	0	0	0	0	0	0	0	0	0	0	0	0	0
ELMO2	ENSAPLG00000011948	ENSAPLT00000012504	protein_coding	1		0	0	0	1	0	0	0	0	0	0	0	1	0	0	0	0	0	0	0	0	0	0	0	0	0
ELMO2	ENSAPLG00000011948	ENSAPLT00000020205	protein_coding	1		0	0	0	1	0	0	0	0	0	0	0	1	0	0	0	0	0	0	0	0	0	0	0	0	0
ELMO2	ENSAPLG00000011948	ENSAPLT00000025084	protein_coding	1		0	0	0	1	0	0	0	0	0	0	0	1	0	0	0	0	0	0	0	0	0	0	0	0	0
ELMO2	ENSAPLG00000011948	ENSAPLT00000036058	protein_coding	1		0	0	0	1	1	0	0	0	0	0	0	0	0	0	0	0	0	0	0	0	0	0	0	0	0
ELMO2	ENSAPLG00000011948	ENSAPLT00000036380	protein_coding	1		0	0	0	1	0	0	0	0	0	0	0	1	0	0	0	0	0	0	0	0	0	0	0	0	0
ELMO2	ENSAPLG00000011948	ENSAPLT00000048021	protein_coding	1		0	0	0	1	0	0	0	0	0	0	0	1	0	0	0	0	0	0	0	0	0	0	0	0	0
ELP3	ENSAPLG00000014280	ENSAPLT00000014919	protein_coding	59		0	0	0	59	0	0	0	0	0	0	0	0	0	59	0	0	0	0	0	0	0	0	0	0	0
ELP3	ENSAPLG00000014280	ENSAPLT00000017944	protein_coding	59		0	0	0	59	0	0	0	0	0	0	0	0	0	59	0	0	0	0	0	0	0	0	0	0	0
ELP3	ENSAPLG00000014280	ENSAPLT00000028214	protein_coding	59		0	0	0	59	0	0	0	0	0	0	0	0	0	59	0	0	0	0	0	0	0	0	0	0	0
ELP3	ENSAPLG00000014280	ENSAPLT00000034136	protein_coding	62		0	0	0	62	0	0	0	0	0	0	0	3	0	59	0	0	0	0	0	0	0	0	0	0	0
ELP3	ENSAPLG00000014280	ENSAPLT00000039482	protein_coding	59		0	0	0	59	0	0	0	0	0	0	0	0	0	59	0	0	0	0	0	0	0	0	0	0	0
ELP3	ENSAPLG00000014280	ENSAPLT00000040255	protein_coding	59		0	0	0	59	0	0	0	0	0	0	0	0	0	59	0	0	0	0	0	0	0	0	0	0	0
EMILIN2	ENSAPLG00000013210	ENSAPLT00000013753	protein_coding	1		0	0	0	1	0	0	0	0	0	0	0	1	0	0	0	0	0	0	0	0	0	0	0	0	0
EMILIN2	ENSAPLG00000013210	ENSAPLT00000037350	protein_coding	1		0	0	0	1	0	0	0	0	0	0	0	1	0	0	0	0	0	0	0	0	0	0	0	0	0
ENOX2	ENSAPLG00000010350	ENSAPLT00000010828	protein_coding	23		0	0	0	23	0	0	0	0	0	0	0	3	0	15	0	0	0	0	0	0	0	0	0	0	5
ENOX2	ENSAPLG00000010350	ENSAPLT00000019195	protein_coding	18		0	0	0	18	2	0	0	0	0	0	0	1	0	14	0	0	0	0	0	0	0	0	0	0	1
ENPEP	ENSAPLG00000012392	ENSAPLT00000012977	protein_coding	1		0	0	0	1	0	0	0	0	0	0	0	0	0	1	0	0	0	0	0	0	0	0	0	0	0
ENPEP	ENSAPLG00000012392	ENSAPLT00000045830	protein_coding	1		0	0	0	1	0	0	0	0	0	0	0	0	0	1	0	0	0	0	0	0	0	0	0	0	0
ENPP1	ENSAPLG00000009457	ENSAPLT00000009934	protein_coding	25		0	0	0	25	0	0	1	0	0	0	0	0	0	0	0	0	0	0	0	0	0	0	0	0	24
ENPP1	ENSAPLG00000009457	ENSAPLT00000021275	protein_coding	25		0	0	0	25	0	0	1	0	0	0	0	0	0	0	0	0	0	0	0	0	0	0	0	0	24
ENPP1	ENSAPLG00000009457	ENSAPLT00000032697	protein_coding	25		0	0	0	25	0	0	1	0	0	0	0	0	0	0	0	0	0	0	0	0	0	0	0	0	24
ENSAPLG00000000589	ENSAPLG00000000589	ENSAPLT00000001244	protein_coding	7		0	0	0	7	0	0	0	0	0	0	0	2	0	2	0	0	0	0	0	0	0	0	0	0	3
ENSAPLG00000000589	ENSAPLG00000000589	ENSAPLT00000004731	protein_coding	10		0	0	0	10	0	0	0	0	0	0	0	2	0	5	0	0	0	0	0	0	0	0	0	0	3
ENSAPLG00000000589	ENSAPLG00000000589	ENSAPLT00000031476	protein_coding	3		0	0	0	3	0	0	0	0	0	0	0	2	0	1	0	0	0	0	0	0	0	0	0	0	0
ENSAPLG00000000805	ENSAPLG00000000805	ENSAPLT00000020834	protein_coding	6		0	0	0	6	0	0	0	0	0	0	0	0	0	6	0	0	0	0	0	0	0	0	0	0	0
ENSAPLG00000000805	ENSAPLG00000000805	ENSAPLT00000036119	protein_coding	6		0	0	0	6	0	0	0	0	0	0	0	0	0	6	0	0	0	0	0	0	0	0	0	0	0
ENSAPLG00000000805	ENSAPLG00000000805	ENSAPLT00000036712	protein_coding	6		0	0	0	6	0	0	0	0	0	0	0	0	0	6	0	0	0	0	0	0	0	0	0	0	0
ENSAPLG00000000931	ENSAPLG00000000931	ENSAPLT00000000911	protein_coding	7		0	0	0	7	0	0	0	0	0	0	0	0	0	7	0	0	0	0	0	0	0	0	0	0	0
ENSAPLG00000000931	ENSAPLG00000000931	ENSAPLT00000046685	protein_coding	7		0	0	0	7	0	0	0	0	0	0	0	0	0	7	0	0	0	0	0	0	0	0	0	0	0
ENSAPLG00000001026	ENSAPLG00000001026	ENSAPLT00000001009	protein_coding	2		0	0	0	2	0	0	0	0	0	0	0	2	0	0	0	0	0	0	0	0	0	0	0	0	0
ENSAPLG00000001026	ENSAPLG00000001026	ENSAPLT00000039061	protein_coding	1		0	0	0	1	0	0	0	0	0	0	0	1	0	0	0	0	0	0	0	0	0	0	0	0	0
ENSAPLG00000001050	ENSAPLG00000001050	ENSAPLT00000002527	protein_coding	69		0	0	0	69	0	0	0	0	0	0	0	0	0	52	0	0	0	0	0	0	0	0	0	0	17
ENSAPLG00000001050	ENSAPLG00000001050	ENSAPLT00000018606	protein_coding	69		0	0	0	69	0	0	0	0	0	0	0	0	0	52	0	0	0	0	0	0	0	0	0	0	17
ENSAPLG00000001050	ENSAPLG00000001050	ENSAPLT00000027431	protein_coding	69		0	0	0	69	0	0	1	0	0	0	0	0	0	52	0	0	0	0	0	0	0	0	0	0	16
ENSAPLG00000001119	ENSAPLG00000001119	ENSAPLT00000001157	protein_coding	1		0	0	0	1	0	0	0	0	0	0	0	0	0	1	0	0	0	0	0	0	0	0	0	0	0
ENSAPLG00000001119	ENSAPLG00000001119	ENSAPLT00000033211	protein_coding	1		0	0	0	1	0	0	0	0	0	0	0	0	0	1	0	0	0	0	0	0	0	0	0	0	0
ENSAPLG00000001119	ENSAPLG00000001119	ENSAPLT00000044380	protein_coding	1		0	0	0	1	0	0	0	0	0	0	0	0	0	1	0	0	0	0	0	0	0	0	0	0	0
ENSAPLG00000001119	ENSAPLG00000001119	ENSAPLT00000046063	protein_coding	1		0	0	0	1	0	0	0	0	0	0	0	0	0	1	0	0	0	0	0	0	0	0	0	0	0
ENSAPLG00000001129	ENSAPLG00000001129	ENSAPLT00000001456	protein_coding	10		0	0	0	10	0	0	0	0	0	0	0	0	0	10	0	0	0	0	0	0	0	0	0	0	0
ENSAPLG00000001129	ENSAPLG00000001129	ENSAPLT00000040896	protein_coding	10		0	0	0	10	0	0	0	0	0	0	0	0	0	10	0	0	0	0	0	0	0	0	0	0	0
ENSAPLG00000001166	ENSAPLG00000001166	ENSAPLT00000001152	protein_coding	28		0	0	0	28	0	0	0	0	0	0	0	3	0	24	0	0	0	0	0	0	0	0	0	0	1
ENSAPLG00000001166	ENSAPLG00000001166	ENSAPLT00000026881	protein_coding	12		0	0	0	12	0	0	0	0	0	0	0	2	0	1	0	0	0	0	0	0	0	0	0	0	9
ENSAPLG00000001186	ENSAPLG00000001186	ENSAPLT00000001220	protein_coding	2		0	0	0	2	0	0	0	0	0	0	0	1	0	1	0	0	0	0	0	0	0	0	0	0	0
ENSAPLG00000001186	ENSAPLG00000001186	ENSAPLT00000017846	protein_coding	1		0	0	0	1	0	0	0	0	0	0	0	1	0	0	0	0	0	0	0	0	0	0	0	0	0
ENSAPLG00000001186	ENSAPLG00000001186	ENSAPLT00000020580	protein_coding	2		0	0	0	2	0	0	0	0	0	0	0	1	0	1	0	0	0	0	0	0	0	0	0	0	0
ENSAPLG00000001241	ENSAPLG00000001241	ENSAPLT00000001231	protein_coding	123		0	0	1	122	0	0	0	0	0	0	0	28	0	94	0	0	0	0	0	0	0	0	0	1	0
ENSAPLG00000001241	ENSAPLG00000001241	ENSAPLT00000031503	protein_coding	123		0	0	1	122	0	0	5	0	0	0	0	28	0	89	0	0	0	0	0	0	0	0	0	1	0
ENSAPLG00000001241	ENSAPLG00000001241	ENSAPLT00000044225	protein_coding	123		0	0	1	122	0	0	0	0	0	0	0	28	0	94	0	0	0	0	0	0	0	0	0	1	0
ENSAPLG00000001882	ENSAPLG00000001882	ENSAPLT00000002359	protein_coding	1		0	0	0	1	0	0	0	0	0	0	0	0	0	1	0	0	0	0	0	0	0	0	0	0	0
ENSAPLG00000001882	ENSAPLG00000001882	ENSAPLT00000017554	protein_coding	1		0	0	0	1	0	0	0	0	0	0	0	1	0	0	0	0	0	0	0	0	0	0	0	0	0
ENSAPLG00000001954	ENSAPLG00000001954	ENSAPLT00000001947	protein_coding	139		0	0	0	139	0	0	0	0	0	0	0	5	0	131	0	0	0	0	0	0	0	0	0	0	3
ENSAPLG00000002031	ENSAPLG00000002031	ENSAPLT00000002342	protein_coding	53		0	0	0	53	0	0	0	0	0	0	0	0	0	53	0	0	0	0	0	0	0	0	0	0	0
ENSAPLG00000002031	ENSAPLG00000002031	ENSAPLT00000021873	protein_coding	53		0	0	0	53	0	0	0	0	0	0	0	0	0	53	0	0	0	0	0	0	0	0	0	0	0
ENSAPLG00000002031	ENSAPLG00000002031	ENSAPLT00000023780	protein_coding	53		0	0	0	53	0	0	0	0	0	0	0	0	0	53	0	0	0	0	0	0	0	0	0	0	0
ENSAPLG00000002031	ENSAPLG00000002031	ENSAPLT00000040013	protein_coding	53		0	0	0	53	0	0	0	0	0	0	0	0	0	53	0	0	0	0	0	0	0	0	0	0	0
ENSAPLG00000002087	ENSAPLG00000002087	ENSAPLT00000002402	protein_coding	34		0	0	0	34	0	0	0	0	0	0	0	14	0	18	0	0	0	0	0	0	0	0	0	0	2
ENSAPLG00000002087	ENSAPLG00000002087	ENSAPLT00000034655	protein_coding	32		0	0	0	32	0	0	0	0	0	0	0	14	0	18	0	0	0	0	0	0	0	0	0	0	0
ENSAPLG00000002319	ENSAPLG00000002319	ENSAPLT00000045634	protein_coding	10		0	0	1	9	0	0	0	0	0	0	0	0	0	10	0	0	0	0	0	1	0	0	0	0	0
ENSAPLG00000002381	ENSAPLG00000002381	ENSAPLT00000002388	protein_coding	130		0	0	8	122	0	0	0	0	0	0	0	37	0	79	0	0	0	0	0	2	0	0	0	6	8
ENSAPLG00000002381	ENSAPLG00000002381	ENSAPLT00000029074	protein_coding	124		0	0	8	116	0	0	0	0	0	0	0	37	0	77	0	0	0	0	0	2	0	0	0	6	4
ENSAPLG00000002381	ENSAPLG00000002381	ENSAPLT00000029402	protein_coding	124		0	0	8	116	0	0	0	0	0	0	0	37	0	77	0	0	0	0	0	2	0	0	0	6	4
ENSAPLG00000002683	ENSAPLG00000002683	ENSAPLT00000002824	protein_coding	75		0	0	0	75	0	0	0	0	0	0	0	0	0	67	0	0	0	0	0	0	0	0	0	0	8
ENSAPLG00000002683	ENSAPLG00000002683	ENSAPLT00000018022	protein_coding	8		0	0	0	8	0	0	0	0	0	0	0	1	0	6	0	0	0	0	0	0	0	0	0	0	1
ENSAPLG00000002683	ENSAPLG00000002683	ENSAPLT00000041927	protein_coding	75		0	0	0	75	0	0	0	0	0	0	0	0	0	67	0	0	0	0	0	0	0	0	0	0	8
ENSAPLG00000002683	ENSAPLG00000002683	ENSAPLT00000042124	protein_coding	75		0	0	0	75	0	0	0	0	0	0	0	0	0	67	0	0	0	0	0	0	0	0	0	0	8
ENSAPLG00000002747	ENSAPLG00000002747	ENSAPLT00000002776	protein_coding	3		0	0	0	3	0	0	0	0	0	0	0	0	0	3	0	0	0	0	0	0	0	0	0	0	0
ENSAPLG00000002747	ENSAPLG00000002747	ENSAPLT00000021214	protein_coding	3		0	0	0	3	0	0	0	0	0	0	0	0	0	3	0	0	0	0	0	0	0	0	0	0	0
ENSAPLG00000002747	ENSAPLG00000002747	ENSAPLT00000042180	protein_coding	3		0	0	0	3	0	0	1	0	0	0	0	0	0	2	0	0	0	0	0	0	0	0	0	0	0
ENSAPLG00000002847	ENSAPLG00000002847	ENSAPLT00000002931	protein_coding	9		0	0	3	6	0	0	0	0	0	0	0	4	0	2	0	0	0	0	0	1	0	0	0	2	1
ENSAPLG00000002847	ENSAPLG00000002847	ENSAPLT00000034483	protein_coding	28		0	0	3	25	0	0	0	0	0	0	0	4	0	8	0	0	0	0	0	1	0	0	0	2	14
ENSAPLG00000002850	ENSAPLG00000002850	ENSAPLT00000002913	protein_coding	60		0	0	2	58	1	0	0	0	0	0	0	32	0	26	0	0	0	0	0	1	0	0	0	1	0
ENSAPLG00000002850	ENSAPLG00000002850	ENSAPLT00000028555	protein_coding	67		0	0	2	65	0	0	0	0	0	0	0	33	0	26	0	0	0	0	0	1	0	0	0	1	7
ENSAPLG00000003368	ENSAPLG00000003368	ENSAPLT00000003454	protein_coding	41		0	0	0	41	0	0	0	0	0	0	0	24	0	17	0	0	0	0	0	0	0	0	0	0	0
ENSAPLG00000003368	ENSAPLG00000003368	ENSAPLT00000038945	protein_coding	41		0	0	0	41	0	0	0	0	0	0	0	24	0	17	0	0	0	0	0	0	0	0	0	0	0
ENSAPLG00000003384	ENSAPLG00000003384	ENSAPLT00000003447	protein_coding	9		0	0	0	9	0	0	0	0	0	0	0	9	0	0	0	0	0	0	0	0	0	0	0	0	0
ENSAPLG00000003384	ENSAPLG00000003384	ENSAPLT00000044336	protein_coding	9		0	0	0	9	0	0	0	0	0	0	0	9	0	0	0	0	0	0	0	0	0	0	0	0	0
ENSAPLG00000003465	ENSAPLG00000003465	ENSAPLT00000003535	protein_coding	38		0	0	1	37	0	0	0	0	0	0	0	0	0	37	0	0	0	0	0	0	0	0	0	1	0
ENSAPLG00000003465	ENSAPLG00000003465	ENSAPLT00000025826	protein_coding	38		0	0	2	36	0	0	0	0	0	0	0	0	0	37	0	0	0	0	0	1	0	0	0	1	0
ENSAPLG00000003465	ENSAPLG00000003465	ENSAPLT00000035580	protein_coding	38		0	0	2	36	0	0	0	0	0	0	0	0	0	36	0	0	0	0	0	0	0	0	0	2	0
ENSAPLG00000003465	ENSAPLG00000003465	ENSAPLT00000042950	protein_coding	38		0	0	1	37	0	0	0	0	0	0	0	0	0	37	0	0	0	0	0	0	0	0	0	1	0
ENSAPLG00000003517	ENSAPLG00000003517	ENSAPLT00000003579	protein_coding	12		0	0	0	12	0	0	0	0	0	0	0	3	0	6	0	0	0	0	0	0	0	0	0	0	3
ENSAPLG00000003517	ENSAPLG00000003517	ENSAPLT00000033040	protein_coding	12		0	0	0	12	0	0	0	0	0	0	0	3	0	6	0	0	0	0	0	0	0	0	0	0	3
ENSAPLG00000003545	ENSAPLG00000003545	ENSAPLT00000003610	protein_coding	9		0	0	0	9	0	0	0	0	0	0	0	0	0	0	0	0	0	0	0	0	0	0	0	0	9
ENSAPLG00000003545	ENSAPLG00000003545	ENSAPLT00000035116	protein_coding	15		0	0	0	15	0	0	0	0	0	0	0	0	0	0	0	0	0	0	0	0	0	0	0	0	15
ENSAPLG00000003547	ENSAPLG00000003547	ENSAPLT00000003653	protein_coding	16		0	0	0	16	0	0	0	0	0	0	0	0	0	16	0	0	0	0	0	0	0	0	0	0	0
ENSAPLG00000003547	ENSAPLG00000003547	ENSAPLT00000021011	protein_coding	16		0	0	0	16	0	0	0	0	0	0	0	0	0	16	0	0	0	0	0	0	0	0	0	0	0
ENSAPLG00000003557	ENSAPLG00000003557	ENSAPLT00000003629	protein_coding	5		0	0	0	5	0	0	0	0	0	0	0	0	0	1	0	0	0	0	0	0	0	0	0	0	4
ENSAPLG00000003557	ENSAPLG00000003557	ENSAPLT00000024148	protein_coding	5		0	0	0	5	0	0	0	0	0	0	0	0	0	1	0	0	0	0	0	0	0	0	0	0	4
ENSAPLG00000003756	ENSAPLG00000003756	ENSAPLT00000003846	protein_coding	3		0	0	0	3	0	0	0	0	0	0	0	0	0	1	0	0	0	0	0	0	0	0	0	0	2
ENSAPLG00000003756	ENSAPLG00000003756	ENSAPLT00000035658	protein_coding	3		0	0	0	3	0	0	0	0	0	0	0	0	0	1	0	0	0	0	0	0	0	0	0	0	2
ENSAPLG00000003869	ENSAPLG00000003869	ENSAPLT00000003995	protein_coding	3		0	0	0	3	0	0	0	0	0	0	0	0	0	3	0	0	0	0	0	0	0	0	0	0	0
ENSAPLG00000003869	ENSAPLG00000003869	ENSAPLT00000019576	protein_coding	77		0	0	0	77	0	0	0	0	0	0	0	0	0	77	0	0	0	0	0	0	0	0	0	0	0
ENSAPLG00000003869	ENSAPLG00000003869	ENSAPLT00000022732	protein_coding	3		0	0	0	3	0	0	0	0	0	0	0	0	0	3	0	0	0	0	0	0	0	0	0	0	0
ENSAPLG00000003869	ENSAPLG00000003869	ENSAPLT00000030449	protein_coding	77		0	0	0	77	0	0	0	0	0	0	0	0	0	77	0	0	0	0	0	0	0	0	0	0	0
ENSAPLG00000003869	ENSAPLG00000003869	ENSAPLT00000042725	protein_coding	3		0	0	0	3	0	0	0	0	0	0	0	0	0	3	0	0	0	0	0	0	0	0	0	0	0
ENSAPLG00000003869	ENSAPLG00000003869	ENSAPLT00000043817	protein_coding	3		0	0	0	3	0	0	0	0	0	0	0	0	0	3	0	0	0	0	0	0	0	0	0	0	0
ENSAPLG00000003878	ENSAPLG00000003878	ENSAPLT00000004054	protein_coding	33		0	0	0	33	0	0	0	0	0	0	0	0	0	33	0	0	0	0	0	0	0	0	0	0	0
ENSAPLG00000003939	ENSAPLG00000003939	ENSAPLT00000004048	protein_coding	25		0	0	0	25	0	0	0	0	0	0	0	3	0	12	0	0	0	0	0	0	0	0	0	0	10
ENSAPLG00000003939	ENSAPLG00000003939	ENSAPLT00000022122	protein_coding	25		0	0	0	25	0	0	0	0	0	0	0	3	0	12	0	0	0	0	0	0	0	0	0	0	10
ENSAPLG00000004420	ENSAPLG00000004420	ENSAPLT00000004828	protein_coding	1		0	0	0	1	0	0	0	0	0	0	0	1	0	0	0	0	0	0	0	0	0	0	0	0	0
ENSAPLG00000004420	ENSAPLG00000004420	ENSAPLT00000036474	protein_coding	6		0	0	0	6	0	0	0	0	0	0	0	6	0	0	0	0	0	0	0	0	0	0	0	0	0
ENSAPLG00000004482	ENSAPLG00000004482	ENSAPLT00000004595	protein_coding	1		0	0	0	1	0	0	0	0	0	0	0	0	0	0	0	0	0	0	0	0	0	0	0	0	1
ENSAPLG00000004482	ENSAPLG00000004482	ENSAPLT00000004600	protein_coding	1		0	0	0	1	0	0	0	0	0	0	0	0	0	0	0	0	0	0	0	0	0	0	0	0	1
ENSAPLG00000004482	ENSAPLG00000004482	ENSAPLT00000022308	protein_coding	1		0	0	0	1	0	0	0	0	0	0	0	0	0	0	0	0	0	0	0	0	0	0	0	0	1
ENSAPLG00000004489	ENSAPLG00000004489	ENSAPLT00000004655	protein_coding	2		0	0	0	2	0	0	0	0	0	0	0	0	0	0	0	0	0	0	0	0	0	0	0	0	2
ENSAPLG00000004489	ENSAPLG00000004489	ENSAPLT00000017545	protein_coding	2		0	0	0	2	0	0	0	0	0	0	0	0	0	0	0	0	0	0	0	0	0	0	0	0	2
ENSAPLG00000004593	ENSAPLG00000004593	ENSAPLT00000004712	protein_coding	16		0	0	1	15	0	0	0	0	0	0	0	14	0	1	0	0	0	0	0	0	0	0	0	1	0
ENSAPLG00000004593	ENSAPLG00000004593	ENSAPLT00000024471	protein_coding	8		0	0	1	7	0	0	0	0	0	0	0	7	0	0	0	0	0	0	0	0	0	0	0	1	0
ENSAPLG00000004669	ENSAPLG00000004669	ENSAPLT00000004801	protein_coding	13		0	0	0	13	0	0	0	0	0	0	0	1	0	11	0	0	0	0	0	0	0	0	0	0	1
ENSAPLG00000004669	ENSAPLG00000004669	ENSAPLT00000045347	protein_coding	13		0	0	0	13	0	0	0	0	0	0	0	1	0	11	0	0	0	0	0	0	0	0	0	0	1
ENSAPLG00000004770	ENSAPLG00000004770	ENSAPLT00000004928	protein_coding	3		0	0	0	3	0	0	0	0	0	0	0	0	0	3	0	0	0	0	0	0	0	0	0	0	0
ENSAPLG00000004770	ENSAPLG00000004770	ENSAPLT00000032394	protein_coding	2		0	0	0	2	0	0	0	0	0	0	0	1	0	1	0	0	0	0	0	0	0	0	0	0	0
ENSAPLG00000004770	ENSAPLG00000004770	ENSAPLT00000044574	protein_coding	3		0	0	0	3	0	0	0	0	0	0	0	0	0	3	0	0	0	0	0	0	0	0	0	0	0
ENSAPLG00000004770	ENSAPLG00000004770	ENSAPLT00000045303	protein_coding	3		0	0	0	3	0	0	0	0	0	0	0	0	0	3	0	0	0	0	0	0	0	0	0	0	0
ENSAPLG00000004823	ENSAPLG00000004823	ENSAPLT00000004976	protein_coding	7		0	0	0	7	0	0	0	0	0	0	0	0	0	0	0	0	0	0	0	0	0	0	0	0	7
ENSAPLG00000004823	ENSAPLG00000004823	ENSAPLT00000028120	protein_coding	7		0	0	0	7	0	0	0	0	0	0	0	0	0	0	0	0	0	0	0	0	0	0	0	0	7
ENSAPLG00000004823	ENSAPLG00000004823	ENSAPLT00000030545	protein_coding	7		0	0	0	7	0	0	0	0	0	0	0	0	0	0	0	0	0	0	0	0	0	0	0	0	7
ENSAPLG00000004889	ENSAPLG00000004889	ENSAPLT00000005055	protein_coding	23		0	0	0	23	0	0	0	0	0	0	0	6	0	1	0	0	0	0	0	0	0	0	0	0	16
ENSAPLG00000004889	ENSAPLG00000004889	ENSAPLT00000039013	protein_coding	72		0	0	0	72	0	0	0	0	0	0	0	3	0	53	0	0	0	0	0	0	0	0	0	0	16
ENSAPLG00000004889	ENSAPLG00000004889	ENSAPLT00000045133	protein_coding	23		0	0	0	23	0	0	0	0	0	0	0	6	0	1	0	0	0	0	0	0	0	0	0	0	16
ENSAPLG00000004889	ENSAPLG00000004889	ENSAPLT00000046611	protein_coding	192		0	0	0	192	0	0	0	0	0	0	0	3	0	189	0	0	0	0	0	0	0	0	0	0	0
ENSAPLG00000004922	ENSAPLG00000004922	ENSAPLT00000005084	protein_coding	2		0	0	0	2	0	0	0	0	0	0	0	0	0	2	0	0	0	0	0	0	0	0	0	0	0
ENSAPLG00000004922	ENSAPLG00000004922	ENSAPLT00000017203	protein_coding	2		0	0	0	2	0	0	0	0	0	0	0	0	0	2	0	0	0	0	0	0	0	0	0	0	0
ENSAPLG00000004922	ENSAPLG00000004922	ENSAPLT00000019032	protein_coding	2		0	0	0	2	0	0	0	0	0	0	0	0	0	2	0	0	0	0	0	0	0	0	0	0	0
ENSAPLG00000004980	ENSAPLG00000004980	ENSAPLT00000005212	protein_coding	41		0	0	0	41	0	0	0	0	0	0	0	0	0	38	0	0	0	0	0	0	0	0	0	0	3
ENSAPLG00000004980	ENSAPLG00000004980	ENSAPLT00000044772	protein_coding	32		0	0	0	32	0	0	0	0	0	0	0	0	0	6	0	0	0	0	0	0	0	0	0	0	26
ENSAPLG00000005203	ENSAPLG00000005203	ENSAPLT00000005363	protein_coding	2		0	0	0	2	0	0	0	0	0	0	0	0	0	0	0	0	0	0	0	0	0	0	0	0	2
ENSAPLG00000005203	ENSAPLG00000005203	ENSAPLT00000044192	protein_coding	5		0	0	0	5	0	0	0	0	0	0	0	0	0	5	0	0	0	0	0	0	0	0	0	0	0
ENSAPLG00000005230	ENSAPLG00000005230	ENSAPLT00000005402	protein_coding	11		0	0	0	11	0	0	0	0	0	0	0	0	0	0	0	0	0	0	0	0	0	0	0	0	11
ENSAPLG00000005230	ENSAPLG00000005230	ENSAPLT00000043031	protein_coding	11		0	0	0	11	0	0	0	0	0	0	0	0	0	0	0	0	0	0	0	0	0	0	0	0	11
ENSAPLG00000005253	ENSAPLG00000005253	ENSAPLT00000004909	protein_coding	1		0	0	0	1	0	0	0	0	0	0	0	0	0	1	0	0	0	0	0	0	0	0	0	0	0
ENSAPLG00000005253	ENSAPLG00000005253	ENSAPLT00000005449	protein_coding	1		0	0	0	1	0	0	0	0	0	0	0	1	0	0	0	0	0	0	0	0	0	0	0	0	0
ENSAPLG00000005253	ENSAPLG00000005253	ENSAPLT00000038092	protein_coding	1		0	0	0	1	0	0	0	0	0	0	0	0	0	1	0	0	0	0	0	0	0	0	0	0	0
ENSAPLG00000005253	ENSAPLG00000005253	ENSAPLT00000047690	protein_coding	1		0	0	0	1	0	0	0	0	0	0	0	0	0	1	0	0	0	0	0	0	0	0	0	0	0
ENSAPLG00000005261	ENSAPLG00000005261	ENSAPLT00000005426		24		0	0	0	24	0	0	0	0	0	0	0	0	0	0	0	0	0	0	0	0	0	0	0	0	24
ENSAPLG00000005261	ENSAPLG00000005261	ENSAPLT00000025287		26		0	0	0	26	0	0	0	0	0	0	0	0	0	6	0	0	0	0	0	0	0	0	0	0	20
ENSAPLG00000005261	ENSAPLG00000005261	ENSAPLT00000029276		26		0	0	0	26	0	0	0	0	0	0	0	0	0	4	0	1	0	0	0	0	0	0	0	0	21
ENSAPLG00000005261	ENSAPLG00000005261	ENSAPLT00000029603		26		0	0	1	25	0	0	0	0	0	0	0	1	0	22	0	1	0	0	0	1	0	0	0	0	2
ENSAPLG00000005348	ENSAPLG00000005348	ENSAPLT00000005525	protein_coding	1		0	0	0	1	0	0	0	0	0	0	0	0	0	1	0	0	0	0	0	0	0	0	0	0	0
ENSAPLG00000005348	ENSAPLG00000005348	ENSAPLT00000037724	protein_coding	1		0	0	0	1	0	0	0	0	0	0	0	0	0	1	0	0	0	0	0	0	0	0	0	0	0
ENSAPLG00000005355	ENSAPLG00000005355	ENSAPLT00000027677	protein_coding	57		0	0	1	56	0	0	0	0	0	0	0	0	0	56	0	0	0	0	0	0	0	0	0	1	0
ENSAPLG00000005355	ENSAPLG00000005355	ENSAPLT00000031779	protein_coding	57		0	0	0	57	0	0	0	0	0	0	0	0	0	57	0	0	0	0	0	0	0	0	0	0	0
ENSAPLG00000005355	ENSAPLG00000005355	ENSAPLT00000040835	protein_coding	57		0	0	1	56	0	0	0	0	0	0	0	0	0	56	0	0	0	0	0	0	0	0	0	1	0
ENSAPLG00000005372	ENSAPLG00000005372	ENSAPLT00000005557	protein_coding	59		0	0	2	57	0	0	0	0	0	0	0	0	0	58	0	0	0	0	0	1	0	0	0	1	0
ENSAPLG00000005372	ENSAPLG00000005372	ENSAPLT00000019479	protein_coding	59		0	0	2	57	0	0	0	0	0	0	0	0	0	58	0	0	0	0	0	1	0	0	0	1	0
ENSAPLG00000005372	ENSAPLG00000005372	ENSAPLT00000044679	protein_coding	59		0	0	2	57	0	0	0	0	0	0	0	0	0	58	0	0	0	0	0	1	0	0	0	1	0
ENSAPLG00000005390	ENSAPLG00000005390	ENSAPLT00000005559	protein_coding	1		0	0	0	1	0	0	0	0	0	0	0	1	0	0	0	0	0	0	0	0	0	0	0	0	0
ENSAPLG00000005390	ENSAPLG00000005390	ENSAPLT00000029500	protein_coding	1		0	0	0	1	0	0	0	0	0	0	0	1	0	0	0	0	0	0	0	0	0	0	0	0	0
ENSAPLG00000005575	ENSAPLG00000005575	ENSAPLT00000005762	protein_coding	2		0	0	0	2	0	0	0	0	0	0	0	0	0	2	0	0	0	0	0	0	0	0	0	0	0
ENSAPLG00000005575	ENSAPLG00000005575	ENSAPLT00000021248	protein_coding	2		0	0	0	2	0	0	0	0	0	0	0	0	0	2	0	0	0	0	0	0	0	0	0	0	0
ENSAPLG00000005575	ENSAPLG00000005575	ENSAPLT00000029771	protein_coding	2		0	0	0	2	0	0	0	0	0	0	0	0	0	2	0	0	0	0	0	0	0	0	0	0	0
ENSAPLG00000005608	ENSAPLG00000005608	ENSAPLT00000005843	protein_coding	2		0	0	0	2	0	0	0	0	0	0	0	1	0	1	0	0	0	0	0	0	0	0	0	0	0
ENSAPLG00000005608	ENSAPLG00000005608	ENSAPLT00000045850	protein_coding	2		0	0	0	2	0	0	0	0	0	0	0	1	0	1	0	0	0	0	0	0	0	0	0	0	0
ENSAPLG00000005641	ENSAPLG00000005641	ENSAPLT00000005851	protein_coding	27		0	0	0	27	0	0	0	0	0	0	0	0	0	27	0	0	0	0	0	0	0	0	0	0	0
ENSAPLG00000005641	ENSAPLG00000005641	ENSAPLT00000038307	protein_coding	8		0	0	0	8	0	0	0	0	0	0	0	8	0	0	0	0	0	0	0	0	0	0	0	0	0
ENSAPLG00000005863	ENSAPLG00000005863	ENSAPLT00000006056	protein_coding	1		0	0	0	1	0	0	0	0	0	0	0	0	0	0	0	0	0	0	0	0	0	0	0	0	1
ENSAPLG00000005863	ENSAPLG00000005863	ENSAPLT00000033631	protein_coding	1		0	0	0	1	0	0	0	0	0	0	0	0	0	0	0	0	0	0	0	0	0	0	0	0	1
ENSAPLG00000005925	ENSAPLG00000005925	ENSAPLT00000006147	protein_coding	4		0	0	0	4	0	0	0	0	0	0	0	0	0	2	0	0	0	0	0	0	0	0	0	0	2
ENSAPLG00000005925	ENSAPLG00000005925	ENSAPLT00000033156	protein_coding	4		0	0	0	4	0	0	0	0	0	0	0	0	0	2	0	0	0	0	0	0	0	0	0	0	2
ENSAPLG00000006102	ENSAPLG00000006102	ENSAPLT00000006318	protein_coding	31		0	0	0	31	0	0	0	0	0	0	0	31	0	0	0	0	0	0	0	0	0	0	0	0	0
ENSAPLG00000006102	ENSAPLG00000006102	ENSAPLT00000024856	protein_coding	31		0	0	0	31	0	0	0	0	0	0	0	31	0	0	0	0	0	0	0	0	0	0	0	0	0
ENSAPLG00000006102	ENSAPLG00000006102	ENSAPLT00000039843	protein_coding	31		0	0	0	31	0	0	0	0	0	0	0	31	0	0	0	0	0	0	0	0	0	0	0	0	0
ENSAPLG00000006102	ENSAPLG00000006102	ENSAPLT00000041188	protein_coding	31		0	0	0	31	0	0	0	0	0	0	0	31	0	0	0	0	0	0	0	0	0	0	0	0	0
ENSAPLG00000006128	ENSAPLG00000006128	ENSAPLT00000021243	protein_coding	4		0	0	0	4	0	0	0	0	0	0	0	0	0	0	0	0	0	0	0	0	0	0	0	0	4
ENSAPLG00000006128	ENSAPLG00000006128	ENSAPLT00000036327	protein_coding	3		0	0	0	3	0	0	0	0	0	0	0	0	0	0	0	0	0	0	0	0	0	0	0	0	3
ENSAPLG00000006173	ENSAPLG00000006173	ENSAPLT00000028118	protein_coding	5		0	0	0	5	0	0	0	0	0	0	0	0	0	5	0	0	0	0	0	0	0	0	0	0	0
ENSAPLG00000006173	ENSAPLG00000006173	ENSAPLT00000036098	protein_coding	5		0	0	0	5	0	0	0	0	0	0	0	0	0	5	0	0	0	0	0	0	0	0	0	0	0
ENSAPLG00000006234	ENSAPLG00000006234	ENSAPLT00000006481	protein_coding	27		0	0	0	27	0	0	0	0	0	0	0	3	0	24	0	0	0	0	0	0	0	0	0	0	0
ENSAPLG00000006234	ENSAPLG00000006234	ENSAPLT00000030994	protein_coding	32		0	0	0	32	0	0	0	0	0	0	0	5	0	27	0	0	0	0	0	0	0	0	0	0	0
ENSAPLG00000006234	ENSAPLG00000006234	ENSAPLT00000045402	protein_coding	32		0	0	0	32	0	0	0	0	0	0	0	5	0	27	0	0	0	0	0	0	0	0	0	0	0
ENSAPLG00000006237	ENSAPLG00000006237	ENSAPLT00000006455	protein_coding	6		0	0	0	6	0	0	0	0	0	0	0	0	0	0	0	0	0	0	0	0	0	0	0	0	6
ENSAPLG00000006237	ENSAPLG00000006237	ENSAPLT00000040511	protein_coding	6		0	0	0	6	0	0	0	0	0	0	0	0	0	0	0	0	0	0	0	0	0	0	0	0	6
ENSAPLG00000006258	ENSAPLG00000006258	ENSAPLT00000006566	protein_coding	7		0	0	0	7	0	0	0	0	0	0	0	3	0	4	0	0	0	0	0	0	0	0	0	0	0
ENSAPLG00000006258	ENSAPLG00000006258	ENSAPLT00000021862	protein_coding	7		0	0	0	7	0	0	0	0	0	0	0	3	0	4	0	0	0	0	0	0	0	0	0	0	0
ENSAPLG00000006258	ENSAPLG00000006258	ENSAPLT00000029203	protein_coding	7		0	0	0	7	0	0	0	0	0	0	0	0	0	7	0	0	0	0	0	0	0	0	0	0	0
ENSAPLG00000006258	ENSAPLG00000006258	ENSAPLT00000037782	protein_coding	14		0	0	0	14	0	0	0	0	0	0	0	7	0	7	0	0	0	0	0	0	0	0	0	0	0
ENSAPLG00000006258	ENSAPLG00000006258	ENSAPLT00000044719	protein_coding	7		0	0	0	7	0	0	0	0	0	0	0	0	0	7	0	0	0	0	0	0	0	0	0	0	0
ENSAPLG00000006258	ENSAPLG00000006258	ENSAPLT00000044947	protein_coding	4		0	0	0	4	0	0	0	0	0	0	0	0	0	4	0	0	0	0	0	0	0	0	0	0	0
ENSAPLG00000006361	ENSAPLG00000006361	ENSAPLT00000006596	protein_coding	14		0	0	1	13	0	0	0	0	0	0	0	0	0	14	0	0	0	0	0	1	0	0	0	0	0
ENSAPLG00000006361	ENSAPLG00000006361	ENSAPLT00000021858	protein_coding	14		0	0	1	13	0	0	0	0	0	0	0	0	0	14	0	0	0	0	0	1	0	0	0	0	0
ENSAPLG00000006361	ENSAPLG00000006361	ENSAPLT00000027267	protein_coding	14		0	0	0	14	0	0	0	0	0	0	0	0	0	14	0	0	0	0	0	0	0	0	0	0	0
ENSAPLG00000006408	ENSAPLG00000006408	ENSAPLT00000006650	protein_coding	59		0	0	4	55	0	0	0	0	0	0	0	0	0	22	0	0	0	0	0	4	0	0	0	0	37
ENSAPLG00000006408	ENSAPLG00000006408	ENSAPLT00000040921	protein_coding	59		0	0	4	55	0	0	0	0	0	0	0	0	0	22	0	0	0	0	0	4	0	0	0	0	37
ENSAPLG00000006561	ENSAPLG00000006561	ENSAPLT00000006820	protein_coding	3		0	0	1	2	0	0	0	0	0	0	0	2	0	1	0	0	0	0	0	1	0	0	0	0	0
ENSAPLG00000006561	ENSAPLG00000006561	ENSAPLT00000024229	protein_coding	3		0	0	1	2	0	0	0	0	0	0	0	2	0	0	0	0	0	0	0	0	0	0	0	1	0
ENSAPLG00000006616	ENSAPLG00000006616	ENSAPLT00000006867	protein_coding	1		0	0	0	1	0	0	0	0	0	0	0	0	0	1	0	0	0	0	0	0	0	0	0	0	0
ENSAPLG00000006616	ENSAPLG00000006616	ENSAPLT00000025609	protein_coding	1		0	0	0	1	0	0	0	0	0	0	0	0	0	1	0	0	0	0	0	0	0	0	0	0	0
ENSAPLG00000006616	ENSAPLG00000006616	ENSAPLT00000048526	protein_coding	1		0	0	0	1	0	0	0	0	0	0	0	0	0	1	0	0	0	0	0	0	0	0	0	0	0
ENSAPLG00000006653	ENSAPLG00000006653	ENSAPLT00000019076	protein_coding	2		0	0	0	2	0	0	0	0	0	0	0	0	0	0	0	0	0	0	0	0	0	0	0	0	2
ENSAPLG00000006653	ENSAPLG00000006653	ENSAPLT00000021938	protein_coding	2		0	0	0	2	0	0	0	0	0	0	0	0	0	0	0	0	0	0	0	0	0	0	0	0	2
ENSAPLG00000006654	ENSAPLG00000006654	ENSAPLT00000006901	protein_coding	2		0	0	0	2	0	0	0	0	0	0	0	2	0	0	0	0	0	0	0	0	0	0	0	0	0
ENSAPLG00000006654	ENSAPLG00000006654	ENSAPLT00000047054	protein_coding	2		0	0	0	2	0	0	0	0	0	0	0	2	0	0	0	0	0	0	0	0	0	0	0	0	0
ENSAPLG00000006804	ENSAPLG00000006804	ENSAPLT00000007054	protein_coding	75		0	0	0	75	0	0	0	0	0	0	0	0	0	69	0	0	0	0	0	0	0	0	0	0	6
ENSAPLG00000006804	ENSAPLG00000006804	ENSAPLT00000022435	protein_coding	122		0	0	0	122	0	0	0	0	0	0	0	0	0	120	0	0	0	0	0	0	0	0	0	0	2
ENSAPLG00000006804	ENSAPLG00000006804	ENSAPLT00000022678	protein_coding	75		0	0	0	75	0	0	0	0	0	0	0	0	0	69	0	0	0	0	0	0	0	0	0	0	6
ENSAPLG00000006804	ENSAPLG00000006804	ENSAPLT00000026621	protein_coding	75		0	0	0	75	0	0	0	0	0	0	0	0	0	69	0	0	0	0	0	0	0	0	0	0	6
ENSAPLG00000006804	ENSAPLG00000006804	ENSAPLT00000030087	protein_coding	122		0	0	0	122	0	0	0	0	0	0	0	0	0	120	0	0	0	0	0	0	0	0	0	0	2
ENSAPLG00000006804	ENSAPLG00000006804	ENSAPLT00000031319	protein_coding	122		0	0	0	122	0	0	0	0	0	0	0	0	0	120	0	0	0	0	0	0	0	0	0	0	2
ENSAPLG00000006804	ENSAPLG00000006804	ENSAPLT00000032312	protein_coding	122		0	0	0	122	0	0	0	0	0	0	0	0	0	120	0	0	0	0	0	0	0	0	0	0	2
ENSAPLG00000006804	ENSAPLG00000006804	ENSAPLT00000036140	protein_coding	75		0	0	0	75	0	0	0	0	0	0	0	0	0	69	0	0	0	0	0	0	0	0	0	0	6
ENSAPLG00000006804	ENSAPLG00000006804	ENSAPLT00000037486	protein_coding	95		0	0	0	95	0	0	0	0	0	0	0	0	0	76	0	0	0	0	0	0	0	0	0	0	19
ENSAPLG00000006804	ENSAPLG00000006804	ENSAPLT00000038283	protein_coding	122		0	0	0	122	0	0	0	0	0	0	0	0	0	120	0	0	0	0	0	0	0	0	0	0	2
ENSAPLG00000006822	ENSAPLG00000006822	ENSAPLT00000007086	protein_coding	4		0	0	0	4	0	0	0	0	0	0	0	4	0	0	0	0	0	0	0	0	0	0	0	0	0
ENSAPLG00000006822	ENSAPLG00000006822	ENSAPLT00000029552	protein_coding	9		0	0	0	9	0	0	0	0	0	0	0	9	0	0	0	0	0	0	0	0	0	0	0	0	0
ENSAPLG00000007141	ENSAPLG00000007141	ENSAPLT00000007496	protein_coding	26		0	0	0	26	0	0	0	0	0	0	0	0	0	26	0	0	0	0	0	0	0	0	0	0	0
ENSAPLG00000007141	ENSAPLG00000007141	ENSAPLT00000037361	protein_coding	17		0	0	0	17	1	0	0	0	0	0	0	8	0	8	0	0	0	0	0	0	0	0	0	0	0
ENSAPLG00000007141	ENSAPLG00000007141	ENSAPLT00000038376	protein_coding	17		0	0	0	17	1	0	0	0	0	0	0	8	0	8	0	0	0	0	0	0	0	0	0	0	0
ENSAPLG00000007205	ENSAPLG00000007205	ENSAPLT00000007510	protein_coding	78		0	0	0	78	0	0	0	0	0	0	0	55	0	4	0	0	0	0	0	0	0	0	0	0	19
ENSAPLG00000007205	ENSAPLG00000007205	ENSAPLT00000022682	protein_coding	78		0	0	0	78	0	0	0	0	0	0	0	55	0	4	0	0	0	0	0	0	0	0	0	0	19
ENSAPLG00000007313	ENSAPLG00000007313	ENSAPLT00000007605	protein_coding	13		0	0	0	13	0	0	0	0	0	0	0	0	0	11	0	0	0	0	0	0	0	0	0	0	2
ENSAPLG00000007313	ENSAPLG00000007313	ENSAPLT00000018272	protein_coding	13		0	0	0	13	0	0	0	0	0	0	0	0	0	11	0	0	0	0	0	0	0	0	0	0	2
ENSAPLG00000007313	ENSAPLG00000007313	ENSAPLT00000038005	protein_coding	13		0	0	0	13	0	0	0	0	0	0	0	0	0	11	0	0	0	0	0	0	0	0	0	0	2
ENSAPLG00000007401	ENSAPLG00000007401	ENSAPLT00000007711	protein_coding	1		0	0	0	1	0	0	1	0	0	0	0	0	0	0	0	0	0	0	0	0	0	0	0	0	0
ENSAPLG00000007401	ENSAPLG00000007401	ENSAPLT00000020998	protein_coding	1		0	0	0	1	0	0	0	0	0	0	0	0	0	1	0	0	0	0	0	0	0	0	0	0	0
ENSAPLG00000007401	ENSAPLG00000007401	ENSAPLT00000043489	protein_coding	1		0	0	0	1	0	0	0	0	0	0	0	0	0	0	0	0	0	0	0	0	0	0	0	0	1
ENSAPLG00000007401	ENSAPLG00000007401	ENSAPLT00000046809	protein_coding	1		0	0	0	1	0	0	0	0	0	0	0	0	0	0	0	0	0	0	0	0	0	0	0	0	1
ENSAPLG00000007453	ENSAPLG00000007453	ENSAPLT00000007756	protein_coding	9		0	0	0	9	0	0	0	0	0	0	0	0	0	9	0	0	0	0	0	0	0	0	0	0	0
ENSAPLG00000007453	ENSAPLG00000007453	ENSAPLT00000033737	protein_coding	9		0	0	0	9	0	0	0	0	0	0	0	0	0	9	0	0	0	0	0	0	0	0	0	0	0
ENSAPLG00000007453	ENSAPLG00000007453	ENSAPLT00000040252	protein_coding	9		0	0	0	9	0	0	0	0	0	0	0	0	0	9	0	0	0	0	0	0	0	0	0	0	0
ENSAPLG00000007509	ENSAPLG00000007509	ENSAPLT00000007834	protein_coding	91		0	0	1	90	0	0	0	0	0	0	0	1	0	89	0	0	0	0	0	1	0	0	0	1	0
ENSAPLG00000007509	ENSAPLG00000007509	ENSAPLT00000022686	protein_coding	51		0	0	1	50	0	0	1	0	0	0	0	1	0	47	0	0	0	0	0	1	0	0	0	0	1
ENSAPLG00000007509	ENSAPLG00000007509	ENSAPLT00000025923	protein_coding	68		0	0	1	67	0	0	0	0	0	0	0	1	0	54	0	0	0	0	0	1	0	0	0	1	12
ENSAPLG00000007509	ENSAPLG00000007509	ENSAPLT00000026774	protein_coding	56		0	0	1	55	0	0	0	0	0	0	0	1	0	54	0	0	0	0	0	1	0	0	0	1	0
ENSAPLG00000007509	ENSAPLG00000007509	ENSAPLT00000035689	protein_coding	90		0	0	0	90	0	0	0	0	0	0	0	0	0	88	0	0	0	0	0	0	0	0	0	0	2
ENSAPLG00000007618	ENSAPLG00000007618	ENSAPLT00000007969	protein_coding	4		0	0	0	4	0	0	0	0	0	0	0	0	0	4	0	0	0	0	0	0	0	0	0	0	0
ENSAPLG00000007618	ENSAPLG00000007618	ENSAPLT00000020368	protein_coding	4		0	0	0	4	0	0	0	0	0	0	0	0	0	4	0	0	0	0	0	0	0	0	0	0	0
ENSAPLG00000007708	ENSAPLG00000007708	ENSAPLT00000008035	protein_coding	1		0	0	1	0	0	0	0	0	0	0	0	0	0	0	0	0	0	0	0	0	0	0	0	1	0
ENSAPLG00000007708	ENSAPLG00000007708	ENSAPLT00000020479	protein_coding	1		0	0	0	1	0	0	0	0	0	0	0	0	0	1	0	0	0	0	0	0	0	0	0	0	0
ENSAPLG00000007708	ENSAPLG00000007708	ENSAPLT00000030506	protein_coding	1		0	0	0	1	0	0	0	0	0	0	0	0	0	1	0	0	0	0	0	0	0	0	0	0	0
ENSAPLG00000007708	ENSAPLG00000007708	ENSAPLT00000038324	protein_coding	1		0	0	0	1	0	0	0	0	0	0	0	1	0	0	0	0	0	0	0	0	0	0	0	0	0
ENSAPLG00000007802	ENSAPLG00000007802	ENSAPLT00000008113	protein_coding	32		0	0	2	30	0	0	0	0	0	0	0	3	0	28	0	0	0	0	0	1	0	0	0	1	0
ENSAPLG00000007802	ENSAPLG00000007802	ENSAPLT00000031665	protein_coding	34		0	0	2	32	0	0	0	0	0	0	0	1	0	31	0	0	0	0	0	1	0	0	0	1	1
ENSAPLG00000007802	ENSAPLG00000007802	ENSAPLT00000032455	protein_coding	32		0	0	2	30	0	0	0	0	0	0	0	3	0	28	0	0	0	0	0	1	0	0	0	1	0
ENSAPLG00000007883	ENSAPLG00000007883	ENSAPLT00000008215	protein_coding	8		0	0	0	8	0	0	0	0	0	0	0	1	0	7	0	0	0	0	0	0	0	0	0	0	0
ENSAPLG00000007883	ENSAPLG00000007883	ENSAPLT00000028638	protein_coding	2		0	0	0	2	0	0	0	0	0	0	0	0	0	0	0	0	0	0	0	0	0	0	0	0	2
ENSAPLG00000007883	ENSAPLG00000007883	ENSAPLT00000044960	protein_coding	7		0	0	0	7	0	0	0	0	0	0	0	2	0	3	0	0	0	0	0	0	0	0	0	0	2
ENSAPLG00000008120	ENSAPLG00000008120	ENSAPLT00000036911	protein_coding	14		0	0	0	14	0	0	0	0	0	0	0	0	0	5	0	0	0	0	0	0	0	0	0	0	9
ENSAPLG00000008279	ENSAPLG00000008279	ENSAPLT00000008594	protein_coding	4		0	0	0	4	0	0	0	0	0	0	0	0	0	2	0	0	0	0	0	0	0	0	0	0	2
ENSAPLG00000008279	ENSAPLG00000008279	ENSAPLT00000021551	protein_coding	28		0	0	0	28	0	0	0	0	0	0	0	0	0	4	0	0	0	0	0	0	0	0	0	0	24
ENSAPLG00000008279	ENSAPLG00000008279	ENSAPLT00000023627	protein_coding	60		0	0	0	60	0	0	0	0	0	0	0	0	0	51	0	0	0	0	0	0	0	0	0	0	9
ENSAPLG00000008279	ENSAPLG00000008279	ENSAPLT00000041641	protein_coding	4		0	0	0	4	0	0	0	0	0	0	0	0	0	2	0	0	0	0	0	0	0	0	0	0	2
ENSAPLG00000008401	ENSAPLG00000008401	ENSAPLT00000008752	protein_coding	5		0	0	0	5	0	0	0	0	0	0	0	0	0	0	0	0	0	0	0	0	0	0	0	0	5
ENSAPLG00000008401	ENSAPLG00000008401	ENSAPLT00000027708	protein_coding	5		0	0	0	5	0	0	0	0	0	0	0	0	0	0	0	0	0	0	0	0	0	0	0	0	5
ENSAPLG00000008521	ENSAPLG00000008521	ENSAPLT00000008876	protein_coding	10		0	0	0	10	0	0	0	0	0	0	0	7	0	3	0	0	0	0	0	0	0	0	0	0	0
ENSAPLG00000008521	ENSAPLG00000008521	ENSAPLT00000023413	protein_coding	2		0	0	0	2	0	0	0	0	0	0	0	0	0	2	0	0	0	0	0	0	0	0	0	0	0
ENSAPLG00000008521	ENSAPLG00000008521	ENSAPLT00000035146	protein_coding	2		0	0	0	2	0	0	0	0	0	0	0	0	0	2	0	0	0	0	0	0	0	0	0	0	0
ENSAPLG00000008538	ENSAPLG00000008538	ENSAPLT00000008903	protein_coding	159		0	0	2	157	0	0	0	0	0	0	0	3	0	155	0	0	0	0	0	1	0	0	0	1	0
ENSAPLG00000008538	ENSAPLG00000008538	ENSAPLT00000018278	protein_coding	159		0	0	1	158	0	0	0	0	0	0	0	3	0	156	0	0	0	0	0	1	0	0	0	0	0
ENSAPLG00000008538	ENSAPLG00000008538	ENSAPLT00000019825	protein_coding	159		0	0	2	157	0	0	0	0	0	0	0	3	0	155	0	0	0	0	0	1	0	0	0	1	0
ENSAPLG00000008538	ENSAPLG00000008538	ENSAPLT00000020394	protein_coding	159		0	0	2	157	0	0	0	0	0	0	0	3	0	155	0	0	0	0	0	1	0	0	0	1	0
ENSAPLG00000008538	ENSAPLG00000008538	ENSAPLT00000046030	protein_coding	159		0	0	2	157	0	0	0	0	0	0	0	3	0	155	0	0	0	0	0	1	0	0	0	1	0
ENSAPLG00000008574	ENSAPLG00000008574	ENSAPLT00000008936	protein_coding	5		0	0	0	5	0	0	0	0	0	0	0	5	0	0	0	0	0	0	0	0	0	0	0	0	0
ENSAPLG00000008574	ENSAPLG00000008574	ENSAPLT00000044195	protein_coding	7		0	0	0	7	0	0	0	0	0	0	0	7	0	0	0	0	0	0	0	0	0	0	0	0	0
ENSAPLG00000008830	ENSAPLG00000008830	ENSAPLT00000009217	protein_coding	114		0	0	2	112	0	0	0	0	0	0	0	1	0	97	0	0	0	0	0	0	0	0	0	2	14
ENSAPLG00000008830	ENSAPLG00000008830	ENSAPLT00000019459	protein_coding	157		0	0	2	155	0	0	1	0	0	0	0	1	0	153	0	0	0	0	0	0	0	0	0	2	0
ENSAPLG00000008881	ENSAPLG00000008881	ENSAPLT00000009255	protein_coding	1		0	0	0	1	0	0	0	0	0	0	0	0	0	1	0	0	0	0	0	0	0	0	0	0	0
ENSAPLG00000008922	ENSAPLG00000008922	ENSAPLT00000009290	protein_coding	2		0	0	0	2	0	0	0	0	0	0	0	0	0	0	0	0	0	0	0	0	0	0	0	0	2
ENSAPLG00000009095	ENSAPLG00000009095	ENSAPLT00000009509	protein_coding	2		0	0	0	2	0	0	0	0	0	0	0	0	0	2	0	0	0	0	0	0	0	0	0	0	0
ENSAPLG00000009095	ENSAPLG00000009095	ENSAPLT00000028059	protein_coding	2		0	0	0	2	1	0	0	0	0	0	0	0	0	1	0	0	0	0	0	0	0	0	0	0	0
ENSAPLG00000009313	ENSAPLG00000009313	ENSAPLT00000017232	protein_coding	1		0	0	0	1	0	0	0	0	0	0	0	0	0	1	0	0	0	0	0	0	0	0	0	0	0
ENSAPLG00000009313	ENSAPLG00000009313	ENSAPLT00000017473	protein_coding	1		0	0	0	1	0	0	0	0	0	0	0	0	0	0	0	0	0	0	0	0	0	0	0	0	1
ENSAPLG00000009313	ENSAPLG00000009313	ENSAPLT00000033263	protein_coding	1		0	0	0	1	0	0	0	0	0	0	0	0	0	0	0	0	0	0	0	0	0	0	0	0	1
ENSAPLG00000009313	ENSAPLG00000009313	ENSAPLT00000039024	protein_coding	1		0	0	0	1	0	0	0	0	0	0	0	0	0	0	0	0	0	0	0	0	0	0	0	0	1
ENSAPLG00000009313	ENSAPLG00000009313	ENSAPLT00000044909	protein_coding	1		0	0	0	1	0	0	0	0	0	0	0	0	0	0	0	0	0	0	0	0	0	0	0	0	1
ENSAPLG00000009409	ENSAPLG00000009409	ENSAPLT00000009855	protein_coding	5		0	0	0	5	0	0	0	0	0	0	0	0	0	5	0	0	0	0	0	0	0	0	0	0	0
ENSAPLG00000009409	ENSAPLG00000009409	ENSAPLT00000018402	protein_coding	4		0	0	0	4	0	0	0	0	0	0	0	0	0	2	0	0	0	0	0	0	0	0	0	0	2
ENSAPLG00000009409	ENSAPLG00000009409	ENSAPLT00000032480	protein_coding	5		0	0	0	5	0	0	0	0	0	0	0	0	0	5	0	0	0	0	0	0	0	0	0	0	0
ENSAPLG00000009409	ENSAPLG00000009409	ENSAPLT00000035258	protein_coding	4		0	0	0	4	0	0	0	0	0	0	0	0	0	4	0	0	0	0	0	0	0	0	0	0	0
ENSAPLG00000009409	ENSAPLG00000009409	ENSAPLT00000037949	protein_coding	4		0	0	0	4	0	0	0	0	0	0	0	0	0	4	0	0	0	0	0	0	0	0	0	0	0
ENSAPLG00000009409	ENSAPLG00000009409	ENSAPLT00000038375	protein_coding	4		0	0	0	4	0	0	0	0	0	0	0	0	0	4	0	0	0	0	0	0	0	0	0	0	0
ENSAPLG00000009426	ENSAPLG00000009426	ENSAPLT00000009874	protein_coding	46		0	0	0	46	0	0	0	0	0	0	0	0	0	44	0	0	0	0	0	0	0	0	0	0	2
ENSAPLG00000009426	ENSAPLG00000009426	ENSAPLT00000040668	protein_coding	46		0	0	0	46	0	0	0	0	0	0	0	0	0	44	0	0	0	0	0	0	0	0	0	0	2
ENSAPLG00000009553	ENSAPLG00000009553	ENSAPLT00000009963	protein_coding	5		0	0	0	5	0	0	0	0	0	0	0	0	0	5	0	0	0	0	0	0	0	0	0	0	0
ENSAPLG00000009553	ENSAPLG00000009553	ENSAPLT00000042767	protein_coding	5		0	0	0	5	0	0	0	0	0	0	0	0	0	5	0	0	0	0	0	0	0	0	0	0	0
ENSAPLG00000009683	ENSAPLG00000009683	ENSAPLT00000010146	protein_coding	96		0	0	0	96	0	0	0	0	0	0	0	0	0	96	0	0	0	0	0	0	0	0	0	0	0
ENSAPLG00000009683	ENSAPLG00000009683	ENSAPLT00000045742	protein_coding	96		0	0	0	96	0	0	0	0	0	0	0	0	0	96	0	0	0	0	0	0	0	0	0	0	0
ENSAPLG00000009692	ENSAPLG00000009692	ENSAPLT00000010095	protein_coding	17		0	0	1	16	0	0	0	0	0	0	0	0	0	16	0	0	0	0	0	0	0	0	0	1	0
ENSAPLG00000009692	ENSAPLG00000009692	ENSAPLT00000012448	protein_coding	17		0	0	1	16	0	0	0	0	0	0	0	0	0	16	0	0	0	0	0	0	0	0	0	1	0
ENSAPLG00000009692	ENSAPLG00000009692	ENSAPLT00000024623	protein_coding	17		0	0	1	16	0	0	0	0	0	0	0	0	0	16	0	0	0	0	0	0	0	0	0	1	0
ENSAPLG00000009692	ENSAPLG00000009692	ENSAPLT00000034804	protein_coding	17		0	0	1	16	0	0	0	0	0	0	0	0	0	16	0	0	0	0	0	0	0	0	0	1	0
ENSAPLG00000009692	ENSAPLG00000009692	ENSAPLT00000043043	protein_coding	17		0	0	1	16	0	0	0	0	0	0	0	0	0	16	0	0	0	0	0	0	0	0	0	1	0
ENSAPLG00000009692	ENSAPLG00000009692	ENSAPLT00000048092	protein_coding	17		0	0	1	16	0	0	0	0	0	0	0	0	0	16	0	0	0	0	0	0	0	0	0	1	0
ENSAPLG00000009918	ENSAPLG00000009918	ENSAPLT00000010353	protein_coding	2		0	0	0	2	0	0	0	0	0	0	0	0	0	2	0	0	0	0	0	0	0	0	0	0	0
ENSAPLG00000009918	ENSAPLG00000009918	ENSAPLT00000032363	protein_coding	1		0	0	0	1	0	0	0	0	0	0	0	0	0	1	0	0	0	0	0	0	0	0	0	0	0
ENSAPLG00000010096	ENSAPLG00000010096	ENSAPLT00000010517	protein_coding	3		0	0	0	3	0	0	0	0	0	0	0	1	0	2	0	0	0	0	0	0	0	0	0	0	0
ENSAPLG00000010096	ENSAPLG00000010096	ENSAPLT00000024211	protein_coding	4		0	0	0	4	0	0	0	0	0	0	0	0	0	4	0	0	0	0	0	0	0	0	0	0	0
ENSAPLG00000010096	ENSAPLG00000010096	ENSAPLT00000041644	protein_coding	4		0	0	0	4	0	0	0	0	0	0	0	0	0	4	0	0	0	0	0	0	0	0	0	0	0
ENSAPLG00000010096	ENSAPLG00000010096	ENSAPLT00000045308	protein_coding	4		0	0	0	4	0	0	0	0	0	0	0	0	0	4	0	0	0	0	0	0	0	0	0	0	0
ENSAPLG00000010233	ENSAPLG00000010233	ENSAPLT00000010676	protein_coding	42		0	0	0	42	0	0	0	0	0	0	0	0	0	4	0	0	0	0	0	0	0	0	0	0	38
ENSAPLG00000010233	ENSAPLG00000010233	ENSAPLT00000030586	protein_coding	2		0	0	0	2	0	0	0	0	0	0	0	0	0	0	0	0	0	0	0	0	0	0	0	0	2
ENSAPLG00000010245	ENSAPLG00000010245	ENSAPLT00000010680	protein_coding	64		0	0	5	59	0	0	0	0	0	0	0	18	0	19	0	0	0	0	0	0	0	0	0	5	22
ENSAPLG00000010245	ENSAPLG00000010245	ENSAPLT00000042271	protein_coding	64		0	0	5	59	0	0	0	0	0	0	0	18	0	17	0	0	0	0	0	0	0	0	0	5	24
ENSAPLG00000010281	ENSAPLG00000010281	ENSAPLT00000010728	protein_coding	30		0	0	0	30	0	0	0	0	0	0	0	0	0	30	0	0	0	0	0	0	0	0	0	0	0
ENSAPLG00000010281	ENSAPLG00000010281	ENSAPLT00000041790	protein_coding	30		0	0	0	30	0	0	0	0	0	0	0	0	0	30	0	0	0	0	0	0	0	0	0	0	0
ENSAPLG00000010383	ENSAPLG00000010383	ENSAPLT00000010885	protein_coding	3		0	0	0	3	0	0	0	0	0	0	0	0	0	3	0	0	0	0	0	0	0	0	0	0	0
ENSAPLG00000010383	ENSAPLG00000010383	ENSAPLT00000028200	protein_coding	11		0	0	0	11	0	0	0	0	0	0	0	5	0	6	0	0	0	0	0	0	0	0	0	0	0
ENSAPLG00000010383	ENSAPLG00000010383	ENSAPLT00000033228	protein_coding	11		0	0	0	11	0	0	0	0	0	0	0	5	0	6	0	0	0	0	0	0	0	0	0	0	0
ENSAPLG00000010479	ENSAPLG00000010479	ENSAPLT00000010906	protein_coding	12		0	0	0	12	0	0	0	0	0	0	0	0	0	12	0	0	0	0	0	0	0	0	0	0	0
ENSAPLG00000010479	ENSAPLG00000010479	ENSAPLT00000043785	protein_coding	12		0	0	0	12	0	0	0	0	0	0	0	0	0	12	0	0	0	0	0	0	0	0	0	0	0
ENSAPLG00000010625	ENSAPLG00000010625	ENSAPLT00000011083	protein_coding	1		0	0	0	1	0	0	0	0	0	0	0	1	0	0	0	0	0	0	0	0	0	0	0	0	0
ENSAPLG00000010625	ENSAPLG00000010625	ENSAPLT00000030708	protein_coding	1		0	0	0	1	0	0	0	0	0	0	0	1	0	0	0	0	0	0	0	0	0	0	0	0	0
ENSAPLG00000010630	ENSAPLG00000010630	ENSAPLT00000011197	protein_coding	2		0	0	0	2	0	0	0	0	0	0	0	0	0	0	0	0	0	0	0	0	0	0	0	0	2
ENSAPLG00000010778	ENSAPLG00000010778	ENSAPLT00000011248	protein_coding	5		0	0	0	5	0	0	0	0	0	0	0	0	0	4	0	0	0	0	0	0	0	0	0	0	1
ENSAPLG00000010778	ENSAPLG00000010778	ENSAPLT00000040999	protein_coding	5		0	0	0	5	0	0	0	0	0	0	0	0	0	4	0	0	0	0	0	0	0	0	0	0	1
ENSAPLG00000010996	ENSAPLG00000010996	ENSAPLT00000011445	protein_coding	8		0	0	1	7	0	0	0	0	0	0	0	0	0	7	0	0	0	0	0	1	0	0	0	0	1
ENSAPLG00000010996	ENSAPLG00000010996	ENSAPLT00000018855	protein_coding	8		0	0	2	6	0	0	0	0	0	0	0	0	0	6	0	0	0	0	0	1	0	0	0	1	1
ENSAPLG00000011075	ENSAPLG00000011075	ENSAPLT00000011676	protein_coding	1		0	0	0	1	0	0	0	0	0	0	0	0	0	1	0	0	0	0	0	0	0	0	0	0	0
ENSAPLG00000011075	ENSAPLG00000011075	ENSAPLT00000026895	protein_coding	1		0	0	0	1	0	0	0	0	0	0	0	0	0	1	0	0	0	0	0	0	0	0	0	0	0
ENSAPLG00000011075	ENSAPLG00000011075	ENSAPLT00000033952	protein_coding	1		0	0	0	1	0	0	0	0	0	0	0	0	0	1	0	0	0	0	0	0	0	0	0	0	0
ENSAPLG00000011075	ENSAPLG00000011075	ENSAPLT00000043487	protein_coding	1		0	0	0	1	0	0	0	0	0	0	0	0	0	1	0	0	0	0	0	0	0	0	0	0	0
ENSAPLG00000011078	ENSAPLG00000011078	ENSAPLT00000011525	protein_coding	2		0	0	0	2	0	0	0	0	0	0	0	0	0	0	0	0	0	0	0	0	0	0	0	0	2
ENSAPLG00000011078	ENSAPLG00000011078	ENSAPLT00000018542	protein_coding	2		0	0	0	2	0	0	0	0	0	0	0	0	0	0	0	0	0	0	0	0	0	0	0	0	2
ENSAPLG00000011078	ENSAPLG00000011078	ENSAPLT00000029390	protein_coding	2		0	0	0	2	0	0	0	0	0	0	0	0	0	0	0	0	0	0	0	0	0	0	0	0	2
ENSAPLG00000011078	ENSAPLG00000011078	ENSAPLT00000043418	protein_coding	2		0	0	0	2	0	0	0	0	0	0	0	0	0	0	0	0	0	0	0	0	0	0	0	0	2
ENSAPLG00000011088	ENSAPLG00000011088	ENSAPLT00000011562	protein_coding	2		0	0	0	2	0	0	0	0	0	0	0	0	0	2	0	0	0	0	0	0	0	0	0	0	0
ENSAPLG00000011088	ENSAPLG00000011088	ENSAPLT00000033852	protein_coding	2		0	0	0	2	0	0	0	0	0	0	0	0	0	2	0	0	0	0	0	0	0	0	0	0	0
ENSAPLG00000011088	ENSAPLG00000011088	ENSAPLT00000041402	protein_coding	2		0	0	0	2	0	0	0	0	0	0	0	0	0	2	0	0	0	0	0	0	0	0	0	0	0
ENSAPLG00000011088	ENSAPLG00000011088	ENSAPLT00000043160	protein_coding	2		0	0	0	2	0	0	0	0	0	0	0	0	0	2	0	0	0	0	0	0	0	0	0	0	0
ENSAPLG00000011088	ENSAPLG00000011088	ENSAPLT00000046618	protein_coding	2		0	0	0	2	0	0	0	0	0	0	0	0	0	2	0	0	0	0	0	0	0	0	0	0	0
ENSAPLG00000011088	ENSAPLG00000011088	ENSAPLT00000048051	protein_coding	2		0	0	0	2	0	0	0	0	0	0	0	0	0	2	0	0	0	0	0	0	0	0	0	0	0
ENSAPLG00000011148	ENSAPLG00000011148	ENSAPLT00000011596	protein_coding	4		0	0	0	4	0	0	0	0	0	0	0	0	0	4	0	0	0	0	0	0	0	0	0	0	0
ENSAPLG00000011148	ENSAPLG00000011148	ENSAPLT00000017553	protein_coding	4		0	0	0	4	0	0	0	0	0	0	0	0	0	4	0	0	0	0	0	0	0	0	0	0	0
ENSAPLG00000011777	ENSAPLG00000011777	ENSAPLT00000012356	protein_coding	1		0	0	0	1	0	0	0	0	0	0	0	0	0	1	0	0	0	0	0	0	0	0	0	0	0
ENSAPLG00000011777	ENSAPLG00000011777	ENSAPLT00000034967	protein_coding	1		0	0	0	1	0	0	0	0	0	0	0	0	0	1	0	0	0	0	0	0	0	0	0	0	0
ENSAPLG00000011777	ENSAPLG00000011777	ENSAPLT00000038032	protein_coding	1		0	0	0	1	0	0	0	0	0	0	0	0	0	1	0	0	0	0	0	0	0	0	0	0	0
ENSAPLG00000011828	ENSAPLG00000011828	ENSAPLT00000030609	protein_coding	18		0	0	0	18	0	0	0	0	0	0	0	0	0	18	0	0	0	0	0	0	0	0	0	0	0
ENSAPLG00000011828	ENSAPLG00000011828	ENSAPLT00000045128	protein_coding	18		0	0	0	18	0	0	0	0	0	0	0	0	0	18	0	0	0	0	0	0	0	0	0	0	0
ENSAPLG00000011856	ENSAPLG00000011856	ENSAPLT00000012392	protein_coding	6		0	0	0	6	0	0	0	0	0	0	0	0	0	6	0	0	0	0	0	0	0	0	0	0	0
ENSAPLG00000011856	ENSAPLG00000011856	ENSAPLT00000022298	protein_coding	6		0	0	0	6	0	0	0	0	0	0	0	0	0	0	0	0	0	0	0	0	0	0	0	0	6
ENSAPLG00000011890	ENSAPLG00000011890	ENSAPLT00000012467	protein_coding	2		0	0	0	2	0	0	0	0	0	0	0	0	0	2	0	0	0	0	0	0	0	0	0	0	0
ENSAPLG00000011890	ENSAPLG00000011890	ENSAPLT00000034236	protein_coding	2		0	0	0	2	0	0	0	0	0	0	0	0	0	2	0	0	0	0	0	0	0	0	0	0	0
ENSAPLG00000011890	ENSAPLG00000011890	ENSAPLT00000041524	protein_coding	2		0	0	0	2	0	0	0	0	0	0	0	0	0	2	0	0	0	0	0	0	0	0	0	0	0
ENSAPLG00000011890	ENSAPLG00000011890	ENSAPLT00000045348	protein_coding	2		0	0	0	2	0	0	0	0	0	0	0	0	0	2	0	0	0	0	0	0	0	0	0	0	0
ENSAPLG00000011890	ENSAPLG00000011890	ENSAPLT00000047456	protein_coding	2		0	0	0	2	0	0	0	0	0	0	0	0	0	2	0	0	0	0	0	0	0	0	0	0	0
ENSAPLG00000011901	ENSAPLG00000011901	ENSAPLT00000012552	protein_coding	71		0	0	2	69	0	0	0	0	0	0	0	0	0	69	0	0	0	0	0	0	0	0	0	2	0
ENSAPLG00000011901	ENSAPLG00000011901	ENSAPLT00000021673	protein_coding	71		0	0	2	69	0	0	0	0	0	0	0	0	0	69	0	0	0	0	0	0	0	0	0	2	0
[truncated: 6,565 more rows]

## Sheet: Table S2c function
Category	Term	Count	%	PValue	Genes	List Total	Pop Hits	Pop Total	Fold Enrichment	Bonferroni	Benjamini	FDR
GOTERM_BP_DIRECT	GO:0023051~regulation of signaling	10	1.40449	1.17876e-12	ENSAPLG00000005073	323	12	12157	31.3648	7.22558e-10	7.21398e-10	7.1079e-10
GOTERM_BP_DIRECT	GO:0018344~protein geranylgeranylation	8	1.1236	1.32677e-07	ENSAPLG00000006258	323	17	12157	17.7119	8.13278e-05	3.42568e-05	3.3753e-05
GOTERM_BP_DIRECT	GO:0030155~regulation of cell adhesion	10	1.40449	1.67925e-07	ENSAPLG00000005073	323	34	12157	11.0699	0.000102933	3.42568e-05	3.3753e-05
GOTERM_BP_DIRECT	GO:0031032~actomyosin structure organization	8	1.1236	4.93787e-07	ENSAPLG00000005073	323	20	12157	15.0551	0.000302646	7.55494e-05	7.44384e-05
GOTERM_BP_DIRECT	GO:0051225~spindle assembly	5	0.702247	0.000285829	ENSAPLG00000012957, ENSAPLG00000006057	323	13	12157	14.4761	0.160743	0.0349854	0.034471
GOTERM_BP_DIRECT	GO:0005977~glycogen metabolic process	6	0.842697	0.000525758	ENSAPLG00000005017	323	26	12157	8.68564	0.275573	0.0536273	0.0528386
GOTERM_BP_DIRECT	GO:0030835~negative regulation of actin filament depolymerization	4	0.561798	0.00137335	ENSAPLG00000006766	323	9	12157	16.7279	0.569341	0.119355	0.1176
GOTERM_BP_DIRECT	GO:0006886~intracellular protein transport	16	2.24719	0.0015602	ENSAPLG00000007671, ENSAPLG00000009153, ENSAPLG00000006258, ENSAPLG00000004154, ENSAPLG00000028207	323	236	12157	2.55171	0.616015	0.119355	0.1176
GOTERM_BP_DIRECT	GO:0019483~beta-alanine biosynthetic process	3	0.421348	0.00206146	ENSAPLG00000012045	323	3	12157	37.6378	0.717755	0.140179	0.138118
GOTERM_BP_DIRECT	GO:0048010~vascular endothelial growth factor receptor signaling pathway	4	0.561798	0.00339045	ENSAPLG00000009277	323	12	12157	12.5459	0.875304	0.190695	0.187891
GOTERM_BP_DIRECT	GO:0007169~transmembrane receptor protein tyrosine kinase signaling pathway	5	0.702247	0.00393567	ENSAPLG00000009998	323	25	12157	7.52755	0.91084	0.190695	0.187891
GOTERM_BP_DIRECT	GO:0006212~uracil catabolic process	3	0.421348	0.00405072	ENSAPLG00000012045	323	4	12157	28.2283	0.916935	0.190695	0.187891
GOTERM_BP_DIRECT	GO:0006210~thymine catabolic process	3	0.421348	0.00405072	ENSAPLG00000012045	323	4	12157	28.2283	0.916935	0.190695	0.187891
GOTERM_BP_DIRECT	GO:0007154~cell communication	5	0.702247	0.00455566	ENSAPLG00000012801, ENSAPLG00000002906, ENSAPLG00000009946	323	26	12157	7.23803	0.939129	0.199147	0.196219
GOTERM_BP_DIRECT	GO:0045087~innate immune response	7	0.983146	0.0053816	ENSAPLG00000004626, ENSAPLG00000009882, ENSAPLG00000013490, ENSAPLG00000026408	323	61	12157	4.31909	0.963404	0.219569	0.21634
GOTERM_BP_DIRECT	GO:0032012~regulation of ARF protein signal transduction	5	0.702247	0.0059858	ENSAPLG00000002724	323	28	12157	6.72103	0.974785	0.228957	0.22559
GOTERM_BP_DIRECT	GO:0045162~clustering of voltage-gated sodium channels	3	0.421348	0.00663322	ENSAPLG00000014774	323	5	12157	22.5827	0.983088	0.238796	0.235284
GOTERM_BP_DIRECT	GO:0007264~small GTPase mediated signal transduction	10	1.40449	0.00730546	ENSAPLG00000011409, ENSAPLG00000006258, ENSAPLG00000004786	323	129	12157	2.91766	0.988832	0.248386	0.244733
GOTERM_BP_DIRECT	GO:0000079~regulation of cyclin-dependent protein serine/threonine kinase activity	3	0.421348	0.0134488	ENSAPLG00000002443	323	7	12157	16.1305	0.999751	0.391935	0.386171
GOTERM_BP_DIRECT	GO:0010389~regulation of G2/M transition of mitotic cell cycle	3	0.421348	0.0134488	ENSAPLG00000002443	323	7	12157	16.1305	0.999751	0.391935	0.386171
GOTERM_BP_DIRECT	GO:0006826~iron ion transport	3	0.421348	0.0134488	ENSAPLG00000007205	323	7	12157	16.1305	0.999751	0.391935	0.386171
GOTERM_BP_DIRECT	GO:0048015~phosphatidylinositol-mediated signaling	4	0.561798	0.0150248	ENSAPLG00000013101, ENSAPLG00000014302	323	20	12157	7.52755	0.999907	0.417962	0.411816
GOTERM_BP_DIRECT	GO:0006400~tRNA modification	3	0.421348	0.0176204	ENSAPLG00000008506	323	8	12157	14.1142	0.999981	0.468856	0.461961
GOTERM_BP_DIRECT	GO:0006887~exocytosis	6	0.842697	0.0286368	ENSAPLG00000007671, ENSAPLG00000010055, ENSAPLG00000003655	323	65	12157	3.47426	1	0.730239	0.7195
GOTERM_BP_DIRECT	GO:0051017~actin filament bundle assembly	4	0.561798	0.0369899	ENSAPLG00000006766	323	28	12157	5.37682	1	0.878094	0.865181
GOTERM_BP_DIRECT	GO:0006958~complement activation, classical pathway	3	0.421348	0.0387395	ENSAPLG00000009882	323	12	12157	9.40944	1	0.878094	0.865181
GOTERM_BP_DIRECT	GO:0035307~positive regulation of protein dephosphorylation	3	0.421348	0.0387395	ENSAPLG00000024715	323	12	12157	9.40944	1	0.878094	0.865181
GOTERM_BP_DIRECT	GO:0006629~lipid metabolic process	5	0.702247	0.0484248	ENSAPLG00000010248, ENSAPLG00000014840	323	52	12157	3.61902	1	1	0.986907
GOTERM_BP_DIRECT	GO:0006464~cellular protein modification process	3	0.421348	0.0515978	ENSAPLG00000003844, ENSAPLG00000006364	323	14	12157	8.06524	1	1	0.986907
GOTERM_BP_DIRECT	GO:0019835~cytolysis	3	0.421348	0.0515978	ENSAPLG00000009882	323	14	12157	8.06524	1	1	0.986907
GOTERM_BP_DIRECT	GO:0033499~galactose catabolic process via UDP-galactose	2	0.280899	0.0522742	ENSAPLG00000025606	323	2	12157	37.6378	1	1	0.986907
GOTERM_BP_DIRECT	GO:0006457~protein folding	5	0.702247	0.0543292	ENSAPLG00000019978	323	54	12157	3.48498	1	1	0.986907
GOTERM_BP_DIRECT	GO:0035556~intracellular signal transduction	14	1.96629	0.0544815	ENSAPLG00000003878, ENSAPLG00000002561, ENSAPLG00000010732, ENSAPLG00000003655, ENSAPLG00000030975	323	299	12157	1.7623	1	1	0.986907
GOTERM_BP_DIRECT	GO:0043547~positive regulation of GTPase activity	13	1.82584	0.070916	ENSAPLG00000011409, ENSAPLG00000009153, ENSAPLG00000006258, ENSAPLG00000004154	323	281	12157	1.74125	1	1	0.986907
GOTERM_BP_DIRECT	GO:0007623~circadian rhythm	3	0.421348	0.073237	ENSAPLG00000017164, ENSAPLG00000016276, ENSAPLG00000009998	323	17	12157	6.64196	1	1	0.986907
GOTERM_BP_DIRECT	GO:0007160~cell-matrix adhesion	4	0.561798	0.0738844	ENSAPLG00000012801, ENSAPLG00000004656	323	37	12157	4.06895	1	1	0.986907
GOTERM_BP_DIRECT	GO:0016042~lipid catabolic process	5	0.702247	0.0742538	ENSAPLG00000025024, ENSAPLG00000014302	323	60	12157	3.13648	1	1	0.986907
GOTERM_BP_DIRECT	GO:0071787~endoplasmic reticulum tubular network formation	2	0.280899	0.0773805	ENSAPLG00000028815	323	3	12157	25.0918	1	1	0.986907
GOTERM_BP_DIRECT	GO:0009247~glycolipid biosynthetic process	2	0.280899	0.0773805	ENSAPLG00000015784, ENSAPLG00000014587	323	3	12157	25.0918	1	1	0.986907
GOTERM_BP_DIRECT	GO:0006419~alanyl-tRNA aminoacylation	2	0.280899	0.0773805	ENSAPLG00000014835	323	3	12157	25.0918	1	1	0.986907
GOTERM_BP_DIRECT	GO:0007399~nervous system development	5	0.702247	0.0932963	ENSAPLG00000009998	323	65	12157	2.89521	1	1	0.986907
GOTERM_CC_DIRECT	GO:0005968~Rab-protein geranylgeranyltransferase complex	8	1.1236	2.68438e-08	ENSAPLG00000006258	395	14	14752	21.341	5.55665e-06	5.55667e-06	5.44929e-06
GOTERM_CC_DIRECT	GO:0030659~cytoplasmic vesicle membrane	10	1.40449	4.20852e-06	ENSAPLG00000007054, ENSAPLG00000007201, ENSAPLG00000003642	395	48	14752	7.78059	0.000870787	0.000435582	0.000427165
GOTERM_CC_DIRECT	GO:0005795~Golgi stack	6	0.842697	1.4288e-05	ENSAPLG00000010732	395	13	14752	17.237	0.00295327	0.000985872	0.000966821
GOTERM_CC_DIRECT	GO:0070652~HAUS complex	5	0.702247	9.26288e-05	ENSAPLG00000012957, ENSAPLG00000006057	395	10	14752	18.6734	0.0189924	0.00479354	0.00470091
GOTERM_CC_DIRECT	GO:0005887~integral component of plasma membrane	19	2.66854	0.00180395	ENSAPLG00000023971, ENSAPLG00000009277, ENSAPLG00000006928, ENSAPLG00000015861, ENSAPLG00000012571, ENSAPLG00000011843, ENSAPLG00000008620, ENSAPLG00000009998, ENSAPLG00000010433, ENSAPLG00000006699	395	311	14752	2.28164	0.311854	0.0746833	0.0732402
GOTERM_CC_DIRECT	GO:0030424~axon	9	1.26404	0.00340216	ENSAPLG00000005429, ENSAPLG00000008120, ENSAPLG00000012782	395	93	14752	3.61421	0.506113	0.117375	0.115107
GOTERM_CC_DIRECT	GO:0030425~dendrite	9	1.26404	0.00834268	ENSAPLG00000028815, ENSAPLG00000008120, ENSAPLG00000016305	395	108	14752	3.11224	0.823455	0.246705	0.241938
GOTERM_CC_DIRECT	GO:0005604~basement membrane	6	0.842697	0.0178099	ENSAPLG00000031052, ENSAPLG00000012801, ENSAPLG00000008642, ENSAPLG00000004656	395	57	14752	3.93125	0.975763	0.460831	0.451926
GOTERM_CC_DIRECT	GO:0033179~proton-transporting V-type ATPase, V0 domain	3	0.421348	0.0277848	ENSAPLG00000026337, ENSAPLG00000006725	395	10	14752	11.2041	0.99707	0.575145	0.564031
GOTERM_CC_DIRECT	GO:0005579~membrane attack complex	3	0.421348	0.0277848	ENSAPLG00000009882	395	10	14752	11.2041	0.99707	0.575145	0.564031
GOTERM_CC_DIRECT	GO:0005874~microtubule	10	1.40449	0.0366001	ENSAPLG00000010141, ENSAPLG00000008120, ENSAPLG00000003237	395	168	14752	2.22303	0.999555	0.688747	0.675438
GOTERM_CC_DIRECT	GO:0043625~delta DNA polymerase complex	2	0.280899	0.0527049	ENSAPLG00000021910, ENSAPLG00000005236	395	2	14752	37.3468	0.999986	0.90916	0.891592
GOTERM_CC_DIRECT	GO:0005581~collagen trimer	4	0.561798	0.0659888	ENSAPLG00000008273	395	35	14752	4.26821	0.999999	0.986607	0.967542
GOTERM_CC_DIRECT	GO:0031526~brush border membrane	3	0.421348	0.0667271	ENSAPLG00000023971, ENSAPLG00000010433, ENSAPLG00000006766	395	16	14752	7.00253	0.999999	0.986607	0.967542
GOTERM_CC_DIRECT	GO:0045202~synapse	8	1.1236	0.0768727	ENSAPLG00000010732, ENSAPLG00000003655	395	138	14752	2.16503	1	1	0.985437
GOTERM_CC_DIRECT	GO:0034066~RIC1-RGP1 guanyl-nucleotide exchange factor complex	2	0.280899	0.0780089	ENSAPLG00000004154	395	3	14752	24.8979	1	1	0.985437
GOTERM_CC_DIRECT	GO:0005856~cytoskeleton	15	2.10674	0.0873801	ENSAPLG00000007054, ENSAPLG00000014290, ENSAPLG00000012144, ENSAPLG00000010732, ENSAPLG00000016305	395	350	14752	1.60058	1	1	0.985437
GOTERM_CC_DIRECT	GO:0016021~integral component of membrane	140	19.6629	0.0932079	ENSAPLG00000016836, ENSAPLG00000031111, ENSAPLG00000012197, ENSAPLG00000004491, ENSAPLG00000008459, ENSAPLG00000007205, ENSAPLG00000021624, ENSAPLG00000004099, ENSAPLG00000009946, ENSAPLG00000007201, ENSAPLG00000008974, ENSAPLG00000003642, ENSAPLG00000028659, ENSAPLG00000028815, ENSAPLG00000023496, ENSAPLG00000003877, ENSAPLG00000026322, ENSAPLG00000000768, ENSAPLG00000021271, ENSAPLG00000019198,…	395	4732	14752	1.10494	1	1	0.985437
GOTERM_CC_DIRECT	GO:0005615~extracellular space	14	1.96629	0.0934809	ENSAPLG00000004626, ENSAPLG00000011352, ENSAPLG00000008382, ENSAPLG00000003430, ENSAPLG00000029787, ENSAPLG00000006321, ENSAPLG00000019978, ENSAPLG00000013696, ENSAPLG00000030863, ENSAPLG00000010630	395	323	14752	1.61875	1	1	0.985437
GOTERM_MF_DIRECT	GO:0005092~GDP-dissociation inhibitor activity	8	1.1236	1.40572e-08	ENSAPLG00000006258	434	12	14498	22.2704	3.7392e-06	3.73921e-06	3.55646e-06
GOTERM_MF_DIRECT	GO:0005509~calcium ion binding	46	6.46067	1.59579e-07	ENSAPLG00000008881, ENSAPLG00000011243, ENSAPLG00000011451, ENSAPLG00000003655, ENSAPLG00000007312, ENSAPLG00000004656, ENSAPLG00000003312, ENSAPLG00000003642, ENSAPLG00000006699, ENSAPLG00000026055, ENSAPLG00000025152, ENSAPLG00000016034, ENSAPLG00000015861, ENSAPLG00000013441, ENSAPLG00000011843, ENSAPLG00000019978, ENSAPLG00000013696, ENSAPLG00000014302	434	655	14498	2.34604	4.2447e-05	2.1224e-05	2.01867e-05
GOTERM_MF_DIRECT	GO:0005030~neurotrophin receptor activity	5	0.702247	3.83202e-06	ENSAPLG00000009998	434	5	14498	33.4055	0.0010188	0.000339772	0.000323167
GOTERM_MF_DIRECT	GO:0005085~guanyl-nucleotide exchange factor activity	21	2.94944	0.000440709	ENSAPLG00000002724, ENSAPLG00000006241, ENSAPLG00000019155, ENSAPLG00000004154, ENSAPLG00000010732, ENSAPLG00000012782, ENSAPLG00000004786	434	289	14498	2.42739	0.110641	0.0260845	0.0248096
GOTERM_MF_DIRECT	GO:0030246~carbohydrate binding	11	1.54494	0.000490309	ENSAPLG00000005748, ENSAPLG00000011352, ENSAPLG00000012197, ENSAPLG00000016034, ENSAPLG00000007476, ENSAPLG00000001287, ENSAPLG00000008864	434	94	14498	3.90916	0.122303	0.0260845	0.0248096
GOTERM_MF_DIRECT	GO:0005540~hyaluronic acid binding	7	0.983146	0.000623972	ENSAPLG00000016034, ENSAPLG00000011843, ENSAPLG00000006699	434	36	14498	6.49552	0.152978	0.0276628	0.0263108
GOTERM_MF_DIRECT	GO:0016651~oxidoreductase activity, acting on NAD(P)H	5	0.702247	0.000824289	ENSAPLG00000015666	434	15	14498	11.1352	0.19696	0.031323	0.0297922
GOTERM_MF_DIRECT	GO:0051539~4 iron, 4 sulfur cluster binding	7	0.983146	0.0023344	ENSAPLG00000005967, ENSAPLG00000012045, ENSAPLG00000008506	434	46	14498	5.08345	0.462956	0.0524966	0.049931
GOTERM_MF_DIRECT	GO:0051015~actin filament binding	12	1.68539	0.00240505	ENSAPLG00000010141, ENSAPLG00000026055, ENSAPLG00000025152, ENSAPLG00000012906, ENSAPLG00000006766	434	135	14498	2.96938	0.472978	0.0524966	0.049931
GOTERM_MF_DIRECT	GO:0001733~galactosylceramide sulfotransferase activity	3	0.421348	0.00261705	ENSAPLG00000015784, ENSAPLG00000014587, ENSAPLG00000020247	434	3	14498	33.4055	0.501946	0.0524966	0.049931
GOTERM_MF_DIRECT	GO:0017113~dihydropyrimidine dehydrogenase (NADP+) activity	3	0.421348	0.00261705	ENSAPLG00000012045	434	3	14498	33.4055	0.501946	0.0524966	0.049931
GOTERM_MF_DIRECT	GO:0035596~methylthiotransferase activity	3	0.421348	0.00261705	ENSAPLG00000008506	434	3	14498	33.4055	0.501946	0.0524966	0.049931
GOTERM_MF_DIRECT	GO:0050429~calcium-dependent phospholipase C activity	3	0.421348	0.00261705	ENSAPLG00000014302	434	3	14498	33.4055	0.501946	0.0524966	0.049931
GOTERM_MF_DIRECT	GO:0005543~phospholipid binding	6	0.842697	0.00276298	ENSAPLG00000007671, ENSAPLG00000030060, ENSAPLG00000003655	434	33	14498	6.07373	0.520959	0.0524966	0.049931
GOTERM_MF_DIRECT	GO:0005021~vascular endothelial growth factor-activated receptor activity	4	0.561798	0.00365034	ENSAPLG00000009277	434	11	14498	12.1475	0.621965	0.0647327	0.0615691
GOTERM_MF_DIRECT	GO:0004813~alanine-tRNA ligase activity	3	0.421348	0.00513061	ENSAPLG00000014835	434	4	14498	25.0541	0.745449	0.0852963	0.0811277
GOTERM_MF_DIRECT	GO:0015078~hydrogen ion transmembrane transporter activity	5	0.702247	0.00603378	ENSAPLG00000026337, ENSAPLG00000006725, ENSAPLG00000018056, ENSAPLG00000021624	434	25	14498	6.68111	0.800082	0.0944109	0.0897968
GOTERM_MF_DIRECT	GO:0019992~diacylglycerol binding	3	0.421348	0.0123262	ENSAPLG00000003655	434	6	14498	16.7028	0.963085	0.156131	0.148501
GOTERM_MF_DIRECT	GO:0005149~interleukin-1 receptor binding	3	0.421348	0.0123262	ENSAPLG00000029787	434	6	14498	16.7028	0.963085	0.156131	0.148501
GOTERM_MF_DIRECT	GO:0008199~ferric iron binding	3	0.421348	0.0123262	ENSAPLG00000007205	434	6	14498	16.7028	0.963085	0.156131	0.148501
GOTERM_MF_DIRECT	GO:0016462~pyrophosphatase activity	3	0.421348	0.0123262	ENSAPLG00000020377	434	6	14498	16.7028	0.963085	0.156131	0.148501
GOTERM_MF_DIRECT	GO:0051082~unfolded protein binding	6	0.842697	0.0150575	ENSAPLG00000019978, ENSAPLG00000003237	434	49	14498	4.09047	0.982328	0.182059	0.173161
GOTERM_MF_DIRECT	GO:0008017~microtubule binding	13	1.82584	0.0232604	ENSAPLG00000003944, ENSAPLG00000005429, ENSAPLG00000023918, ENSAPLG00000008120	434	209	14498	2.07786	0.998089	0.269011	0.255864
GOTERM_MF_DIRECT	GO:0015293~symporter activity	5	0.702247	0.0260105	ENSAPLG00000023971, ENSAPLG00000001667, ENSAPLG00000007491, ENSAPLG00000012571	434	38	14498	4.39546	0.999098	0.288283	0.274194
GOTERM_MF_DIRECT	GO:0016787~hydrolase activity	12	1.68539	0.0507137	ENSAPLG00000008420, ENSAPLG00000004196, ENSAPLG00000013737, ENSAPLG00000015592, ENSAPLG00000012184, ENSAPLG00000030809	434	210	14498	1.90889	0.999999	0.504906	0.48023
GOTERM_MF_DIRECT	GO:0003847~1-alkyl-2-acetylglycerophosphocholine esterase activity	2	0.280899	0.0588424	ENSAPLG00000025024	434	2	14498	33.4055	1	0.504906	0.48023
GOTERM_MF_DIRECT	GO:0047045~testosterone 17-beta-dehydrogenase (NADP+) activity	2	0.280899	0.0588424	ENSAPLG00000006227	434	2	14498	33.4055	1	0.504906	0.48023
GOTERM_MF_DIRECT	GO:0015658~branched-chain amino acid transmembrane transporter activity	2	0.280899	0.0588424	ENSAPLG00000010060	434	2	14498	33.4055	1	0.504906	0.48023
GOTERM_MF_DIRECT	GO:0052745~inositol phosphate phosphatase activity	2	0.280899	0.0588424	ENSAPLG00000014140	434	2	14498	33.4055	1	0.504906	0.48023
GOTERM_MF_DIRECT	GO:0008108~UDP-glucose:hexose-1-phosphate uridylyltransferase activity	2	0.280899	0.0588424	ENSAPLG00000025606	434	2	14498	33.4055	1	0.504906	0.48023
GOTERM_MF_DIRECT	GO:0017174~glycine N-methyltransferase activity	2	0.280899	0.0588424	ENSAPLG00000020041	434	2	14498	33.4055	1	0.504906	0.48023
GOTERM_MF_DIRECT	GO:0046872~metal ion binding	57	8.00562	0.0715186	ENSAPLG00000005073, ENSAPLG00000012045, ENSAPLG00000011352, ENSAPLG00000016938, ENSAPLG00000005033, ENSAPLG00000004196, ENSAPLG00000013737, ENSAPLG00000004013, ENSAPLG00000012906, ENSAPLG00000008506, ENSAPLG00000005877, ENSAPLG00000027655, ENSAPLG00000007884, ENSAPLG00000006766, ENSAPLG00000025216, ENSAPLG00000003642, ENSAPLG00000005967	434	1545	14498	1.23244	1	0.589919	0.561088
GOTERM_MF_DIRECT	GO:0004714~transmembrane receptor protein tyrosine kinase activity	5	0.702247	0.0731854	ENSAPLG00000009998	434	53	14498	3.15147	1	0.589919	0.561088
GOTERM_MF_DIRECT	GO:0003779~actin binding	15	2.10674	0.078819	ENSAPLG00000005073, ENSAPLG00000007054, ENSAPLG00000013765, ENSAPLG00000012144, ENSAPLG00000022133, ENSAPLG00000026055, ENSAPLG00000026849	434	308	14498	1.62689	1	0.616642	0.586506
