# Supplementary material for: Integrated multi-omic data reveal the potential molecular mechanisms of the nutrition and flavor in Liancheng white duck meat
Source: Front Genet. 2022 Aug 15;13:939585. doi: 10.3389/fgene.2022.939585 (PMC9421069; doi:10.3389/fgene.2022.939585)
Supplement: Supplementary file 2 [file Table3.XLSX]

## Sheet: Table S3a
geneNames	geneIDs	log2FoldChange	p-value	Foldchange
.	ENSAPLG00000015463	-6.67289	5.13749e-06	0.00980075
.	ENSAPLG00000026336	-3.95107	1.2279e-05	0.0646561
ANO6	ENSAPLG00000010899	5.67055	5.18712e-05	50.9336
ZCRB1	ENSAPLG00000004312	-1.74871	5.86113e-05	0.297569
RAB12	ENSAPLG00000008252	5.06122	7.42406e-05	33.3872
.	ENSAPLG00000013847	0.874151	8.86333e-05	1.83293
TMEM161B	ENSAPLG00000010679	2.70213	0.000101711	6.50761
.	ENSAPLG00000024111	4.78873	0.000105702	27.6408
.	ENSAPLG00000004903	-0.819143	0.000120194	0.566779
MRS2	ENSAPLG00000025350	0.855946	0.000128663	1.80995
.	ENSAPLG00000019169	-5.07057	0.000151045	0.0297581
LSM14B	ENSAPLG00000013203	1.59791	0.000199442	3.02705
ANKH	ENSAPLG00000006461	0.549976	0.000206543	1.46406
IMPG2	ENSAPLG00000013567	-1.19831	0.000212432	0.435785
GYPC	ENSAPLG00000013213	-1.73054	0.000244151	0.301338
.	ENSAPLG00000028695	0.832969	0.000266974	1.78135
YDJC	ENSAPLG00000004894	0.842545	0.00026888	1.79321
.	ENSAPLG00000010309	0.731883	0.000300525	1.66081
EFEMP1	ENSAPLG00000001442	-1.1447	0.000328078	0.452283
PTRHD1	ENSAPLG00000017657	-0.617273	0.000338507	0.651902
.	ENSAPLG00000029447	0.947345	0.000360164	1.92832
MCF2	ENSAPLG00000004315	-0.883167	0.000374011	0.542176
.	ENSAPLG00000019345	-0.702389	0.000450466	0.614554
FAM135A	ENSAPLG00000012238	0.520208	0.000500776	1.43416
EDN1	ENSAPLG00000031009	-0.771879	0.00052336	0.585654
THSD4	ENSAPLG00000010423	-1.13156	0.000564913	0.456421
.	ENSAPLG00000000980	7.46555	0.000572908	176.747
WDFY3	ENSAPLG00000016174	-2.47067	0.000620929	0.180407
NRP1	ENSAPLG00000003623	-0.63465	0.000685745	0.644097
EXTL3	ENSAPLG00000006510	-1.17326	0.000714918	0.443419
NFIL3	ENSAPLG00000002204	5.70155	0.000726762	52.0402
ACER2	ENSAPLG00000004885	1.06943	0.000748354	2.09861
.	ENSAPLG00000016578	2.25209	0.000750746	4.76373
.	ENSAPLG00000028975	-4.71664	0.00077824	0.0380322
TSSC4	ENSAPLG00000011525	-0.810886	0.000814534	0.570031
XPNPEP1	ENSAPLG00000013402	-1.02101	0.000831355	0.49277
RPL38	ENSAPLG00000018959	-0.698883	0.000860181	0.616049
.	ENSAPLG00000018359	0.623078	0.000880079	1.54016
.	ENSAPLG00000022842	1.65784	0.000888382	3.15543
.	ENSAPLG00000014740	-2.34368	0.000890938	0.197008
ERC1	ENSAPLG00000006100	0.888565	0.000943113	1.85133
.	ENSAPLG00000017465	-4.44474	0.000963388	0.0459197
.	ENSAPLG00000011140	-0.532412	0.000987982	0.691398
C16orf72	ENSAPLG00000015595	5.18445	0.000997667	36.3642
NRGN	ENSAPLG00000013153	-1.52583	0.00109523	0.34728
HSPA9	ENSAPLG00000009263	0.641098	0.0011464	1.55952
.	ENSAPLG00000000980	4.60859	0.00116636	24.3964
MAP3K7	ENSAPLG00000002702	-0.71007	0.00124448	0.61129
.	ENSAPLG00000020615	-0.813173	0.00127084	0.569129
.	ENSAPLG00000017408	0.597028	0.00128829	1.5126
RETREG1	ENSAPLG00000007153	1.75587	0.0013715	3.3773
BUD31	ENSAPLG00000006748	-0.659478	0.00144569	0.633107
CARHSP1	ENSAPLG00000026317	-3.14909	0.00147196	0.112727
.	ENSAPLG00000021904	-1.19519	0.00147929	0.436728
ZNF438	ENSAPLG00000007479	0.65069	0.00151863	1.56992
TPPP3	ENSAPLG00000027259	-1.05559	0.00160335	0.481102
SERPIND1	ENSAPLG00000004625	-1.64547	0.00164695	0.319642
SLC16A3	ENSAPLG00000004860	-1.46475	0.00171247	0.362299
NFXL1	ENSAPLG00000010735	0.610973	0.00174581	1.52729
PCNA	ENSAPLG00000022945	0.713831	0.00181123	1.64015
.	ENSAPLG00000028831	-0.716329	0.00186935	0.608644
.	ENSAPLG00000008369	-4.25384	0.00190086	0.0524163
MCRS1	ENSAPLG00000008036	-0.547536	0.00191309	0.684188
ADD3	ENSAPLG00000004481	-1.20694	0.00205621	0.433187
.	ENSAPLG00000027385	2.43262	0.00211952	5.39871
AOX1	ENSAPLG00000008708	-1.91034	0.0021604	0.26603
.	ENSAPLG00000005481	-1.22551	0.00217537	0.427646
.	ENSAPLG00000026036	-2.39133	0.00217771	0.190606
SMTNL2	ENSAPLG00000025272	-1.47767	0.0022248	0.359067
.	ENSAPLG00000008125	1.10118	0.0022298	2.1453
RGS19	ENSAPLG00000006136	-0.587152	0.00229246	0.665656
TBC1D9B	ENSAPLG00000008106	1.0703	0.00236846	2.09987
.	ENSAPLG00000021569	-1.30173	0.00243848	0.405638
HYAL3	ENSAPLG00000028532	0.626742	0.0024451	1.54407
CORO1B	ENSAPLG00000023559	-0.557159	0.00244663	0.679639
.	ENSAPLG00000030679	-1.03369	0.00247396	0.488459
RPS8	ENSAPLG00000009114	-0.62026	0.00247609	0.650554
PGM1	ENSAPLG00000014087	-1.41943	0.00260694	0.373861
TMEM161B	ENSAPLG00000010679	-1.52226	0.00267345	0.348141
.	ENSAPLG00000025666	1.18967	0.00270601	2.281
CLASP1	ENSAPLG00000002082	-1.28925	0.00278777	0.409165
ADA2	ENSAPLG00000012586	-0.991301	0.00281997	0.503024
.	ENSAPLG00000020797	-1.83163	0.00282265	0.280946
MARCKS	ENSAPLG00000030242	-0.819234	0.00283833	0.566743
.	ENSAPLG00000009361	-3.13593	0.00284352	0.11376
GCC2	ENSAPLG00000009100	0.607953	0.00286759	1.52409
LRRC58	ENSAPLG00000029420	0.811426	0.00291732	1.75494
LAMA4	ENSAPLG00000013937	-0.812212	0.00292879	0.569508
C1QTNF7	ENSAPLG00000005233	-0.945378	0.00294084	0.519293
.	ENSAPLG00000005370	-1.27109	0.00305033	0.414346
COL5A2	ENSAPLG00000007858	-1.01863	0.00310267	0.493585
HK1	ENSAPLG00000009913	-1.05064	0.00315717	0.482753
CASP8	ENSAPLG00000014872	0.546259	0.00316596	1.46029
FGF7	ENSAPLG00000004328	-1.03356	0.00318004	0.488505
PTGES	ENSAPLG00000008242	-1.24679	0.00323419	0.421386
BACH1	ENSAPLG00000004662	0.981596	0.003258	1.97465
.	ENSAPLG00000027046	0.895939	0.0032808	1.86082
FANCI	ENSAPLG00000004948	0.663031	0.00329169	1.58341
PPP2R5A	ENSAPLG00000015734	-0.514851	0.00331661	0.699865
TRABD	ENSAPLG00000002798	0.820532	0.00333964	1.76606
FRMD3	ENSAPLG00000014312	-1.3202	0.00359262	0.400478
AGTPBP1	ENSAPLG00000001395	-1.21389	0.00373201	0.431103
.	ENSAPLG00000014350	-0.928365	0.00378145	0.525454
.	ENSAPLG00000008922	0.564684	0.00378191	1.47906
.	ENSAPLG00000012151	0.76921	0.00384426	1.70434
SAP130	ENSAPLG00000009195	0.533563	0.0039204	1.4475
.	ENSAPLG00000019672	-0.527532	0.00395121	0.69374
WDR7	ENSAPLG00000014993	0.687309	0.00408929	1.61028
MARK3	ENSAPLG00000010536	1.72848	0.00411529	3.31377
.	ENSAPLG00000023075	1.55707	0.00414956	2.94255
DNPEP	ENSAPLG00000012698	-0.786577	0.00416568	0.579718
VPS50	ENSAPLG00000009583	0.853614	0.00420073	1.80702
MYO18B	ENSAPLG00000018788	-1.01664	0.00431521	0.494266
IFT57	ENSAPLG00000005696	1.61558	0.00444304	3.06435
PDLIM5	ENSAPLG00000004068	-1.90112	0.00454193	0.267736
ANGPTL4	ENSAPLG00000011184	-1.41096	0.00459367	0.376062
FHL1	ENSAPLG00000031131	-1.95063	0.00462517	0.258703
SEPTIN12	ENSAPLG00000024244	-0.597039	0.00462741	0.661109
.	ENSAPLG00000021773	-1.78455	0.00468975	0.290267
.	ENSAPLG00000028404	-0.611918	0.00471709	0.654326
UBE2D1	ENSAPLG00000029826	-0.680183	0.0047548	0.624086
.	ENSAPLG00000021773	-0.543958	0.00486418	0.685887
HABP4	ENSAPLG00000008194	-0.640135	0.0048831	0.641653
.	ENSAPLG00000004773	-0.798645	0.00500141	0.574889
MAPK1IP1L	ENSAPLG00000006181	0.617986	0.00511611	1.53473
HDAC9	ENSAPLG00000009768	2.58802	0.00512362	6.01274
FAHD1	ENSAPLG00000024457	-0.547162	0.00515542	0.684365
MKX	ENSAPLG00000010674	0.500854	0.00525095	1.41505
.	ENSAPLG00000007544	-0.660678	0.00528667	0.632581
CTSK	ENSAPLG00000012768	-1.61042	0.00530997	0.327502
GNG12	ENSAPLG00000022574	-0.576408	0.00531187	0.670632
.	ENSAPLG00000017452	-1.09029	0.00531995	0.469669
EXOC7	ENSAPLG00000003256	0.500833	0.00532962	1.41503
NDUFAF6	ENSAPLG00000008314	-0.769111	0.0054838	0.586779
GKAP1	ENSAPLG00000014453	0.611718	0.00550148	1.52808
CEP85	ENSAPLG00000008105	2.36133	0.00553426	5.13844
.	ENSAPLG00000000442	0.772464	0.00558466	1.70818
HECTD1	ENSAPLG00000002424	0.728091	0.00560235	1.65645
FBXL18	ENSAPLG00000010121	1.84835	0.00567583	3.60088
APLN	ENSAPLG00000027556	1.54237	0.00568808	2.91272
.	ENSAPLG00000007970	0.82114	0.00569081	1.7668
CREM	ENSAPLG00000013843	1.46582	0.00571146	2.7622
RETREG1	ENSAPLG00000007153	1.78709	0.00571558	3.45119
LHFPL6	ENSAPLG00000008890	-0.7875	0.00572499	0.579347
.	ENSAPLG00000004283	0.654937	0.00573314	1.57455
MPP7	ENSAPLG00000009795	1.54315	0.0057353	2.9143
ASMTL	ENSAPLG00000009849	-0.856437	0.00579041	0.552315
.	ENSAPLG00000015872	-0.71958	0.0057968	0.607274
BCL9L	ENSAPLG00000006957	0.502384	0.00594436	1.41655
.	ENSAPLG00000030046	-1.04259	0.00595152	0.485454
RLIM	ENSAPLG00000007884	0.585233	0.00599052	1.50028
MTF1	ENSAPLG00000016056	0.613842	0.00602933	1.53033
PRRC2B	ENSAPLG00000014308	0.742983	0.00610502	1.67363
.	ENSAPLG00000016490	-1.67778	0.00611044	0.312563
.	ENSAPLG00000013757	0.539555	0.00613146	1.45352
.	ENSAPLG00000022135	-2.40956	0.0061951	0.188213
ARL2BP	ENSAPLG00000012932	0.921846	0.00623365	1.89454
VASH2	ENSAPLG00000011439	1.39497	0.00624033	2.62983
.	ENSAPLG00000022613	1.02327	0.00636824	2.03252
.	ENSAPLG00000020430	2.59864	0.00639506	6.05717
THYN1	ENSAPLG00000012009	-0.522014	0.00649302	0.696399
BMP5	ENSAPLG00000014765	-1.21075	0.00649329	0.432043
ATIC	ENSAPLG00000014306	-0.988352	0.00657006	0.504053
SRRD	ENSAPLG00000017738	0.532816	0.00675383	1.44675
.	ENSAPLG00000008574	-0.948691	0.00689295	0.518102
RPL3L	ENSAPLG00000008390	-0.930431	0.00690148	0.524701
WDR41	ENSAPLG00000007656	-0.660548	0.00694466	0.632638
LDB3	ENSAPLG00000014462	-0.92176	0.00695301	0.527865
TLE3	ENSAPLG00000029482	1.56104	0.007038	2.95067
SPARC	ENSAPLG00000006120	-0.919384	0.00704792	0.528735
.	ENSAPLG00000018391	-1.12791	0.00706223	0.457578
.	ENSAPLG00000014385	-1.74773	0.00707121	0.29777
MFSD2A	ENSAPLG00000011734	1.51924	0.00716239	2.86641
TUBGCP2	ENSAPLG00000013602	0.60722	0.00721927	1.52332
ATG16L1	ENSAPLG00000013322	0.570087	0.00721937	1.48461
DLST	ENSAPLG00000009194	0.543531	0.00723708	1.45754
ADD3	ENSAPLG00000004481	-0.990328	0.00728871	0.503363
CD82	ENSAPLG00000006580	-1.14554	0.00731587	0.452021
CYP46A1	ENSAPLG00000004778	1.41057	0.00738835	2.65842
DNAJB6	ENSAPLG00000005259	1.22847	0.00742295	2.34319
SRP54	ENSAPLG00000010125	0.870722	0.00747847	1.82858
SLC25A4	ENSAPLG00000011236	-0.900719	0.00748262	0.53562
HAUS6	ENSAPLG00000006057	1.64725	0.00752508	3.13236
VPS41	ENSAPLG00000005152	-1.3762	0.00752921	0.385233
.	ENSAPLG00000009852	0.675459	0.00753773	1.59711
.	ENSAPLG00000024040	-0.621163	0.00766397	0.650146
LRRC39	ENSAPLG00000014987	-0.858075	0.00780554	0.551688
.	ENSAPLG00000008881	-0.945832	0.00780927	0.51913
.	ENSAPLG00000011832	1.67396	0.00782546	3.1909
RAPGEF2	ENSAPLG00000000967	2.14594	0.00787861	4.4258
EXOSC3	ENSAPLG00000005966	0.644519	0.00791503	1.56322
.	ENSAPLG00000026691	-0.718607	0.00800803	0.607684
.	ENSAPLG00000019155	-0.598603	0.00805275	0.660393
SLC25A39	ENSAPLG00000017445	0.612555	0.00811455	1.52896
.	ENSAPLG00000012742	0.588434	0.00825203	1.50361
ADD3	ENSAPLG00000004481	-1.13157	0.00825717	0.456419
.	ENSAPLG00000000622	-0.806859	0.00826401	0.571625
IDNK	ENSAPLG00000017965	-1.39444	0.00827962	0.380392
SLC7A6	ENSAPLG00000004959	0.778302	0.00843005	1.71511
.	ENSAPLG00000004298	2.04104	0.0085264	4.11543
.	ENSAPLG00000014627	-0.994735	0.00856244	0.501828
DYNC1H1	ENSAPLG00000013977	0.76172	0.0086542	1.69551
.	ENSAPLG00000011970	-1.34902	0.00870237	0.39256
.	ENSAPLG00000028246	1.33996	0.00873892	2.53145
SINHCAF	ENSAPLG00000006692	0.808291	0.00879018	1.75114
.	ENSAPLG00000018213	1.46602	0.00891799	2.76259
.	ENSAPLG00000031080	-0.664285	0.00907632	0.631001
MYO18B	ENSAPLG00000018788	-1.01658	0.00913697	0.494288
RMI1	ENSAPLG00000001220	-0.631243	0.00917004	0.64562
RHEB	ENSAPLG00000022733	0.883268	0.00918796	1.84455
RBM33	ENSAPLG00000007387	0.540014	0.00922972	1.45399
C1QTNF5	ENSAPLG00000030270	-1.66708	0.00925268	0.31489
CCT2	ENSAPLG00000013136	0.672991	0.00927372	1.59438
TGIF1	ENSAPLG00000010541	1.26334	0.00928666	2.40051
GPR162	ENSAPLG00000028368	-0.734467	0.00932364	0.60104
PAPOLA	ENSAPLG00000006645	0.524771	0.00939989	1.4387
.	ENSAPLG00000014337	-0.679112	0.00946248	0.62455
SLC25A19	ENSAPLG00000024769	1.41815	0.00953578	2.67242
GALNT15	ENSAPLG00000010884	-0.595024	0.00956129	0.662033
.	ENSAPLG00000010896	-0.548844	0.00958991	0.683568
CASQ2	ENSAPLG00000011267	-1.77899	0.00982876	0.291387
.	ENSAPLG00000025900	0.964089	0.00984554	1.95083
N6AMT1	ENSAPLG00000003868	-0.805725	0.00988222	0.572074
NEGR1	ENSAPLG00000011651	-1.46516	0.00992822	0.362196
DENND2C	ENSAPLG00000010131	-1.8404	0.0099518	0.279244
HECTD1	ENSAPLG00000002424	0.65872	0.00997035	1.57868
SETD5	ENSAPLG00000007096	0.612555	0.00998516	1.52896
KIAA0930	ENSAPLG00000008316	2.18205	0.010005	4.53799
.	ENSAPLG00000027598	0.678517	0.0100675	1.60049
TGIF1	ENSAPLG00000010541	1.25431	0.010096	2.38552
.	ENSAPLG00000021920	1.1444	0.0101065	2.21054
NFIL3	ENSAPLG00000002204	-2.32742	0.0102779	0.199241
.	ENSAPLG00000000837	1.0223	0.0103156	2.03115
ADPRHL1	ENSAPLG00000021170	-1.6623	0.0103265	0.315935
BVES	ENSAPLG00000014413	-1.16882	0.0103456	0.444785
CETN3	ENSAPLG00000008041	2.55378	0.0104786	5.87171
LEPROT	ENSAPLG00000029613	-0.552761	0.0105026	0.681714
CREM	ENSAPLG00000013843	1.8725	0.0105053	3.66168
.	ENSAPLG00000022577	-2.08029	0.0105656	0.236467
NABP1	ENSAPLG00000024306	0.853337	0.0105656	1.80667
SFR1	ENSAPLG00000016782	0.723017	0.0107145	1.65063
.	ENSAPLG00000028573	-0.798324	0.0107469	0.575017
TLE4	ENSAPLG00000004314	0.64147	0.011251	1.55992
.	ENSAPLG00000004268	-0.795486	0.0112601	0.576149
PSMC6	ENSAPLG00000002349	0.795394	0.0113502	1.73555
RAPSN	ENSAPLG00000008323	-0.617252	0.0113746	0.651912
RHOBTB2	ENSAPLG00000005141	1.07529	0.0113816	2.10714
.	ENSAPLG00000012795	0.680414	0.0115248	1.6026
.	ENSAPLG00000002398	-0.82556	0.0115668	0.564263
VAMP8	ENSAPLG00000017747	-0.992189	0.011625	0.502715
UBFD1	ENSAPLG00000021421	1.1782	0.0117245	2.26294
.	ENSAPLG00000023188	-1.09534	0.0117273	0.468027
ULK1	ENSAPLG00000014729	0.927222	0.0117545	1.90161
BEND6	ENSAPLG00000003662	1.81238	0.0118815	3.51222
TNRC6B	ENSAPLG00000009347	0.510958	0.0119371	1.425
OLFML2B	ENSAPLG00000014054	-1.50547	0.0120191	0.352215
OSR1	ENSAPLG00000007971	-0.789056	0.0120885	0.578723
RINT1	ENSAPLG00000005381	0.616615	0.0122158	1.53327
SRPX	ENSAPLG00000009886	-0.941707	0.0122242	0.520616
.	ENSAPLG00000017982	-0.754144	0.0122243	0.592898
.	ENSAPLG00000023067	-1.35027	0.0123121	0.392218
ZZEF1	ENSAPLG00000006501	1.36341	0.012388	2.57293
WDR3	ENSAPLG00000005607	0.616425	0.01242	1.53307
ACAP2	ENSAPLG00000004811	0.824527	0.0124398	1.77095
.	ENSAPLG00000026089	1.95625	0.0124622	3.88052
.	ENSAPLG00000026937	-2.0834	0.0124918	0.235958
CTPS1	ENSAPLG00000016028	0.964129	0.0125188	1.95089
NAA25	ENSAPLG00000008475	1.12747	0.0125865	2.18475
PDPK1	ENSAPLG00000015673	0.600693	0.0126025	1.51644
PTGFRN	ENSAPLG00000007051	-0.752312	0.0126135	0.593652
.	ENSAPLG00000016224	1.27788	0.0126605	2.42482
DDOST	ENSAPLG00000006961	-0.557278	0.0126888	0.679583
NFIB	ENSAPLG00000013233	-0.971054	0.0126892	0.510133
.	ENSAPLG00000026048	-1.27072	0.012728	0.414454
.	ENSAPLG00000008120	1.42808	0.0127532	2.69088
.	ENSAPLG00000022093	-3.00523	0.01279	0.124548
.	ENSAPLG00000021926	0.502007	0.0128043	1.41618
.	ENSAPLG00000021375	-0.600106	0.0129581	0.659705
CPTP	ENSAPLG00000005804	-0.910996	0.0129776	0.531818
RBBP6	ENSAPLG00000009569	0.638788	0.0130466	1.55702
GSTO1	ENSAPLG00000027834	0.847622	0.0130626	1.79953
IER5	ENSAPLG00000021612	1.12187	0.0131632	2.17628
ARHGDIB	ENSAPLG00000024731	-0.676966	0.0131701	0.625479
.	ENSAPLG00000028650	0.852341	0.0131998	1.80543
.	ENSAPLG00000015849	0.629444	0.0132694	1.54697
AIDA	ENSAPLG00000006905	-0.670784	0.0132804	0.628165
.	ENSAPLG00000026679	0.76928	0.0133763	1.70442
SLC6A4	ENSAPLG00000010715	-1.07047	0.0134304	0.476165
TFG	ENSAPLG00000012259	0.975442	0.0134481	1.96624
.	ENSAPLG00000012655	-0.63329	0.0134489	0.644704
UST	ENSAPLG00000008044	-0.65775	0.0134664	0.633866
.	ENSAPLG00000028519	0.800466	0.0134964	1.74166
SSPN	ENSAPLG00000022486	-1.54976	0.0136052	0.341566
CBLB	ENSAPLG00000011898	0.936225	0.0137374	1.91351
CDIP1	ENSAPLG00000029972	-0.699549	0.0137513	0.615764
MSTO1	ENSAPLG00000014094	1.0727	0.0137957	2.10336
FKBP9	ENSAPLG00000007298	-0.532002	0.0138591	0.691594
POLR3E	ENSAPLG00000003834	0.550506	0.0139218	1.4646
AGO1	ENSAPLG00000010440	0.569873	0.0139282	1.48439
.	ENSAPLG00000023070	-0.72331	0.0139287	0.605706
.	ENSAPLG00000000622	-0.691263	0.0140215	0.619311
GPRC5B	ENSAPLG00000013820	-1.0988	0.0140822	0.466904
GTF2F2	ENSAPLG00000004535	0.576062	0.014089	1.49077
.	ENSAPLG00000020237	1.48781	0.0140909	2.80464
SEPHS1	ENSAPLG00000003830	-0.560236	0.0141262	0.678191
ALS2CL	ENSAPLG00000005280	-1.24541	0.0141806	0.421787
NKD1	ENSAPLG00000013087	2.24144	0.0144126	4.7287
ADRM1	ENSAPLG00000011362	1.03052	0.0144898	2.04276
RBX1	ENSAPLG00000010445	-0.720123	0.0145427	0.607046
.	ENSAPLG00000019776	-0.58534	0.0145542	0.666492
GPBP1	ENSAPLG00000006435	0.53177	0.0146473	1.4457
TEX10	ENSAPLG00000014122	0.528046	0.0147066	1.44198
RNaseP_nuc	ENSAPLG00000025217	1.54449	0.014715	2.917
.	ENSAPLG00000024667	0.941185	0.0148977	1.9201
MGST3	ENSAPLG00000007891	0.598538	0.0149763	1.51418
FBLN5	ENSAPLG00000005285	-1.38493	0.0149797	0.382909
FER	ENSAPLG00000010838	0.785667	0.0150789	1.72389
.	ENSAPLG00000029535	0.561464	0.0153002	1.47577
SMYD1	ENSAPLG00000002116	-1.02141	0.0154273	0.492635
.	ENSAPLG00000003106	0.51236	0.0154666	1.42638
.	ENSAPLG00000007508	0.650492	0.0156812	1.5697
.	ENSAPLG00000023247	-0.573155	0.0157414	0.672145
KCTD5	ENSAPLG00000001530	0.60161	0.0157623	1.51741
DCLK1	ENSAPLG00000009916	-1.38735	0.0157891	0.382267
.	ENSAPLG00000024626	0.879427	0.0158073	1.83964
WASF3	ENSAPLG00000005025	-0.794391	0.0158166	0.576586
CAPG	ENSAPLG00000017764	-0.706059	0.0158785	0.612992
EDC3	ENSAPLG00000008957	0.576444	0.0160446	1.49117
.	ENSAPLG00000002699	-1.04669	0.0160871	0.484076
AP1B1	ENSAPLG00000028207	-0.781384	0.0161579	0.581808
FAM241A	ENSAPLG00000014046	-0.831647	0.016169	0.561887
TMLHE	ENSAPLG00000012485	-0.55308	0.0162059	0.681563
.	ENSAPLG00000031080	-0.698416	0.016563	0.616248
.	ENSAPLG00000028437	0.921567	0.0165638	1.89417
.	ENSAPLG00000026900	-1.8271	0.0166645	0.281831
.	ENSAPLG00000022511	-1.93482	0.0167422	0.261554
WDFY3	ENSAPLG00000016174	1.28491	0.016762	2.43666
NFE2L1	ENSAPLG00000029042	0.751287	0.0168034	1.68329
FKBP5	ENSAPLG00000003627	0.755967	0.0168143	1.68876
FBXO25	ENSAPLG00000012444	0.814577	0.0168209	1.75878
HACD2	ENSAPLG00000016518	-0.675551	0.016838	0.626093
.	ENSAPLG00000027156	0.593668	0.0169443	1.50908
SLC30A9	ENSAPLG00000007998	1.10949	0.0171521	2.1577
.	ENSAPLG00000028437	-0.568098	0.0172318	0.674506
.	ENSAPLG00000002651	-1.5465	0.0172772	0.342338
CHRDL1	ENSAPLG00000011574	-0.657318	0.0173894	0.634056
UBE4B	ENSAPLG00000009105	0.594928	0.0174265	1.5104
ACTN2	ENSAPLG00000008618	-1.12315	0.0175775	0.459089
KIZ	ENSAPLG00000013782	-1.02396	0.0175961	0.491766
TMCO3	ENSAPLG00000014778	-0.854878	0.0175972	0.552912
MDN1	ENSAPLG00000000987	0.788106	0.0176055	1.72681
.	ENSAPLG00000021409	1.95994	0.0176987	3.89045
PLA2G6	ENSAPLG00000014840	2.00616	0.0177656	4.01711
DPYSL3	ENSAPLG00000010132	-0.694111	0.0177806	0.61809
PDPK1	ENSAPLG00000015673	-1.67365	0.0178222	0.31346
DNASE2B	ENSAPLG00000026479	-1.68211	0.0178945	0.311626
MTCL1	ENSAPLG00000008150	0.876032	0.0179166	1.83532
NDUFS4	ENSAPLG00000014315	-0.684929	0.0179553	0.622037
.	ENSAPLG00000021669	0.818763	0.0179972	1.76389
C1QTNF2	ENSAPLG00000008595	-1.31026	0.018093	0.403247
snoZ196	ENSAPLG00000030111	1.08084	0.0181024	2.11526
.	ENSAPLG00000009474	0.824665	0.0181426	1.77112
.	ENSAPLG00000008369	-1.46599	0.0181648	0.361987
.	ENSAPLG00000026504	1.71531	0.0181808	3.28368
MSS51	ENSAPLG00000002712	-1.80122	0.0183011	0.286932
ZMYND19	ENSAPLG00000005335	0.582224	0.0183915	1.49716
FUCA2	ENSAPLG00000008382	-0.864459	0.0184278	0.549252
.	ENSAPLG00000006788	-0.517223	0.0184924	0.698715
RBM5	ENSAPLG00000011176	1.02448	0.0185221	2.03422
APOBEC2	ENSAPLG00000002895	-1.80102	0.0185279	0.286972
DMAC2L	ENSAPLG00000025056	0.733909	0.0185982	1.66314
.	ENSAPLG00000003687	-1.35486	0.0186536	0.390972
COL6A2	ENSAPLG00000001018	-1.5237	0.0186934	0.347793
BUB1	ENSAPLG00000011912	0.79056	0.0186964	1.72975
TNRC6A	ENSAPLG00000009978	0.676553	0.0188587	1.59832
RNF130	ENSAPLG00000007959	-0.657417	0.0188747	0.634012
LDHA	ENSAPLG00000005918	-1.87162	0.0190694	0.273266
RNF19B	ENSAPLG00000006334	1.01742	0.0191203	2.02429
HECTD1	ENSAPLG00000002424	0.643832	0.0192959	1.56247
SRF	ENSAPLG00000003320	-0.66163	0.0193367	0.632164
ZC3H14	ENSAPLG00000008694	1.26596	0.0193557	2.40487
.	ENSAPLG00000003453	0.536131	0.0194289	1.45008
CCDC12	ENSAPLG00000005482	0.543274	0.0194421	1.45728
.	ENSAPLG00000022828	-1.58915	0.019475	0.332366
PTGS1	ENSAPLG00000014313	-0.746033	0.0194901	0.596241
ALKBH8	ENSAPLG00000015851	-0.699678	0.0195159	0.615709
.	ENSAPLG00000022583	1.423	0.0196356	2.68142
HDAC1	ENSAPLG00000014752	0.958491	0.0196738	1.94328
.	ENSAPLG00000016128	1.30575	0.0197018	2.47212
OLFML1	ENSAPLG00000006707	-0.527188	0.0197342	0.693906
RFC3	ENSAPLG00000010374	0.57178	0.0197894	1.48636
ANXA5	ENSAPLG00000004530	-0.851534	0.0198244	0.554195
C7	ENSAPLG00000009032	-1.29994	0.0199164	0.406142
.	ENSAPLG00000029932	-1.45711	0.0199371	0.364222
TMEM179B	ENSAPLG00000007439	-0.782887	0.0200389	0.581203
TBC1D9B	ENSAPLG00000008106	-0.829192	0.0200632	0.562844
.	ENSAPLG00000012888	0.505107	0.0201458	1.41923
.	ENSAPLG00000030468	0.887375	0.0202072	1.84981
.	ENSAPLG00000022719	-1.71393	0.0202181	0.304829
KIAA0100	ENSAPLG00000003462	0.558836	0.0202223	1.47308
FSD2	ENSAPLG00000004759	-1.08987	0.0203687	0.469803
ANGPTL4	ENSAPLG00000011184	-1.35876	0.0206586	0.389918
INKA2	ENSAPLG00000013825	-0.654928	0.020707	0.635107
.	ENSAPLG00000030249	-0.768938	0.0207469	0.586849
CDH11	ENSAPLG00000015154	-0.620509	0.0208082	0.650441
ODF2	ENSAPLG00000016367	-0.591778	0.0209507	0.663525
.	ENSAPLG00000002508	-0.517924	0.0210107	0.698376
MAN1C1	ENSAPLG00000016115	0.577251	0.0211802	1.492
ASPH	ENSAPLG00000006796	-1.25087	0.0212358	0.420194
KBTBD12	ENSAPLG00000005631	-1.3878	0.0213111	0.382148
MIDN	ENSAPLG00000028424	2.47301	0.0214006	5.55202
VAT1	ENSAPLG00000004079	-0.745642	0.0214027	0.596403
.	ENSAPLG00000007140	-0.519076	0.0215949	0.697819
ECRG4	ENSAPLG00000013483	-0.701757	0.0215979	0.614823
.	ENSAPLG00000004560	-0.511749	0.0216905	0.701372
.	ENSAPLG00000030305	0.944235	0.0217411	1.92417
TRIM63	ENSAPLG00000010297	2.09627	0.0217869	4.27603
.	ENSAPLG00000018005	0.700616	0.021897	1.6252
ABHD5	ENSAPLG00000007890	1.91789	0.0219086	3.77869
MXRA8	ENSAPLG00000006806	-1.09188	0.0219127	0.469149
CIAO2B	ENSAPLG00000026091	-0.501644	0.0219739	0.706302
SMPX	ENSAPLG00000018333	-3.57073	0.0220187	0.0841598
SAXO1	ENSAPLG00000006403	0.860844	0.0220654	1.8161
ANKRD46	ENSAPLG00000017801	-0.91847	0.0221522	0.52907
CPEB2	ENSAPLG00000005039	0.774676	0.0222176	1.71081
ZDHHC9	ENSAPLG00000013343	-0.583139	0.0222404	0.66751
FBXO40	ENSAPLG00000005334	-0.750582	0.022301	0.594364
TNNI2	ENSAPLG00000011264	-0.752717	0.0223093	0.593485
.	ENSAPLG00000027371	-0.566058	0.0223666	0.67546
PDE1B	ENSAPLG00000024864	-1.0253	0.0223773	0.491307
TMEM177	ENSAPLG00000001672	-1.01504	0.0224438	0.494813
.	ENSAPLG00000004246	-1.35226	0.0224852	0.391678
TTC38	ENSAPLG00000010920	0.675074	0.0225221	1.59668
.	ENSAPLG00000031051	0.691396	0.0225285	1.61485
.	ENSAPLG00000029124	-1.03075	0.0225792	0.489455
NUDT6	ENSAPLG00000007045	-0.649873	0.0225974	0.637336
.	ENSAPLG00000015408	-0.627938	0.022604	0.647101
SLC23A2	ENSAPLG00000015862	0.973905	0.0226689	1.96415
AGL	ENSAPLG00000013474	-1.05509	0.0227038	0.481267
DENND2C	ENSAPLG00000010131	-2.06494	0.0227189	0.238997
HHATL	ENSAPLG00000013163	-1.64968	0.0228256	0.318711
AP4E1	ENSAPLG00000003399	-1.5775	0.022878	0.335061
MGA	ENSAPLG00000010304	0.69248	0.0229144	1.61606
SRP9	ENSAPLG00000015368	0.714189	0.022951	1.64056
MAP2K3	ENSAPLG00000007148	0.924864	0.0229899	1.89851
PPP6R3	ENSAPLG00000015481	-0.688142	0.023001	0.620653
.	ENSAPLG00000006340	-0.67887	0.0230049	0.624655
LUM	ENSAPLG00000013979	-1.25089	0.0230952	0.420188
.	ENSAPLG00000029855	-2.53399	0.0231341	0.17266
.	ENSAPLG00000029660	-0.695592	0.0231587	0.617456
TNNC2	ENSAPLG00000029922	-0.705689	0.0231789	0.613149
.	ENSAPLG00000023760	-0.997538	0.0232052	0.500854
PPP2R5E	ENSAPLG00000013671	0.921092	0.0232711	1.89355
GLUL	ENSAPLG00000021974	1.1223	0.02338	2.17694
.	ENSAPLG00000026000	-1.08334	0.0234578	0.471935
.	ENSAPLG00000021759	-1.55393	0.0235157	0.340581
PHF20L1	ENSAPLG00000003781	0.709695	0.0237621	1.63546
.	ENSAPLG00000013913	-1.57635	0.0237697	0.33533
.	ENSAPLG00000005725	-0.910969	0.0237745	0.531828
SGPL1	ENSAPLG00000003637	0.804351	0.0238649	1.74636
.	ENSAPLG00000029427	0.87583	0.0239582	1.83506
PRKAA2	ENSAPLG00000007464	-0.667897	0.023963	0.629423
.	ENSAPLG00000010101	1.2751	0.0240743	2.42016
SHLD1	ENSAPLG00000021416	-1.10704	0.0240899	0.464246
.	ENSAPLG00000014627	-1.40139	0.0240951	0.378563
NVL	ENSAPLG00000012723	0.920658	0.0242235	1.89298
ZHX1	ENSAPLG00000010954	0.684013	0.0242342	1.6066
.	ENSAPLG00000018631	0.516415	0.0243459	1.4304
TLK2	ENSAPLG00000001568	0.548138	0.0244371	1.4622
EIF4G1	ENSAPLG00000008628	0.658448	0.0244901	1.57838
EIF4ENIF1	ENSAPLG00000004503	0.649035	0.0245156	1.56812
.	ENSAPLG00000026509	1.45285	0.0246381	2.73748
TTC19	ENSAPLG00000008122	-0.640513	0.0246498	0.641485
.	ENSAPLG00000026618	-0.811047	0.0246686	0.569968
BTG2	ENSAPLG00000002151	1.75045	0.0247696	3.36463
PCYT1B	ENSAPLG00000010281	0.754935	0.0247812	1.68756
C21orf91	ENSAPLG00000007838	0.541323	0.0250104	1.45531
GIT2	ENSAPLG00000006006	0.598475	0.025157	1.51412
PTGES3L	ENSAPLG00000004127	-0.731966	0.0252175	0.602083
GABARAPL1	ENSAPLG00000028817	1.00997	0.025218	2.01387
VPS37B	ENSAPLG00000023690	0.632269	0.0252429	1.55
DPH1	ENSAPLG00000017581	0.600284	0.0252847	1.51601
NUDT2	ENSAPLG00000007473	-0.905323	0.0253825	0.533913
.	ENSAPLG00000013603	1.13908	0.0254169	2.2024
.	ENSAPLG00000012389	-0.698628	0.0255141	0.616158
.	ENSAPLG00000018355	-1.22676	0.0258017	0.427277
COMMD8	ENSAPLG00000011707	-0.79883	0.0258979	0.574815
SNX10	ENSAPLG00000011904	0.779922	0.0259057	1.71704
UBQLN4	ENSAPLG00000009055	1.03501	0.0259133	2.04913
CRYZ	ENSAPLG00000012367	0.707444	0.0260705	1.63291
.	ENSAPLG00000025079	-0.840262	0.0260712	0.558542
.	ENSAPLG00000010309	0.65959	0.0261739	1.57963
IL6ST	ENSAPLG00000011926	0.601479	0.0262935	1.51727
SLC35A5	ENSAPLG00000005975	0.516788	0.0263512	1.43077
.	ENSAPLG00000017804	-0.664509	0.0264258	0.630903
.	ENSAPLG00000027421	-1.19332	0.0264337	0.437294
KLHL40	ENSAPLG00000012893	1.93227	0.0264355	3.81654
CLDN5	ENSAPLG00000024722	1.19872	0.0264431	2.29535
ESYT2	ENSAPLG00000014371	-2.31907	0.0264631	0.200397
INIP	ENSAPLG00000027018	-0.702029	0.0266961	0.614707
PLIN2	ENSAPLG00000005745	1.6029	0.0267769	3.03753
ACSS3	ENSAPLG00000006860	-0.758247	0.0268118	0.591214
PELI1	ENSAPLG00000009701	1.55847	0.0268388	2.94541
PSMD6	ENSAPLG00000003464	1.02803	0.0268525	2.03924
RHAG	ENSAPLG00000015305	-2.32539	0.0269511	0.19952
URI1	ENSAPLG00000017568	0.608469	0.0269936	1.52464
SLC43A3	ENSAPLG00000015656	-1.24644	0.0272111	0.421486
PODN	ENSAPLG00000008749	-1.57325	0.0272542	0.336051
.	ENSAPLG00000000931	-1.15026	0.0272599	0.450543
OLFML3	ENSAPLG00000010949	-0.94761	0.0272667	0.518491
OSBPL5	ENSAPLG00000002498	-0.646702	0.0273919	0.638739
PSMB2	ENSAPLG00000010006	0.6243	0.0274925	1.54146
.	ENSAPLG00000021849	-0.681257	0.0275241	0.623622
SMCHD1	ENSAPLG00000013237	0.796529	0.0275987	1.73692
GUCY1B1	ENSAPLG00000011190	-0.66745	0.0276618	0.629619
.	ENSAPLG00000030502	-0.862436	0.0277069	0.550023
CREG1	ENSAPLG00000005711	1.24959	0.0277162	2.37773
PRPF39	ENSAPLG00000010785	0.718707	0.0277217	1.64571
.	ENSAPLG00000003190	-0.594128	0.0279085	0.662445
UCK2	ENSAPLG00000018550	1.58729	0.027913	3.00485
PDGFRB	ENSAPLG00000013101	-0.528061	0.0279901	0.693486
.	ENSAPLG00000025591	-0.889582	0.0281075	0.53977
.	ENSAPLG00000002804	1.00276	0.0281116	2.00384
CYP27A1	ENSAPLG00000004381	0.737792	0.028117	1.66762
LIG3	ENSAPLG00000008964	0.600398	0.0282546	1.51613
.	ENSAPLG00000009803	0.77555	0.0283539	1.71184
DIMT1	ENSAPLG00000009464	0.674541	0.0283599	1.59609
UBQLN1	ENSAPLG00000014441	1.00711	0.0284314	2.00988
CLCN3	ENSAPLG00000004867	0.714551	0.0284699	1.64097
.	ENSAPLG00000006601	0.952022	0.0285444	1.93458
MMP23B	ENSAPLG00000012333	-0.837745	0.0285639	0.559518
CLEC3B	ENSAPLG00000029228	-1.49348	0.028586	0.355155
UTP18	ENSAPLG00000003482	0.513295	0.0286967	1.42731
.	ENSAPLG00000028386	-2.08938	0.0288308	0.234982
RUBCN	ENSAPLG00000028807	0.638607	0.0288489	1.55683
FAIM	ENSAPLG00000010169	-0.905096	0.029098	0.533997
FKBP3	ENSAPLG00000011063	-0.630133	0.0291356	0.646117
NDUFAF4	ENSAPLG00000005892	-0.509784	0.0291436	0.702328
.	ENSAPLG00000000980	7.58526	0.0292254	192.039
.	ENSAPLG00000004025	-1.24866	0.0292552	0.420839
WFDC1	ENSAPLG00000013371	1.63871	0.0292813	3.11387
MAP3K15	ENSAPLG00000007410	0.773541	0.0293915	1.70946
MMD	ENSAPLG00000004393	-0.803308	0.0294881	0.573034
KLHL42	ENSAPLG00000013469	-0.72595	0.0295367	0.604599
FBXO30	ENSAPLG00000014234	0.706838	0.0295503	1.63222
ARF4	ENSAPLG00000017767	0.57761	0.0295988	1.49237
.	ENSAPLG00000003141	-1.08997	0.0296419	0.469772
P2RX1	ENSAPLG00000004249	-0.8452	0.0297573	0.556634
.	ENSAPLG00000023996	-1.04223	0.0298481	0.485575
COX5A	ENSAPLG00000020394	-0.862525	0.0299909	0.549989
MTDH	ENSAPLG00000013199	-1.10289	0.0300146	0.465584
FBXO30	ENSAPLG00000014234	0.606147	0.030027	1.52219
ZNF217	ENSAPLG00000006344	1.05304	0.0300677	2.07489
EIF4E	ENSAPLG00000015915	0.533495	0.0302087	1.44743
PLCXD2	ENSAPLG00000002539	1.55634	0.0302284	2.94106
.	ENSAPLG00000017981	1.27076	0.0302424	2.41288
ALDH5A1	ENSAPLG00000010739	0.870297	0.0303098	1.82804
MYOM2	ENSAPLG00000013857	-3.07308	0.0303353	0.118826
TELO2	ENSAPLG00000006268	0.718897	0.0303801	1.64592
DNAJC6	ENSAPLG00000015954	0.878594	0.0305254	1.83858
EZH2	ENSAPLG00000010543	1.35722	0.0305574	2.56191
RIF1	ENSAPLG00000007092	0.703031	0.0305846	1.62792
OGA	ENSAPLG00000011067	0.527307	0.0306202	1.44124
.	ENSAPLG00000018610	1.21216	0.0307914	2.31684
CHORDC1	ENSAPLG00000000579	1.68086	0.0308154	3.2062
ATP11C	ENSAPLG00000005048	0.608585	0.0308707	1.52476
WSB1	ENSAPLG00000015816	-0.502206	0.030882	0.706026
EDNRA	ENSAPLG00000012799	-0.807609	0.0309563	0.571328
PCYT2	ENSAPLG00000014755	0.528803	0.0310999	1.44273
.	ENSAPLG00000030679	-0.72365	0.0311082	0.605564
.	ENSAPLG00000011628	-2.21804	0.0311697	0.214934
MAP3K4	ENSAPLG00000011460	-0.674268	0.031208	0.62665
GIT2	ENSAPLG00000006006	-1.11107	0.0313493	0.462949
.	ENSAPLG00000022072	0.583858	0.0316016	1.49885
.	ENSAPLG00000018912	-1.83106	0.0316733	0.281058
.	ENSAPLG00000021786	-0.530548	0.0317291	0.692292
SUCO	ENSAPLG00000004827	0.649079	0.0317781	1.56817
RNase_MRP	ENSAPLG00000021825	1.9569	0.0318057	3.88226
PRKAR2B	ENSAPLG00000006955	-1.25649	0.031814	0.41856
GANAB	ENSAPLG00000025733	-0.69355	0.0318676	0.618331
BOC	ENSAPLG00000015054	-0.97931	0.0320485	0.507222
.	ENSAPLG00000019004	-0.876086	0.0320738	0.544844
.	ENSAPLG00000014385	-1.06311	0.0321169	0.478599
ATP6V1A	ENSAPLG00000023661	0.70487	0.0321384	1.63
JPT2	ENSAPLG00000011858	-0.581735	0.0321401	0.66816
BCAR1	ENSAPLG00000015063	1.23847	0.0322295	2.35949
.	ENSAPLG00000028437	1.63622	0.0323331	3.10851
FRS3	ENSAPLG00000026538	-0.712403	0.0323734	0.610303
MYBBP1A	ENSAPLG00000008534	0.502719	0.0324058	1.41688
SRSF4	ENSAPLG00000006595	-0.689259	0.0324623	0.620172
ULK2	ENSAPLG00000003309	1.21402	0.0325464	2.31983
.	ENSAPLG00000014736	-0.759852	0.0327119	0.590557
PAX7	ENSAPLG00000005016	-0.89624	0.0327628	0.537285
NRAP	ENSAPLG00000013492	0.766601	0.0328337	1.70126
SLC27A1	ENSAPLG00000011847	-0.984649	0.0328358	0.505349
SLC27A1	ENSAPLG00000011847	-0.974598	0.0328433	0.508882
TXNL1	ENSAPLG00000015099	1.03274	0.0328678	2.04591
ERP29	ENSAPLG00000008539	-0.578081	0.0331381	0.669854
.	ENSAPLG00000013296	0.87835	0.0331481	1.83827
.	ENSAPLG00000023658	1.29597	0.0332082	2.45543
SYPL2	ENSAPLG00000022744	-1.58841	0.0333244	0.332538
TSC22D2	ENSAPLG00000028238	0.908945	0.0333966	1.87767
.	ENSAPLG00000028923	-1.03391	0.0334371	0.488385
LRCH1	ENSAPLG00000014780	0.727597	0.0334513	1.65588
TMLHE	ENSAPLG00000012485	1.71909	0.0335375	3.29228
.	ENSAPLG00000020340	-1.57075	0.0335491	0.336634
BAZ2B	ENSAPLG00000015688	0.915556	0.0336215	1.8863
.	ENSAPLG00000028768	-1.28273	0.0337037	0.411017
.	ENSAPLG00000018678	0.755344	0.0337405	1.68803
.	ENSAPLG00000030713	-0.769755	0.0338007	0.586517
FNIP2	ENSAPLG00000015049	1.11374	0.0339318	2.16406
.	ENSAPLG00000013556	-0.691921	0.0339509	0.619029
LDB3	ENSAPLG00000014462	-0.968293	0.0339959	0.51111
TPX2	ENSAPLG00000010382	0.752137	0.034187	1.68429
HEATR1	ENSAPLG00000008015	0.952209	0.034239	1.93483
FARSB	ENSAPLG00000010292	0.671476	0.0342448	1.5927
WDR26	ENSAPLG00000013139	1.0029	0.0344171	2.00403
.	ENSAPLG00000014385	-0.749114	0.0344915	0.594969
PIP5K1B	ENSAPLG00000016263	1.21931	0.0345657	2.32835
ASB10	ENSAPLG00000009608	-1.34983	0.0345734	0.392339
PTPN3	ENSAPLG00000009931	0.625157	0.0345946	1.54238
.	ENSAPLG00000006539	-0.580859	0.0346016	0.668566
UBL7	ENSAPLG00000009465	0.684757	0.0346082	1.60743
LNPEP	ENSAPLG00000014098	-0.95458	0.0346117	0.515992
PLCB1	ENSAPLG00000012885	1.13857	0.0347327	2.20163
.	ENSAPLG00000028854	-0.599283	0.0348998	0.660082
CASTOR2	ENSAPLG00000004635	1.58752	0.0349401	3.00531
MCM4	ENSAPLG00000003491	0.514525	0.0349921	1.42852
ZBTB17	ENSAPLG00000012761	0.582673	0.0350096	1.49762
NUP50	ENSAPLG00000007979	0.708854	0.0352132	1.6345
.	ENSAPLG00000021218	0.506028	0.0352505	1.42014
TPI1	ENSAPLG00000004000	-1.161	0.0352659	0.447203
.	ENSAPLG00000024157	1.77305	0.0354216	3.41777
7SK	ENSAPLG00000026998	2.39897	0.0354706	5.27428
RERGL	ENSAPLG00000010631	-0.908689	0.0355599	0.532669
OPTN	ENSAPLG00000004645	0.562245	0.0356208	1.47656
TMEM161A	ENSAPLG00000006657	-0.677705	0.0356395	0.625159
.	ENSAPLG00000030527	-4.33797	0.0356505	0.0494471
CASP10	ENSAPLG00000015244	1.13537	0.0356773	2.19674
ALG6	ENSAPLG00000014868	-1.11122	0.0356868	0.462904
RWDD1	ENSAPLG00000010404	0.949427	0.0357472	1.93111
.	ENSAPLG00000024161	-0.592265	0.0358087	0.663301
USP14	ENSAPLG00000000901	0.56705	0.0358843	1.48149
.	ENSAPLG00000001882	-1.49389	0.0359706	0.355054
.	ENSAPLG00000021888	0.853323	0.0359936	1.80666
SLC44A3	ENSAPLG00000010624	0.759825	0.036129	1.69329
SDCBP	ENSAPLG00000008427	0.555533	0.0363102	1.46971
.	ENSAPLG00000021837	1.03999	0.0363498	2.05622
.	ENSAPLG00000018825	1.17665	0.0363646	2.26052
CEBPZ	ENSAPLG00000014239	0.667241	0.0363686	1.58803
SCAF11	ENSAPLG00000010483	2.14926	0.0364061	4.43599
.	ENSAPLG00000021973	1.24294	0.0365679	2.36681
.	ENSAPLG00000023707	-0.573798	0.036684	0.671846
EIF4G1	ENSAPLG00000008628	0.605093	0.036698	1.52108
AGO3	ENSAPLG00000009642	0.616403	0.0367566	1.53305
PPL	ENSAPLG00000004977	-1.13937	0.0368265	0.453958
POLR1A	ENSAPLG00000013871	0.543406	0.0368538	1.45741
CCDC92B	ENSAPLG00000031174	-1.15514	0.0368921	0.449023
NASP	ENSAPLG00000004941	0.546042	0.037009	1.46007
.	ENSAPLG00000002886	-0.61523	0.0370741	0.652826
.	ENSAPLG00000030810	-0.850896	0.0371044	0.55444
.	ENSAPLG00000022583	1.27523	0.0372027	2.42037
.	ENSAPLG00000019585	-0.967087	0.0372194	0.511538
TP63	ENSAPLG00000012917	0.880191	0.0372504	1.84062
DSN1	ENSAPLG00000012996	-0.805321	0.0374315	0.572235
SCAMP3	ENSAPLG00000028001	-2.99188	0.0374526	0.125706
NAT10	ENSAPLG00000007638	0.739934	0.0375256	1.6701
MYO18A	ENSAPLG00000014555	0.738635	0.0375718	1.6686
.	ENSAPLG00000000068	1.12661	0.0376969	2.18345
.	ENSAPLG00000024916	-0.516347	0.0377224	0.69914
TRAPPC9	ENSAPLG00000010275	0.509591	0.0377832	1.42365
UFD1	ENSAPLG00000003494	-0.768081	0.0377914	0.587198
.	ENSAPLG00000024145	-0.518867	0.0378384	0.69792
.	ENSAPLG00000027594	-2.43682	0.0378649	0.18469
ACTC1	ENSAPLG00000009291	-2.7486	0.0378865	0.148795
GMEB1	ENSAPLG00000002955	-0.554344	0.0379893	0.680967
NAMPT	ENSAPLG00000006146	-1.83768	0.0381049	0.279771
VCP	ENSAPLG00000004533	0.544268	0.0383105	1.45828
MAP3K4	ENSAPLG00000011460	-1.4381	0.0383535	0.369054
.	ENSAPLG00000000580	-0.758781	0.038389	0.590995
CTH	ENSAPLG00000010832	1.01177	0.0385308	2.01638
EFNA1	ENSAPLG00000009666	0.976576	0.0385498	1.96779
NFYA	ENSAPLG00000002694	0.600221	0.0385921	1.51595
VIPR2	ENSAPLG00000015252	-1.26623	0.0386036	0.415746
MYOM2	ENSAPLG00000013857	-1.31141	0.0386507	0.402927
NKTR	ENSAPLG00000012358	-0.568158	0.0387398	0.674477
ATG14	ENSAPLG00000006865	0.602191	0.038832	1.51802
ANKRD11	ENSAPLG00000019829	0.503519	0.0389252	1.41767
ENPP2	ENSAPLG00000006897	-1.66771	0.038929	0.314753
PSMA5	ENSAPLG00000021024	0.76781	0.0391045	1.70268
OXSM	ENSAPLG00000008060	-0.633004	0.0391467	0.644833
.	ENSAPLG00000023640	2.02665	0.0391565	4.07459
.	ENSAPLG00000015082	-1.23894	0.0392443	0.423685
LRRC8D	ENSAPLG00000001184	0.592239	0.0392579	1.50758
.	ENSAPLG00000015426	-0.519088	0.0393655	0.697813
DCN	ENSAPLG00000013984	-1.22079	0.0394476	0.429047
.	ENSAPLG00000027519	2.17832	0.0394949	4.52627
.	ENSAPLG00000020873	1.17606	0.0395328	2.25958
AP1B1	ENSAPLG00000028207	0.670201	0.0395379	1.59129
.	ENSAPLG00000003527	-1.20091	0.0396771	0.435
COL6A3	ENSAPLG00000005511	-1.47798	0.0396842	0.358991
ASPN	ENSAPLG00000005186	-0.797744	0.0396894	0.575248
MMP2	ENSAPLG00000003788	-1.3107	0.0397157	0.403125
SGK1	ENSAPLG00000007896	1.0327	0.0397372	2.04585
.	ENSAPLG00000005452	-0.704309	0.0398675	0.613736
BIN1	ENSAPLG00000012452	-1.22483	0.0399056	0.427847
.	ENSAPLG00000022873	0.763885	0.0399696	1.69806
.	ENSAPLG00000027461	-1.64762	0.0399931	0.319166
ADIPOQ	ENSAPLG00000013537	-1.40236	0.0401651	0.37831
.	ENSAPLG00000022583	1.51983	0.0402198	2.86758
.	ENSAPLG00000011088	-0.962563	0.0402232	0.513144
NLE1	ENSAPLG00000003941	0.508306	0.0402637	1.42238
COL15A1	ENSAPLG00000014374	-1.36896	0.0404798	0.387171
RAB1A	ENSAPLG00000018342	0.536869	0.0406413	1.45082
ENPP2	ENSAPLG00000006897	-1.87527	0.0406599	0.272576
NKRF	ENSAPLG00000012272	0.842947	0.0407267	1.79371
.	ENSAPLG00000006069	-0.999886	0.0407376	0.50004
ZNF711	ENSAPLG00000007311	-0.505729	0.0409049	0.704304
FJX1	ENSAPLG00000019807	1.04752	0.0409142	2.06697
SEMA5A	ENSAPLG00000006152	-0.533081	0.0409535	0.691077
COTL1	ENSAPLG00000016644	-0.90593	0.0409994	0.533689
CEP85	ENSAPLG00000008105	1.35777	0.0410644	2.56289
SMARCC1	ENSAPLG00000014937	-1.77269	0.0413556	0.292663
.	ENSAPLG00000013508	-0.642714	0.0414286	0.640507
TFRC	ENSAPLG00000002774	-1.12424	0.0414608	0.458742
MYOM1	ENSAPLG00000010648	-1.44126	0.0414745	0.368245
PDCD4	ENSAPLG00000003137	-0.689894	0.0415644	0.619899
GJC1	ENSAPLG00000001944	-0.681894	0.0415837	0.623346
LRRC28	ENSAPLG00000008018	-0.673089	0.0416203	0.627163
HES4	ENSAPLG00000030722	0.958426	0.0416637	1.94319
PLPP1	ENSAPLG00000010771	-0.847569	0.0416783	0.55572
ATP6V0D1	ENSAPLG00000007502	-1.60033	0.0417155	0.329801
TBX18	ENSAPLG00000011274	-0.603692	0.041822	0.658068
.	ENSAPLG00000014385	-1.22008	0.0418235	0.429258
UBA3	ENSAPLG00000013254	1.11425	0.0419148	2.16483
ACTA1	ENSAPLG00000004146	-0.912459	0.0419557	0.531279
GDNF	ENSAPLG00000020330	1.39159	0.041963	2.62367
.	ENSAPLG00000021759	-1.31171	0.042083	0.402842
EFNB2	ENSAPLG00000028346	1.12096	0.042196	2.17491
.	ENSAPLG00000028211	1.43737	0.0422051	2.70827
NOC4L	ENSAPLG00000001340	0.748764	0.0422323	1.68035
COX7A2	ENSAPLG00000013886	-0.677565	0.0423043	0.62522
UBE2H	ENSAPLG00000019791	0.545123	0.0424129	1.45914
CHRND	ENSAPLG00000028659	-0.982294	0.0424323	0.506174
KPNA6	ENSAPLG00000012365	0.781732	0.0424549	1.71919
.	ENSAPLG00000022687	0.78577	0.0425308	1.72401
ANO5	ENSAPLG00000008626	0.60799	0.0425536	1.52413
ALDH1A3	ENSAPLG00000006274	0.627727	0.042846	1.54513
RRP9	ENSAPLG00000014269	0.80114	0.0428685	1.74248
.	ENSAPLG00000008479	1.44686	0.0428902	2.72614
.	ENSAPLG00000005752	-0.573659	0.0429131	0.67191
NR4A2	ENSAPLG00000019403	1.15911	0.0430249	2.2332
.	ENSAPLG00000019561	-0.585072	0.0430273	0.666616
.	ENSAPLG00000029307	0.969561	0.0430426	1.95824
FGL2	ENSAPLG00000012129	-0.672616	0.0431683	0.627368
PITPNM1	ENSAPLG00000013895	-0.575709	0.0432711	0.670956
SIRT7	ENSAPLG00000015312	0.598858	0.0435536	1.51452
ANKRD49	ENSAPLG00000002736	-1.15245	0.0435885	0.44986
DMXL1	ENSAPLG00000009280	0.980943	0.0436001	1.97375
.	ENSAPLG00000025213	-0.543171	0.0436455	0.686261
.	ENSAPLG00000025099	0.810035	0.043693	1.75325
.	ENSAPLG00000019314	-0.85007	0.0437109	0.554758
.	ENSAPLG00000018371	-0.500219	0.0437467	0.706999
AFF1	ENSAPLG00000004059	1.64188	0.0438726	3.12072
BCKDHB	ENSAPLG00000006305	1.21591	0.0439658	2.32287
RBFOX2	ENSAPLG00000007609	-1.32404	0.0440236	0.399416
SLC20A2	ENSAPLG00000013621	-0.95521	0.0440625	0.515766
.	ENSAPLG00000018609	-0.967746	0.0441595	0.511304
.	ENSAPLG00000001980	-0.680077	0.0441871	0.624132
.	ENSAPLG00000010309	0.711039	0.0441906	1.63698
SMIM12	ENSAPLG00000001748	-0.703003	0.0442237	0.614292
SIAH1	ENSAPLG00000002314	-0.552694	0.0443531	0.681746
.	ENSAPLG00000008023	-0.848547	0.044595	0.555344
PLEKHB2	ENSAPLG00000007597	0.70007	0.0447486	1.62458
POSTN	ENSAPLG00000006311	-1.19069	0.0447848	0.438095
TAX1BP1	ENSAPLG00000010659	1.10809	0.0448239	2.15559
.	ENSAPLG00000028213	-0.719482	0.0448621	0.607315
PDP1	ENSAPLG00000001130	1.44024	0.0449082	2.71365
SMYD1	ENSAPLG00000002116	-1.08552	0.0449181	0.471221
MAN1C1	ENSAPLG00000016115	-1.71624	0.0449951	0.304342
.	ENSAPLG00000018864	-1.38869	0.0449959	0.381912
HIVEP1	ENSAPLG00000012713	0.667869	0.0451128	1.58873
ANXA6	ENSAPLG00000003352	-1.08638	0.0451198	0.470941
OGN	ENSAPLG00000005371	-2.00444	0.0451349	0.249232
.	ENSAPLG00000000413	1.402	0.045185	2.64268
.	ENSAPLG00000026711	-1.08136	0.0453137	0.472583
.	ENSAPLG00000028976	1.29207	0.0453752	2.44879
.	ENSAPLG00000030635	1.0545	0.0453895	2.07699
CYP2D6	ENSAPLG00000006049	-1.27158	0.0453977	0.414205
.	ENSAPLG00000020999	-0.607082	0.0454043	0.656523
SPRED1	ENSAPLG00000024729	0.581549	0.0454588	1.49646
.	ENSAPLG00000002435	0.649934	0.045602	1.5691
CCDC117	ENSAPLG00000010617	0.605065	0.0456688	1.52105
.	ENSAPLG00000005355	0.678541	0.0457454	1.60052
NKD1	ENSAPLG00000013087	1.31899	0.0461354	2.49491
DCLK2	ENSAPLG00000015696	0.901265	0.0461852	1.8677
TCAP	ENSAPLG00000020752	-0.803173	0.0461909	0.573087
KLHDC10	ENSAPLG00000004036	0.711679	0.0462806	1.63771
RBBP7	ENSAPLG00000011785	0.543894	0.0463035	1.4579
ZFAND2A	ENSAPLG00000013353	2.69169	0.0464046	6.46068
.	ENSAPLG00000002035	-0.570563	0.0464166	0.673354
.	ENSAPLG00000024220	-1.13588	0.0464268	0.455056
TMCC2	ENSAPLG00000021958	-2.99824	0.0465667	0.125152
JPT1	ENSAPLG00000017876	-0.738664	0.0465883	0.599294
PRDM2	ENSAPLG00000029288	-1.68099	0.0466666	0.311868
CAPN6	ENSAPLG00000010358	-0.889125	0.0466678	0.539941
MAT2A	ENSAPLG00000026391	0.590702	0.0466689	1.50598
DCUN1D2	ENSAPLG00000021253	-0.615034	0.0466692	0.652914
RPA2	ENSAPLG00000002616	0.561454	0.0468294	1.47576
.	ENSAPLG00000015271	0.937841	0.0468637	1.91566
.	ENSAPLG00000029631	0.843316	0.046991	1.79417
.	ENSAPLG00000016796	0.698545	0.0470321	1.62287
SWAP70	ENSAPLG00000003053	0.683065	0.0471526	1.60555
PDLIM5	ENSAPLG00000004068	-1.18767	0.0471706	0.439013
.	ENSAPLG00000027780	1.09728	0.0471823	2.13951
RCSD1	ENSAPLG00000025477	-1.17248	0.0472891	0.443658
TFCP2	ENSAPLG00000012157	-0.952589	0.0473063	0.516704
.	ENSAPLG00000027896	0.545624	0.0473433	1.45965
STOX1	ENSAPLG00000013865	-1.06514	0.0473934	0.477926
MC5R	ENSAPLG00000002127	-0.934808	0.0474751	0.523112
PLA2G12A	ENSAPLG00000010690	0.660657	0.0476009	1.5808
GABRG2	ENSAPLG00000014042	-0.947524	0.0476321	0.518522
PIGX	ENSAPLG00000015450	0.505354	0.0476674	1.41947
GGACT	ENSAPLG00000001867	0.764042	0.0476906	1.69824
FSBP	ENSAPLG00000014488	-0.691748	0.0476948	0.619103
MYH2	ENSAPLG00000013659	-2.75048	0.0477084	0.148602
.	ENSAPLG00000012495	1.43196	0.0477586	2.69812
CLIP2	ENSAPLG00000010136	0.71087	0.047765	1.63679
RSL1D1	ENSAPLG00000004451	0.809485	0.0478171	1.75259
MTHFSD	ENSAPLG00000011022	-0.545146	0.0478342	0.685322
CACNA2D1	ENSAPLG00000003174	-0.804296	0.047876	0.572641
GNA13	ENSAPLG00000030399	0.574529	0.0480803	1.48919
PRDM2	ENSAPLG00000029288	1.61029	0.0481301	3.05313
NRIP1	ENSAPLG00000025849	0.875508	0.0482101	1.83465
RECQL	ENSAPLG00000003404	-1.20957	0.0482732	0.432396
.	ENSAPLG00000014266	1.19943	0.048539	2.29648
.	ENSAPLG00000019013	-0.755036	0.0486294	0.592532
RIPOR1	ENSAPLG00000007203	0.945791	0.0486385	1.92624
DLK1	ENSAPLG00000002648	-0.98556	0.0487674	0.50503
DCUN1D4	ENSAPLG00000003414	0.695313	0.0488516	1.61924
.	ENSAPLG00000014740	1.36843	0.0490965	2.5819
USP19	ENSAPLG00000007654	1.26405	0.049136	2.40168
.	ENSAPLG00000018473	-1.40282	0.0492412	0.378189
.	ENSAPLG00000024749	-1.52872	0.0492455	0.346585
PSMD1	ENSAPLG00000013690	0.949286	0.0492584	1.93092
ARRDC3	ENSAPLG00000013315	1.21411	0.0492614	2.31998
RARA	ENSAPLG00000021187	0.827326	0.0492679	1.77439
IGF2	ENSAPLG00000028329	-0.910921	0.0492698	0.531845
.	ENSAPLG00000030529	-0.541293	0.0492963	0.687155
.	ENSAPLG00000002729	-0.510426	0.0493171	0.702015
CMTM7	ENSAPLG00000010014	-0.60389	0.0494077	0.657978
TXN	ENSAPLG00000008771	0.717462	0.0494344	1.64429
.	ENSAPLG00000009366	-1.6177	0.0494592	0.325853
SMARCA5	ENSAPLG00000009206	0.706065	0.0495524	1.63135
RASL12	ENSAPLG00000015628	-1.34483	0.0495545	0.3937
MAP1LC3A	ENSAPLG00000013983	0.554393	0.0495697	1.46855
.	ENSAPLG00000029591	-0.944484	0.0496066	0.519615
HACD1	ENSAPLG00000010942	-1.12363	0.0496351	0.458937
ENPP4	ENSAPLG00000013668	1.63972	0.0497486	3.11606

## Sheet: Table S3b
Category	Term	Term	Count	PValue	Ratio	Genes	List Total	Pop Hits	Pop Total	Fold Enrichment	Bonferroni	Benjamini	FDR
GOTERM_BP_DIRECT	GO:0042264	peptidyl-aspartic acid hydroxylation	8	8.77914e-08	0.565371	ENSAPLG00000006796	730	9	12157	14.803	0.000119038	3.96525e-05	3.92428e-05
GOTERM_BP_DIRECT	GO:0051017	actin filament bundle assembly	9	0.000170719	0.636042	ENSAPLG00000010132, ENSAPLG00000030242, ENSAPLG00000003053, ENSAPLG00000023559, ENSAPLG00000000980	730	28	12157	5.35289	0.206669	0.0236504	0.023406
GOTERM_BP_DIRECT	GO:0009435	NAD biosynthetic process	6	0.000425106	0.424028	ENSAPLG00000002699, ENSAPLG00000006146	730	12	12157	8.32671	0.438176	0.0480016	0.0475056
GOTERM_BP_DIRECT	GO:0046177	D-gluconate catabolic process	4	0.000820683	0.282686	ENSAPLG00000017965	730	4	12157	16.6534	0.671528	0.0771367	0.0763398
GOTERM_BP_DIRECT	GO:1902476	chloride transmembrane transport	7	0.00190594	0.4947	ENSAPLG00000004867, ENSAPLG00000014042, ENSAPLG00000010899	730	23	12157	5.06843	0.924748	0.139784	0.13834
GOTERM_BP_DIRECT	GO:0042127	regulation of cell proliferation	10	0.0100246	0.706714	ENSAPLG00000000967, ENSAPLG00000021612, ENSAPLG00000014313	730	61	12157	2.73007	0.999999	0.452778	0.4481
GOTERM_BP_DIRECT	GO:0030163	protein catabolic process	4	0.031448	0.282686	ENSAPLG00000010101, ENSAPLG00000014098	730	12	12157	5.55114	1	0.979471	0.969351
GOTERM_BP_DIRECT	GO:0019243	methylglyoxal catabolic process to D-lactate via S-lactoyl-glutathione	3	0.0318057	0.212014	ENSAPLG00000018609	730	5	12157	9.99205	1	0.979471	0.969351
GOTERM_BP_DIRECT	GO:0006749	glutathione metabolic process	5	0.0395652	0.353357	ENSAPLG00000027834, ENSAPLG00000005725	730	22	12157	3.78487	1	1	0.990399
GOTERM_BP_DIRECT	GO:0007517	muscle organ development	4	0.0569409	0.282686	ENSAPLG00000031131	730	15	12157	4.44091	1	1	0.990399
GOTERM_BP_DIRECT	GO:0005975	carbohydrate metabolic process	12	0.0619672	0.848057	ENSAPLG00000005918, ENSAPLG00000005752, ENSAPLG00000004894, ENSAPLG00000028532, ENSAPLG00000016115, ENSAPLG00000025733	730	109	12157	1.8334	1	1	0.990399
GOTERM_BP_DIRECT	GO:0006629	lipid metabolic process	7	0.0894783	0.4947	ENSAPLG00000002539, ENSAPLG00000011184, ENSAPLG00000014840	730	52	12157	2.24181	1	1	0.990399
GOTERM_BP_DIRECT	GO:0030835	negative regulation of actin filament depolymerization	3	0.0976812	0.212014	ENSAPLG00000003053, ENSAPLG00000000980	730	9	12157	5.55114	1	1	0.990399
GOTERM_CC_DIRECT	GO:0042470	melanosome	9	2.35208e-05	0.636042	ENSAPLG00000018342, ENSAPLG00000017764, ENSAPLG00000003352, ENSAPLG00000002774	837	23	14752	6.89668	0.00810528	0.00162764	0.00155708
GOTERM_MF_DIRECT	GO:0046316	gluconokinase activity	4	0.000781661	0.282686	ENSAPLG00000017965	856	4	14498	16.9369	0.324665	0.0261596	0.0252737
GOTERM_MF_DIRECT	GO:0004364	glutathione transferase activity	5	0.0154235	0.353357	ENSAPLG00000027834, ENSAPLG00000008242, ENSAPLG00000005725	856	17	14498	4.98145	0.999591	0.297793	0.287708
GOTERM_BP_DIRECT	GO:0010506	regulation of autophagy	14	5.39734e-09	0.989399	ENSAPLG00000008150, ENSAPLG00000007656, ENSAPLG00000004885	730	30	12157	7.7716	7.31876e-06	3.72329e-06	3.68482e-06
GOTERM_BP_DIRECT	GO:0035278	miRNA mediated inhibition of translation	10	5.49563e-09	0.706714	ENSAPLG00000009642, ENSAPLG00000009978, ENSAPLG00000009347	730	13	12157	12.8103	7.45204e-06	3.72329e-06	3.68482e-06
GOTERM_BP_DIRECT	GO:0043666	regulation of phosphoprotein phosphatase activity	9	1.58314e-07	0.636042	ENSAPLG00000015481	730	13	12157	11.5293	0.000214651	5.36289e-05	5.30748e-05
GOTERM_BP_DIRECT	GO:0034058	endosomal vesicle fusion	8	2.77447e-07	0.565371	ENSAPLG00000005152	730	10	12157	13.3227	0.000376147	7.5188e-05	7.44112e-05
GOTERM_BP_DIRECT	GO:0000226	microtubule cytoskeleton organization	13	1.15994e-05	0.918728	ENSAPLG00000012655, ENSAPLG00000010838, ENSAPLG00000028437	730	46	12157	4.7064	0.0156058	0.00261953	0.00259246
GOTERM_BP_DIRECT	GO:0022900	electron transport chain	7	3.08051e-05	0.4947	ENSAPLG00000014315	730	12	12157	9.7145	0.0409119	0.00596299	0.00590138
GOTERM_BP_DIRECT	GO:0034767	positive regulation of ion transmembrane transport	5	6.10901e-05	0.353357	ENSAPLG00000010899	730	5	12157	16.6534	0.0795023	0.0103471	0.0102402
GOTERM_BP_DIRECT	GO:0002407	dendritic cell chemotaxis	5	0.000174542	0.353357	ENSAPLG00000010899	730	6	12157	13.8779	0.210771	0.0236504	0.023406
GOTERM_BP_DIRECT	GO:0030334	regulation of cell migration	11	0.000385855	0.777385	ENSAPLG00000010132, ENSAPLG00000013937, ENSAPLG00000030399, ENSAPLG00000006897	730	47	12157	3.89761	0.40745	0.0475303	0.0470392
GOTERM_BP_DIRECT	GO:0045765	regulation of angiogenesis	6	0.000656854	0.424028	ENSAPLG00000006897	730	13	12157	7.6862	0.589749	0.0684644	0.067757
GOTERM_BP_DIRECT	GO:0007034	vacuolar transport	7	0.000853912	0.4947	ENSAPLG00000005152	730	20	12157	5.8287	0.686012	0.0771367	0.0763398
GOTERM_BP_DIRECT	GO:0051491	positive regulation of filopodium assembly	6	0.000971643	0.424028	ENSAPLG00000010132, ENSAPLG00000003623, ENSAPLG00000003320	730	14	12157	7.13718	0.73238	0.082286	0.0814358
GOTERM_BP_DIRECT	GO:0043484	regulation of RNA splicing	8	0.00105721	0.565371	ENSAPLG00000007609, ENSAPLG00000012389	730	28	12157	4.75812	0.761727	0.0842659	0.0833953
GOTERM_BP_DIRECT	GO:0048678	response to axon injury	4	0.00196007	0.282686	ENSAPLG00000010132	730	5	12157	13.3227	0.930084	0.139784	0.13834
GOTERM_BP_DIRECT	GO:0045332	phospholipid translocation	5	0.00301322	0.353357	ENSAPLG00000005048	730	11	12157	7.56974	0.983296	0.194725	0.192713
GOTERM_BP_DIRECT	GO:0006935	chemotaxis	7	0.00301788	0.4947	ENSAPLG00000010838, ENSAPLG00000006897	730	25	12157	4.66296	0.983401	0.194725	0.192713
GOTERM_BP_DIRECT	GO:0007098	centrosome cycle	6	0.00340321	0.424028	ENSAPLG00000011088	730	18	12157	5.55114	0.990173	0.209607	0.207441
GOTERM_BP_DIRECT	GO:0008380	RNA splicing	11	0.0045045	0.777385	ENSAPLG00000007609, ENSAPLG00000011176, ENSAPLG00000007544	730	64	12157	2.86231	0.997806	0.265374	0.262632
GOTERM_BP_DIRECT	GO:2001032	regulation of double-strand break repair via nonhomologous end joining	4	0.00626388	0.282686	ENSAPLG00000021416	730	7	12157	9.51624	0.999801	0.353648	0.349994
GOTERM_BP_DIRECT	GO:0006397	mRNA processing	15	0.00699076	1.06007	ENSAPLG00000007609, ENSAPLG00000011176, ENSAPLG00000006645, ENSAPLG00000009569	730	112	12157	2.23037	0.999926	0.378899	0.374984
GOTERM_BP_DIRECT	GO:0061588	calcium activated phospholipid scrambling	5	0.0079129	0.353357	ENSAPLG00000010899	730	14	12157	5.94765	0.999979	0.412384	0.408123
GOTERM_BP_DIRECT	GO:0032922	circadian regulation of gene expression	7	0.0092396	0.4947	ENSAPLG00000025849, ENSAPLG00000006146, ENSAPLG00000014752, ENSAPLG00000008534	730	31	12157	3.76045	0.999997	0.447131	0.442511
GOTERM_BP_DIRECT	GO:0006644	phospholipid metabolic process	7	0.0092396	0.4947	ENSAPLG00000010771, ENSAPLG00000010690	730	31	12157	3.76045	0.999997	0.447131	0.442511
GOTERM_BP_DIRECT	GO:0031571	mitotic G1 DNA damage checkpoint	4	0.0095788	0.282686	ENSAPLG00000002616, ENSAPLG00000005355	730	8	12157	8.32671	0.999998	0.447561	0.442937
GOTERM_BP_DIRECT	GO:0030501	positive regulation of bone mineralization	6	0.0104237	0.424028	ENSAPLG00000010899, ENSAPLG00000007971	730	23	12157	4.34437	0.999999	0.455614	0.450907
GOTERM_BP_DIRECT	GO:0007596	blood coagulation	7	0.0108092	0.4947	ENSAPLG00000013668, ENSAPLG00000010899	730	32	12157	3.64294	1	0.457701	0.452972
GOTERM_BP_DIRECT	GO:0000045	autophagosome assembly	6	0.0125314	0.424028	ENSAPLG00000018342, ENSAPLG00000004560, ENSAPLG00000014729, ENSAPLG00000014441, ENSAPLG00000013983, ENSAPLG00000006865	730	24	12157	4.16336	1	0.500493	0.495322
GOTERM_BP_DIRECT	GO:0006302	double-strand break repair	7	0.0125585	0.4947	ENSAPLG00000013237, ENSAPLG00000004533, ENSAPLG00000008964	730	33	12157	3.53254	1	0.500493	0.495322
GOTERM_BP_DIRECT	GO:0006260	DNA replication	10	0.0149569	0.706714	ENSAPLG00000010374, ENSAPLG00000002616, ENSAPLG00000004283, ENSAPLG00000013233, ENSAPLG00000008964	730	65	12157	2.56207	1	0.568973	0.563094
GOTERM_BP_DIRECT	GO:0030154	cell differentiation	13	0.0151166	0.918728	ENSAPLG00000000967, ENSAPLG00000006152, ENSAPLG00000030399, ENSAPLG00000028346, ENSAPLG00000020873	730	99	12157	2.18681	1	0.568973	0.563094
GOTERM_BP_DIRECT	GO:0061709	reticulophagy	4	0.0187584	0.282686	ENSAPLG00000007153	730	10	12157	6.66137	1	0.686962	0.679864
GOTERM_BP_DIRECT	GO:0032502	developmental process	3	0.0198675	0.212014	ENSAPLG00000012917	730	4	12157	12.4901	1	0.694532	0.687356
GOTERM_BP_DIRECT	GO:0051603	proteolysis involved in cellular protein catabolic process	5	0.0199902	0.353357	ENSAPLG00000021024, ENSAPLG00000010006, ENSAPLG00000014872, ENSAPLG00000022687	730	18	12157	4.62595	1	0.694532	0.687356
GOTERM_BP_DIRECT	GO:0006432	phenylalanyl-tRNA aminoacylation	4	0.0246628	0.282686	ENSAPLG00000010292	730	11	12157	6.05579	1	0.835452	0.82682
GOTERM_BP_DIRECT	GO:0051276	chromosome organization	3	0.0318057	0.212014	ENSAPLG00000013237	730	5	12157	9.99205	1	0.979471	0.969351
GOTERM_BP_DIRECT	GO:0061817	endoplasmic reticulum-plasma membrane tethering	3	0.0318057	0.212014	ENSAPLG00000014371	730	5	12157	9.99205	1	0.979471	0.969351
GOTERM_BP_DIRECT	GO:0051262	protein tetramerization	4	0.0391035	0.282686	ENSAPLG00000012917	730	13	12157	5.12413	1	1	0.990399
GOTERM_BP_DIRECT	GO:0051225	spindle assembly	4	0.0391035	0.282686	ENSAPLG00000006057	730	13	12157	5.12413	1	1	0.990399
GOTERM_BP_DIRECT	GO:0043066	negative regulation of apoptotic process	14	0.0432268	0.989399	ENSAPLG00000007464, ENSAPLG00000011184, ENSAPLG00000009291, ENSAPLG00000018355, ENSAPLG00000013199, ENSAPLG00000017767, ENSAPLG00000007971, ENSAPLG00000010169, ENSAPLG00000014555, ENSAPLG00000002774	730	128	12157	1.82147	1	1	0.990399
GOTERM_BP_DIRECT	GO:0044211	CTP salvage	3	0.0458358	0.212014	ENSAPLG00000018550	730	6	12157	8.32671	1	1	0.990399
GOTERM_BP_DIRECT	GO:1905618	positive regulation of miRNA mediated inhibition of translation	3	0.0458358	0.212014	ENSAPLG00000004503, ENSAPLG00000008628, ENSAPLG00000009347	730	6	12157	8.32671	1	1	0.990399
GOTERM_BP_DIRECT	GO:0009887	animal organ morphogenesis	4	0.04761	0.282686	ENSAPLG00000028329, ENSAPLG00000003623, ENSAPLG00000014937, ENSAPLG00000028346	730	14	12157	4.75812	1	1	0.990399
GOTERM_BP_DIRECT	GO:2000042	negative regulation of double-strand break repair via homologous recombination	4	0.04761	0.282686	ENSAPLG00000013237, ENSAPLG00000009055, ENSAPLG00000007092, ENSAPLG00000021416	730	14	12157	4.75812	1	1	0.990399
GOTERM_BP_DIRECT	GO:1990830	cellular response to leukemia inhibitory factor	8	0.0572599	0.565371	ENSAPLG00000009361, ENSAPLG00000011904, ENSAPLG00000007092, ENSAPLG00000026391, ENSAPLG00000004314, ENSAPLG00000004315, ENSAPLG00000009206, ENSAPLG00000002774	730	58	12157	2.29702	1	1	0.990399
GOTERM_BP_DIRECT	GO:2000234	positive regulation of rRNA processing	3	0.0616645	0.212014	ENSAPLG00000009464, ENSAPLG00000008015, ENSAPLG00000015312	730	7	12157	7.13718	1	1	0.990399
GOTERM_BP_DIRECT	GO:0045830	positive regulation of isotype switching	3	0.0616645	0.212014	ENSAPLG00000007092, ENSAPLG00000021416, ENSAPLG00000002774	730	7	12157	7.13718	1	1	0.990399
GOTERM_BP_DIRECT	GO:0060213	positive regulation of nuclear-transcribed mRNA poly(A) tail shortening	3	0.0616645	0.212014	ENSAPLG00000004503, ENSAPLG00000002151, ENSAPLG00000009347	730	7	12157	7.13718	1	1	0.990399
GOTERM_BP_DIRECT	GO:0034446	substrate adhesion-dependent cell spreading	5	0.0670789	0.353357	ENSAPLG00000003623, ENSAPLG00000018342, ENSAPLG00000010838, ENSAPLG00000009666, ENSAPLG00000014413	730	26	12157	3.20258	1	1	0.990399
GOTERM_BP_DIRECT	GO:0007059	chromosome segregation	5	0.0751742	0.353357	ENSAPLG00000012996, ENSAPLG00000001568, ENSAPLG00000026091	730	27	12157	3.08397	1	1	0.990399
GOTERM_BP_DIRECT	GO:0030168	platelet activation	3	0.0790264	0.212014	ENSAPLG00000003320, ENSAPLG00000030399, ENSAPLG00000004249	730	8	12157	6.24503	1	1	0.990399
GOTERM_BP_DIRECT	GO:0097352	autophagosome maturation	3	0.0790264	0.212014	ENSAPLG00000014441, ENSAPLG00000013983, ENSAPLG00000004533	730	8	12157	6.24503	1	1	0.990399
GOTERM_BP_DIRECT	GO:0007051	spindle organization	3	0.0790264	0.212014	ENSAPLG00000013782	730	8	12157	6.24503	1	1	0.990399
GOTERM_BP_DIRECT	GO:0044206	UMP salvage	3	0.0976812	0.212014	ENSAPLG00000018550	730	9	12157	5.55114	1	1	0.990399
GOTERM_BP_DIRECT	GO:0048208	COPII vesicle coating	3	0.0976812	0.212014	ENSAPLG00000012259	730	9	12157	5.55114	1	1	0.990399
GOTERM_BP_DIRECT	GO:0000398	mRNA splicing, via spliceosome	8	0.0992451	0.565371	ENSAPLG00000006748, ENSAPLG00000004312	730	66	12157	2.0186	1	1	0.990399
GOTERM_CC_DIRECT	GO:0005770	late endosome	16	1.66676e-06	1.13074	ENSAPLG00000028807, ENSAPLG00000005152, ENSAPLG00000000967	837	63	14752	4.47615	0.000576532	0.000576698	0.000551696
GOTERM_CC_DIRECT	GO:0000118	histone deacetylase complex	10	5.178e-06	0.706714	ENSAPLG00000009768, ENSAPLG00000025849	837	25	14752	7.04994	0.00178999	0.000895794	0.000856959
GOTERM_CC_DIRECT	GO:0030018	Z disc	11	2.13491e-05	0.777385	ENSAPLG00000014462, ENSAPLG00000018788	837	36	14752	5.38537	0.00735966	0.00162764	0.00155708
GOTERM_CC_DIRECT	GO:0070469	respiratory chain	8	2.1565e-05	0.565371	ENSAPLG00000014315, ENSAPLG00000015463	837	17	14752	8.29405	0.00743381	0.00162764	0.00155708
GOTERM_CC_DIRECT	GO:0030897	HOPS complex	7	3.95754e-05	0.4947	ENSAPLG00000005152	837	13	14752	9.4903	0.0136	0.00228218	0.00218324
GOTERM_CC_DIRECT	GO:0000502	proteasome complex	7	0.000104641	0.4947	ENSAPLG00000010101, ENSAPLG00000011362, ENSAPLG00000000901, ENSAPLG00000013353, ENSAPLG00000004533	837	15	14752	8.22493	0.03556	0.00517226	0.00494803
GOTERM_CC_DIRECT	GO:0030425	dendrite	17	0.00037042	1.20141	ENSAPLG00000004778, ENSAPLG00000007464, ENSAPLG00000011926, ENSAPLG00000008120, ENSAPLG00000010536	837	108	14752	2.77428	0.120313	0.0160207	0.0153261
GOTERM_CC_DIRECT	GO:0005689	U12-type spliceosomal complex	7	0.000466496	0.4947	ENSAPLG00000004312	837	19	14752	6.49337	0.149087	0.0163929	0.0156822
GOTERM_CC_DIRECT	GO:0033017	sarcoplasmic reticulum membrane	6	0.000507184	0.424028	ENSAPLG00000026000	837	13	14752	8.13455	0.160988	0.0163929	0.0156822
GOTERM_CC_DIRECT	GO:0005874	microtubule	22	0.000538985	1.55477	ENSAPLG00000013602, ENSAPLG00000010382, ENSAPLG00000008120, ENSAPLG00000027259, ENSAPLG00000028437, ENSAPLG00000013136	837	168	14752	2.30802	0.170174	0.0163929	0.0156822
GOTERM_CC_DIRECT	GO:0005901	caveola	8	0.000598243	0.565371	ENSAPLG00000010771, ENSAPLG00000021375, ENSAPLG00000014413	837	27	14752	5.22218	0.187024	0.0163929	0.0156822
GOTERM_CC_DIRECT	GO:0005581	collagen trimer	9	0.000615917	0.636042	ENSAPLG00000014374, ENSAPLG00000005511	837	35	14752	4.5321	0.191984	0.0163929	0.0156822
GOTERM_CC_DIRECT	GO:0005615	extracellular space	34	0.000755643	2.40283	ENSAPLG00000019807, ENSAPLG00000030270, ENSAPLG00000013537, ENSAPLG00000008150, ENSAPLG00000008382, ENSAPLG00000011184, ENSAPLG00000006146, ENSAPLG00000029228, ENSAPLG00000005711, ENSAPLG00000027556, ENSAPLG00000005511, ENSAPLG00000006897, ENSAPLG00000030529, ENSAPLG00000028329, ENSAPLG00000003788, ENSAPLG00000023188, ENSAPLG00000008749, ENSAPLG00000002648, ENSAPLG00000013483, ENSAPLG00000018355,…	837	323	14752	1.85525	0.230144	0.0186752	0.0178656
GOTERM_CC_DIRECT	GO:0016459	myosin complex	12	0.00182258	0.848057	ENSAPLG00000011970, ENSAPLG00000013659, ENSAPLG00000005481, ENSAPLG00000018788, ENSAPLG00000014555	837	70	14752	3.0214	0.46804	0.0420407	0.0402182
GOTERM_CC_DIRECT	GO:0031902	late endosome membrane	10	0.00269773	0.706714	ENSAPLG00000017747, ENSAPLG00000004867, ENSAPLG00000023690, ENSAPLG00000005152, ENSAPLG00000015872, ENSAPLG00000003352	837	53	14752	3.32544	0.607287	0.0583384	0.0558093
GOTERM_CC_DIRECT	GO:0035861	site of double-strand break	8	0.00360568	0.565371	ENSAPLG00000013237, ENSAPLG00000002616, ENSAPLG00000007092, ENSAPLG00000021416, ENSAPLG00000024306, ENSAPLG00000015312, ENSAPLG00000027018, ENSAPLG00000004533	837	36	14752	3.91663	0.713444	0.0733862	0.0702047
GOTERM_CC_DIRECT	GO:0005743	mitochondrial inner membrane	15	0.0050606	1.06007	ENSAPLG00000014315, ENSAPLG00000020394, ENSAPLG00000008122, ENSAPLG00000025056, ENSAPLG00000015463, ENSAPLG00000011236, ENSAPLG00000008314	837	114	14752	2.31906	0.827164	0.0972761	0.0930589
GOTERM_CC_DIRECT	GO:0030136	clathrin-coated vesicle	8	0.00868461	0.565371	ENSAPLG00000005152	837	42	14752	3.35711	0.951101	0.158151	0.151295
GOTERM_CC_DIRECT	GO:0030054	cell junction	14	0.0107339	0.989399	ENSAPLG00000010838, ENSAPLG00000000967, ENSAPLG00000006146, ENSAPLG00000000980	837	112	14752	2.20311	0.976103	0.185697	0.177646
GOTERM_CC_DIRECT	GO:0070652	HAUS complex	4	0.0161207	0.282686	ENSAPLG00000006057	837	10	14752	7.04994	0.996387	0.265607	0.254092
GOTERM_CC_DIRECT	GO:0010008	endosome membrane	9	0.021164	0.636042	ENSAPLG00000004560, ENSAPLG00000005152, ENSAPLG00000002774	837	61	14752	2.60039	0.99939	0.332851	0.318421
GOTERM_CC_DIRECT	GO:0005737	cytoplasm	109	0.0276441	7.70318	ENSAPLG00000013602, ENSAPLG00000010132, ENSAPLG00000007045, ENSAPLG00000011460, ENSAPLG00000014937, ENSAPLG00000010292, ENSAPLG00000003320, ENSAPLG00000001184, ENSAPLG00000005025, ENSAPLG00000012917, ENSAPLG00000006955, ENSAPLG00000027259, ENSAPLG00000001980, ENSAPLG00000008534, ENSAPLG00000020340, ENSAPLG00000029826, ENSAPLG00000002349, ENSAPLG00000006905, ENSAPLG00000014780, ENSAPLG00000015154,…	837	1596	14752	1.2037	0.999939	0.395861	0.378699
GOTERM_CC_DIRECT	GO:0030124	AP-4 adaptor complex	3	0.0286027	0.212014	ENSAPLG00000003399	837	5	14752	10.5749	0.999956	0.395861	0.378699
GOTERM_CC_DIRECT	GO:0000444	MIS12/MIND type complex	3	0.0286027	0.212014	ENSAPLG00000012996	837	5	14752	10.5749	0.999956	0.395861	0.378699
GOTERM_CC_DIRECT	GO:0005776	autophagosome	5	0.0383455	0.353357	ENSAPLG00000004560, ENSAPLG00000009055, ENSAPLG00000014441, ENSAPLG00000009886, ENSAPLG00000006865	837	23	14752	3.83149	0.999999	0.510291	0.488168
GOTERM_CC_DIRECT	GO:0008540	proteasome regulatory particle, base subcomplex	3	0.0413104	0.212014	ENSAPLG00000002349, ENSAPLG00000013690	837	6	14752	8.81243	1	0.529386	0.506435
GOTERM_CC_DIRECT	GO:0005769	early endosome	12	0.0780762	0.848057	ENSAPLG00000028807, ENSAPLG00000005152, ENSAPLG00000028532, ENSAPLG00000002774	837	120	14752	1.76249	1	0.964799	0.922973
GOTERM_CC_DIRECT	GO:0048471	perinuclear region of cytoplasm	20	0.0857596	1.41343	ENSAPLG00000017747, ENSAPLG00000015915, ENSAPLG00000023559, ENSAPLG00000003352, ENSAPLG00000004533, ENSAPLG00000002774, ENSAPLG00000001568, ENSAPLG00000000967, ENSAPLG00000013163, ENSAPLG00000014098, ENSAPLG00000014441, ENSAPLG00000013199, ENSAPLG00000010358	837	239	14752	1.47488	1	1	0.95942
GOTERM_CC_DIRECT	GO:0016442	RISC complex	3	0.0886064	0.212014	ENSAPLG00000009642, ENSAPLG00000015915, ENSAPLG00000009978	837	9	14752	5.87495	1	1	0.95942
GOTERM_CC_DIRECT	GO:0005794	Golgi apparatus	32	0.0962365	2.26148	ENSAPLG00000008475, ENSAPLG00000010275, ENSAPLG00000007464, ENSAPLG00000008194, ENSAPLG00000004560, ENSAPLG00000005152, ENSAPLG00000029288, ENSAPLG00000009978, ENSAPLG00000006510, ENSAPLG00000005696, ENSAPLG00000008323, ENSAPLG00000003399, ENSAPLG00000007203, ENSAPLG00000028207, ENSAPLG00000004867, ENSAPLG00000020330, ENSAPLG00000018342, ENSAPLG00000014046, ENSAPLG00000014453, ENSAPLG00000013101,…	837	429	14752	1.31467	1	1	0.95942
GOTERM_CC_DIRECT	GO:0016324	apical plasma membrane	10	0.0984666	0.706714	ENSAPLG00000010771, ENSAPLG00000030270, ENSAPLG00000023661, ENSAPLG00000004860, ENSAPLG00000013483, ENSAPLG00000015862	837	97	14752	1.81699	1	1	0.95942
GOTERM_MF_DIRECT	GO:0004597	peptide-aspartate beta-dioxygenase activity	8	1.83994e-08	0.565371	ENSAPLG00000006796	856	8	14498	16.9369	9.23646e-06	9.23651e-06	8.92372e-06
GOTERM_MF_DIRECT	GO:0032041	NAD-dependent histone deacetylase activity (H3-K14 specific)	12	9.59738e-08	0.848057	ENSAPLG00000009768, ENSAPLG00000014752	856	26	14498	7.81704	4.81777e-05	2.40894e-05	2.32736e-05
GOTERM_MF_DIRECT	GO:0036402	proteasome-activating ATPase activity	8	1.47679e-06	0.565371	ENSAPLG00000010101, ENSAPLG00000020340, ENSAPLG00000002349	856	12	14498	11.2913	0.000741074	0.000247116	0.000238748
GOTERM_MF_DIRECT	GO:0004551	nucleotide diphosphatase activity	6	1.34038e-05	0.424028	ENSAPLG00000006897	856	7	14498	14.5174	0.00670617	0.00168218	0.00162521
GOTERM_MF_DIRECT	GO:0030247	polysaccharide binding	6	3.40015e-05	0.424028	ENSAPLG00000013474, ENSAPLG00000006897	856	8	14498	12.7027	0.0169242	0.00284479	0.00274845
GOTERM_MF_DIRECT	GO:0004528	phosphodiesterase I activity	6	3.40015e-05	0.424028	ENSAPLG00000006897	856	8	14498	12.7027	0.0169242	0.00284479	0.00274845
GOTERM_MF_DIRECT	GO:0003755	peptidyl-prolyl cis-trans isomerase activity	12	0.000103727	0.848057	ENSAPLG00000007298, ENSAPLG00000011063, ENSAPLG00000003627, ENSAPLG00000012358	856	49	14498	4.14782	0.0507412	0.00743874	0.00718683
GOTERM_MF_DIRECT	GO:0016651	oxidoreductase activity, acting on NAD(P)H	7	0.00013052	0.4947	ENSAPLG00000014315	856	15	14498	7.90389	0.0634246	0.00819012	0.00791277
GOTERM_MF_DIRECT	GO:0003774	motor activity	13	0.00019564	0.918728	ENSAPLG00000011970, ENSAPLG00000013659, ENSAPLG00000005481, ENSAPLG00000014555, ENSAPLG00000018788	856	61	14498	3.60951	0.0935511	0.0109123	0.0105428
GOTERM_MF_DIRECT	GO:0000810	diacylglycerol diphosphate phosphatase activity	5	0.000364145	0.353357	ENSAPLG00000010771	856	7	14498	12.0978	0.167094	0.0166183	0.0160555
GOTERM_MF_DIRECT	GO:0042392	sphingosine-1-phosphate phosphatase activity	5	0.000364145	0.353357	ENSAPLG00000010771	856	7	14498	12.0978	0.167094	0.0166183	0.0160555
GOTERM_MF_DIRECT	GO:0019903	protein phosphatase binding	11	0.000573969	0.777385	ENSAPLG00000015481, ENSAPLG00000002616, ENSAPLG00000004533	856	50	14498	3.72612	0.2504	0.0235312	0.0227343
GOTERM_MF_DIRECT	GO:0004709	MAP kinase kinase kinase activity	6	0.000609374	0.424028	ENSAPLG00000002702, ENSAPLG00000011460, ENSAPLG00000007410	856	13	14498	7.81704	0.263612	0.0235312	0.0227343
GOTERM_MF_DIRECT	GO:0047280	nicotinamide phosphoribosyltransferase activity	4	0.000781661	0.282686	ENSAPLG00000006146	856	4	14498	16.9369	0.324665	0.0261596	0.0252737
GOTERM_MF_DIRECT	GO:0004622	lysophospholipase activity	6	0.000902129	0.424028	ENSAPLG00000006897	856	14	14498	7.25868	0.364328	0.0283043	0.0273458
GOTERM_MF_DIRECT	GO:0008195	phosphatidate phosphatase activity	5	0.0011915	0.353357	ENSAPLG00000010771	856	9	14498	9.4094	0.450358	0.0317869	0.0307104
GOTERM_MF_DIRECT	GO:0042054	histone methyltransferase activity	5	0.0011915	0.353357	ENSAPLG00000029288	856	9	14498	9.4094	0.450358	0.0317869	0.0307104
GOTERM_MF_DIRECT	GO:0005544	calcium-dependent phospholipid binding	8	0.00120309	0.565371	ENSAPLG00000004530, ENSAPLG00000003352	856	29	14498	4.67225	0.453551	0.0317869	0.0307104
GOTERM_MF_DIRECT	GO:0004674	protein serine/threonine kinase activity	19	0.00135744	1.34276	ENSAPLG00000001568, ENSAPLG00000009916, ENSAPLG00000019155, ENSAPLG00000010536, ENSAPLG00000007896, ENSAPLG00000008479, ENSAPLG00000007148	856	139	14498	2.31512	0.494343	0.0340717	0.0329178
GOTERM_MF_DIRECT	GO:0004514	nicotinate-nucleotide diphosphorylase (carboxylating) activity	4	0.0059793	0.282686	ENSAPLG00000006146	856	7	14498	9.67824	0.950739	0.137392	0.132739
GOTERM_MF_DIRECT	GO:0008017	microtubule binding	23	0.00602114	1.62544	ENSAPLG00000008150, ENSAPLG00000008041, ENSAPLG00000005152, ENSAPLG00000008120, ENSAPLG00000011439, ENSAPLG00000010358, ENSAPLG00000028437, ENSAPLG00000006403	856	209	14498	1.86387	0.951769	0.137392	0.132739
GOTERM_MF_DIRECT	GO:0005524	ATP binding	135	0.00678995	9.54064	ENSAPLG00000029591, ENSAPLG00000011460, ENSAPLG00000010292, ENSAPLG00000009263, ENSAPLG00000004535, ENSAPLG00000002035, ENSAPLG00000004533, ENSAPLG00000020340, ENSAPLG00000002702, ENSAPLG00000002349, ENSAPLG00000007638, ENSAPLG00000015673, ENSAPLG00000013254, ENSAPLG00000018788, ENSAPLG00000013136, ENSAPLG00000010101, ENSAPLG00000013237, ENSAPLG00000003053, ENSAPLG00000003491, ENSAPLG00000014729,…	856	1857	14498	1.23128	0.967293	0.148198	0.143179
GOTERM_MF_DIRECT	GO:0004683	calmodulin-dependent protein kinase activity	4	0.00915031	0.282686	ENSAPLG00000029591, ENSAPLG00000014627	856	8	14498	8.46846	0.990094	0.191394	0.184913
GOTERM_MF_DIRECT	GO:0004031	aldehyde oxidase activity	3	0.0100133	0.212014	ENSAPLG00000008708	856	3	14498	16.9369	0.993604	0.201068	0.194259
GOTERM_MF_DIRECT	GO:0047690	aspartyltransferase activity	3	0.019245	0.212014	ENSAPLG00000011898	856	4	14498	12.7027	0.999942	0.357815	0.345697
GOTERM_MF_DIRECT	GO:0070006	metalloaminopeptidase activity	5	0.022879	0.353357	ENSAPLG00000013402	856	19	14498	4.45708	0.999991	0.395721	0.38232
GOTERM_MF_DIRECT	GO:0004826	phenylalanine-tRNA ligase activity	4	0.0236107	0.282686	ENSAPLG00000010292	856	11	14498	6.15888	0.999994	0.395721	0.38232
GOTERM_MF_DIRECT	GO:0003723	RNA binding	43	0.0236486	3.03887	ENSAPLG00000009464, ENSAPLG00000010440, ENSAPLG00000011176, ENSAPLG00000011022, ENSAPLG00000008194, ENSAPLG00000006595, ENSAPLG00000010292, ENSAPLG00000024306, ENSAPLG00000021773, ENSAPLG00000004312, ENSAPLG00000006645, ENSAPLG00000006435, ENSAPLG00000007609, ENSAPLG00000005966, ENSAPLG00000010309, ENSAPLG00000019672, ENSAPLG00000014555, ENSAPLG00000011785	856	520	14498	1.40055	0.999994	0.395721	0.38232
GOTERM_MF_DIRECT	GO:0009055	electron carrier activity	5	0.0272988	0.353357	ENSAPLG00000008708	856	20	14498	4.23423	0.999999	0.407274	0.393482
GOTERM_MF_DIRECT	GO:0003700	transcription factor activity, sequence-specific DNA binding	23	0.0301181	1.62544	ENSAPLG00000013843, ENSAPLG00000029042, ENSAPLG00000011274, ENSAPLG00000015271, ENSAPLG00000010735, ENSAPLG00000012917, ENSAPLG00000010954, ENSAPLG00000010304, ENSAPLG00000013233	856	243	14498	1.60308	1	0.407274	0.393482
GOTERM_MF_DIRECT	GO:0016810	hydrolase activity, acting on carbon-nitrogen (but not peptide) bonds	4	0.0301278	0.282686	ENSAPLG00000010132	856	12	14498	5.64564	1	0.407274	0.393482
GOTERM_MF_DIRECT	GO:0005548	phospholipid transporter activity	4	0.0301278	0.282686	ENSAPLG00000002398, ENSAPLG00000013895	856	12	14498	5.64564	1	0.407274	0.393482
GOTERM_MF_DIRECT	GO:0030291	protein serine/threonine kinase inhibitor activity	3	0.0308295	0.212014	ENSAPLG00000013825, ENSAPLG00000024729	856	5	14498	10.1621	1	0.407274	0.393482
GOTERM_MF_DIRECT	GO:0005528	FK506 binding	3	0.0308295	0.212014	ENSAPLG00000003627	856	5	14498	10.1621	1	0.407274	0.393482
GOTERM_MF_DIRECT	GO:0047429	nucleoside-triphosphate diphosphatase activity	3	0.0308295	0.212014	ENSAPLG00000009849	856	5	14498	10.1621	1	0.407274	0.393482
GOTERM_MF_DIRECT	GO:0004416	hydroxyacylglutathione hydrolase activity	3	0.0308295	0.212014	ENSAPLG00000018609	856	5	14498	10.1621	1	0.407274	0.393482
GOTERM_MF_DIRECT	GO:0034595	phosphatidylinositol phosphate 5-phosphatase activity	3	0.0444579	0.212014	ENSAPLG00000011832	856	6	14498	8.46846	1	0.557946	0.539052
GOTERM_MF_DIRECT	GO:0030234	enzyme regulator activity	3	0.0444579	0.212014	ENSAPLG00000013690, ENSAPLG00000003464	856	6	14498	8.46846	1	0.557946	0.539052
GOTERM_MF_DIRECT	GO:0005509	calcium ion binding	50	0.0502362	3.53357	ENSAPLG00000014337, ENSAPLG00000012885, ENSAPLG00000011267, ENSAPLG00000008881, ENSAPLG00000007298, ENSAPLG00000027371, ENSAPLG00000010690, ENSAPLG00000008041, ENSAPLG00000004530, ENSAPLG00000004025, ENSAPLG00000003352, ENSAPLG00000029228, ENSAPLG00000001442, ENSAPLG00000029922, ENSAPLG00000006501, ENSAPLG00000008106, ENSAPLG00000006897, ENSAPLG00000002648, ENSAPLG00000004903, ENSAPLG00000017764,…	856	655	14498	1.29289	1	0.615087	0.594257
GOTERM_MF_DIRECT	GO:0051015	actin filament binding	14	0.0553677	0.989399	ENSAPLG00000025477, ENSAPLG00000030242, ENSAPLG00000013659, ENSAPLG00000005481, ENSAPLG00000021888, ENSAPLG00000017764, ENSAPLG00000023559, ENSAPLG00000000980, ENSAPLG00000014555	856	135	14498	1.75642	1	0.661776	0.639365
GOTERM_MF_DIRECT	GO:0008171	O-methyltransferase activity	3	0.0598493	0.212014	ENSAPLG00000009849	856	7	14498	7.25868	1	0.698706	0.675044
GOTERM_MF_DIRECT	GO:0051537	2 iron, 2 sulfur cluster binding	5	0.0716361	0.353357	ENSAPLG00000008708	856	27	14498	3.13647	1	0.817303	0.789626
GOTERM_MF_DIRECT	GO:0036094	small molecule binding	3	0.0767489	0.212014	ENSAPLG00000000622	856	8	14498	6.35134	1	0.856177	0.827183
GOTERM_MF_DIRECT	GO:0005262	calcium channel activity	5	0.088514	0.353357	ENSAPLG00000003174	856	29	14498	2.92016	1	0.948457	0.916338
GOTERM_MF_DIRECT	GO:0036435	K48-linked polyubiquitin binding	3	0.0949259	0.212014	ENSAPLG00000009055, ENSAPLG00000003494, ENSAPLG00000004533	856	9	14498	5.64564	1	0.948457	0.916338
GOTERM_MF_DIRECT	GO:0004849	uridine kinase activity	3	0.0949259	0.212014	ENSAPLG00000018550	856	9	14498	5.64564	1	0.948457	0.916338
GOTERM_MF_DIRECT	GO:0004181	metallocarboxypeptidase activity	5	0.0976065	0.353357	ENSAPLG00000011439, ENSAPLG00000001395	856	30	14498	2.82282	1	0.948457	0.916338

## Sheet: Table S3c
ID	Gene Name	GOTERM_BP_DIRECT	GOTERM_CC_DIRECT	GOTERM_MF_DIRECT
ARRDC3	arrestin domain containing 3(ARRDC3)	GO:0001659~temperature homeostasis,GO:0015031~protein transport,GO:0031651~negative regulation of heat generation,GO:0043588~skin development,GO:0051443~positive regulation of ubiquitin-protein transferase activity,GO:0060613~fat pad development,GO:0071878~negative regulation of adrenergic receptor signaling pathway,GO:0090327~negative regulation of locomotion involved in locomotory behavior,	GO:0005737~cytoplasm,GO:0005764~lysosome,GO:0005768~endosome,GO:0005769~early endosome,GO:0005886~plasma membrane,	GO:0005515~protein binding,GO:0031699~beta-3 adrenergic receptor binding,
CASTOR2	cytosolic arginine sensor for mTORC1 subunit 2(CASTOR2)	GO:0034198~cellular response to amino acid starvation,GO:1902531~regulation of intracellular signal transduction,GO:1903577~cellular response to L-arginine,GO:1904262~negative regulation of TORC1 signaling,	GO:0005829~cytosol,	GO:0005515~protein binding,GO:0042802~identical protein binding,
CHRND	cholinergic receptor nicotinic delta subunit(CHRND)	GO:0003009~skeletal muscle contraction,GO:0006812~cation transport,GO:0006936~muscle contraction,GO:0007165~signal transduction,GO:0007268~chemical synaptic transmission,GO:0034220~ion transmembrane transport,GO:0042391~regulation of membrane potential,GO:0048630~skeletal muscle tissue growth,GO:0050877~neurological system process,GO:0050881~musculoskeletal movement,GO:0050905~neuromuscular proce…	GO:0005654~nucleoplasm,GO:0005829~cytosol,GO:0005886~plasma membrane,GO:0005887~integral component of plasma membrane,GO:0005892~acetylcholine-gated channel complex,GO:0016021~integral component of membrane,GO:0031594~neuromuscular junction,GO:0043005~neuron projection,GO:0045202~synapse,GO:0045211~postsynaptic membrane,GO:0099060~integral component of postsynaptic specialization membrane,	GO:0004888~transmembrane signaling receptor activity,GO:0005216~ion channel activity,GO:0005230~extracellular ligand-gated ion channel activity,GO:0022848~acetylcholine-gated cation-selective channel activity,GO:0030594~neurotransmitter receptor activity,GO:0042166~acetylcholine binding,GO:1904315~transmitter-gated ion channel activity involved in regulation of postsynaptic membrane potential,
CTH	cystathionine gamma-lyase(CTH)	GO:0000098~sulfur amino acid catabolic process,GO:0006534~cysteine metabolic process,GO:0006629~lipid metabolic process,GO:0018272~protein-pyridoxal-5-phosphate linkage via peptidyl-N6-pyridoxal phosphate-L-lysine,GO:0019343~cysteine biosynthetic process via cystathionine,GO:0019344~cysteine biosynthetic process,GO:0019346~transsulfuration,GO:0030968~endoplasmic reticulum unfolded protein respons…	GO:0005737~cytoplasm,GO:0005829~cytosol,GO:0070062~extracellular exosome,	GO:0004123~cystathionine gamma-lyase activity,GO:0005515~protein binding,GO:0005516~calmodulin binding,GO:0016846~carbon-sulfur lyase activity,GO:0030170~pyridoxal phosphate binding,GO:0042802~identical protein binding,GO:0044540~L-cystine L-cysteine-lyase (deaminating),GO:0080146~L-cysteine desulfhydrase activity,
FBXL18	F-box and leucine rich repeat protein 18(FBXL18)	GO:0000209~protein polyubiquitination,GO:0031146~SCF-dependent proteasomal ubiquitin-dependent protein catabolic process,GO:0043687~post-translational protein modification,	GO:0005829~cytosol,GO:0019005~SCF ubiquitin ligase complex,
GLUL	glutamate-ammonia ligase(GLUL)	GO:0001504~neurotransmitter uptake,GO:0001525~angiogenesis,GO:0006538~glutamate catabolic process,GO:0006542~glutamine biosynthetic process,GO:0008283~cell proliferation,GO:0009064~glutamine family amino acid metabolic process,GO:0009267~cellular response to starvation,GO:0009749~response to glucose,GO:0010594~regulation of endothelial cell migration,GO:0018345~protein palmitoylation,GO:0019676~a…	GO:0005634~nucleus,GO:0005737~cytoplasm,GO:0005739~mitochondrion,GO:0005783~endoplasmic reticulum,GO:0005791~rough endoplasmic reticulum,GO:0005829~cytosol,GO:0005886~plasma membrane,GO:0032991~macromolecular complex,GO:0043204~perikaryon,GO:0043209~myelin sheath,GO:0043679~axon terminus,GO:0070062~extracellular exosome,GO:0097386~glial cell projection,	GO:0000287~magnesium ion binding,GO:0004356~glutamate-ammonia ligase activity,GO:0005515~protein binding,GO:0005524~ATP binding,GO:0016595~glutamate binding,GO:0019706~protein-cysteine S-palmitoyltransferase activity,GO:0030145~manganese ion binding,GO:0042802~identical protein binding,GO:0045503~dynein light chain binding,GO:0046872~metal ion binding,
HK1	hexokinase 1(HK1)	GO:0001678~cellular glucose homeostasis,GO:0002720~positive regulation of cytokine production involved in immune response,GO:0006002~fructose 6-phosphate metabolic process,GO:0006013~mannose metabolic process,GO:0006096~glycolytic process,GO:0006954~inflammatory response,GO:0019318~hexose metabolic process,GO:0032731~positive regulation of interleukin-1 beta production,GO:0045087~innate immune re…	GO:0005739~mitochondrion,GO:0005741~mitochondrial outer membrane,GO:0005829~cytosol,GO:0045121~membrane raft,	GO:0004340~glucokinase activity,GO:0004396~hexokinase activity,GO:0005515~protein binding,GO:0005524~ATP binding,GO:0005536~glucose binding,GO:0008865~fructokinase activity,GO:0019158~mannokinase activity,GO:0042834~peptidoglycan binding,GO:0047931~glucosamine kinase activity,
NAMPT	nicotinamide phosphoribosyltransferase(NAMPT)	GO:0001774~microglial cell activation,GO:0007165~signal transduction,GO:0007267~cell-cell signaling,GO:0007565~female pregnancy,GO:0007568~aging,GO:0008284~positive regulation of cell proliferation,GO:0009435~NAD biosynthetic process,GO:0010507~negative regulation of autophagy,GO:0014070~response to organic cyclic compound,GO:0014916~regulation of lung blood pressure,GO:0032922~circadian regulati…	GO:0005615~extracellular space,GO:0005634~nucleus,GO:0005737~cytoplasm,GO:0005829~cytosol,GO:0005886~plasma membrane,GO:0016607~nuclear speck,GO:0030054~cell junction,GO:0070062~extracellular exosome,	GO:0000166~nucleotide binding,GO:0004514~nicotinate-nucleotide diphosphorylase (carboxylating) activity,GO:0005125~cytokine activity,GO:0005515~protein binding,GO:0042802~identical protein binding,GO:0047280~nicotinamide phosphoribosyltransferase activity,
PDGFRB	platelet derived growth factor receptor beta(PDGFRB)	GO:0000165~MAPK cascade,GO:0001525~angiogenesis,GO:0006024~glycosaminoglycan biosynthetic process,GO:0007165~signal transduction,GO:0007169~transmembrane receptor protein tyrosine kinase signaling pathway,GO:0007186~G-protein coupled receptor signaling pathway,GO:0007275~multicellular organism development,GO:0007568~aging,GO:0008284~positive regulation of cell proliferation,GO:0008584~male gonad …	GO:0005634~nucleus,GO:0005737~cytoplasm,GO:0005794~Golgi apparatus,GO:0005886~plasma membrane,GO:0005887~integral component of plasma membrane,GO:0005925~focal adhesion,GO:0009986~cell surface,GO:0016020~membrane,GO:0016021~integral component of membrane,GO:0016324~apical plasma membrane,GO:0031226~intrinsic component of plasma membrane,GO:0031410~cytoplasmic vesicle,GO:0043202~lysosomal lumen,GO…	GO:0004712~protein serine/threonine/tyrosine kinase activity,GO:0004713~protein tyrosine kinase activity,GO:0004714~transmembrane receptor protein tyrosine kinase activity,GO:0004992~platelet activating factor receptor activity,GO:0005017~platelet-derived growth factor-activated receptor activity,GO:0005019~platelet-derived growth factor beta-receptor activity,GO:0005102~receptor binding,GO:00051…
PIP5K1B	phosphatidylinositol-4-phosphate 5-kinase type 1 beta(PIP5K1B)	GO:0006661~phosphatidylinositol biosynthetic process,GO:0014066~regulation of phosphatidylinositol 3-kinase signaling,GO:0016310~phosphorylation,GO:0046854~phosphatidylinositol phosphorylation,	GO:0001931~uropod,GO:0005829~cytosol,GO:0005886~plasma membrane,GO:0012505~endomembrane system,	GO:0000285~1-phosphatidylinositol-3-phosphate 5-kinase activity,GO:0005515~protein binding,GO:0005524~ATP binding,GO:0016307~phosphatidylinositol phosphate kinase activity,GO:0016308~1-phosphatidylinositol-4-phosphate 5-kinase activity,GO:0052810~1-phosphatidylinositol-5-kinase activity,GO:0052812~phosphatidylinositol-3,4-bisphosphate 5-kinase activity,
PLA2G6	phospholipase A2 group VI(PLA2G6)	GO:0001934~positive regulation of protein phosphorylation,GO:0006629~lipid metabolic process,GO:0006935~chemotaxis,GO:0007204~positive regulation of cytosolic calcium ion concentration,GO:0007613~memory,GO:0014832~urinary bladder smooth muscle contraction,GO:0019731~antibacterial humoral response,GO:0032049~cardiolipin biosynthetic process,GO:0034638~phosphatidylcholine catabolic process,GO:00349…	GO:0005615~extracellular space,GO:0005739~mitochondrion,GO:0005829~cytosol,GO:0005886~plasma membrane,GO:0016021~integral component of membrane,GO:0031143~pseudopodium,GO:0034451~centriolar satellite,	GO:0003847~1-alkyl-2-acetylglycerophosphocholine esterase activity,GO:0004622~lysophospholipase activity,GO:0004623~phospholipase A2 activity,GO:0005515~protein binding,GO:0005516~calmodulin binding,GO:0016290~palmitoyl-CoA hydrolase activity,GO:0016787~hydrolase activity,GO:0017171~serine hydrolase activity,GO:0019901~protein kinase binding,GO:0042802~identical protein binding,GO:0043008~ATP-dep…
SGPL1	sphingosine-1-phosphate lyase 1(SGPL1)	GO:0001553~luteinization,GO:0001570~vasculogenesis,GO:0001667~ameboidal-type cell migration,GO:0001822~kidney development,GO:0006631~fatty acid metabolic process,GO:0006672~ceramide metabolic process,GO:0007283~spermatogenesis,GO:0008209~androgen metabolic process,GO:0008210~estrogen metabolic process,GO:0009791~post-embryonic development,GO:0010761~fibroblast migration,GO:0030097~hemopoiesis,GO:…	GO:0005783~endoplasmic reticulum,GO:0005789~endoplasmic reticulum membrane,GO:0016021~integral component of membrane,GO:0030176~integral component of endoplasmic reticulum membrane,	GO:0003824~catalytic activity,GO:0005515~protein binding,GO:0008117~sphinganine-1-phosphate aldolase activity,GO:0016831~carboxy-lyase activity,GO:0030170~pyridoxal phosphate binding,
SIRT7	sirtuin 7(SIRT7)	GO:0000122~negative regulation of transcription from RNA polymerase II promoter,GO:0001649~osteoblast differentiation,GO:0006111~regulation of gluconeogenesis,GO:0006281~DNA repair,GO:0006282~regulation of DNA repair,GO:0006325~chromatin organization,GO:0006476~protein deacetylation,GO:0006974~cellular response to DNA damage stimulus,GO:0007072~positive regulation of transcription involved in exi…	GO:0000785~chromatin,GO:0005634~nucleus,GO:0005654~nucleoplasm,GO:0005730~nucleolus,GO:0005731~nucleolus organizer region,GO:0005737~cytoplasm,GO:0016607~nuclear speck,GO:0035861~site of double-strand break,	GO:0003682~chromatin binding,GO:0003714~transcription corepressor activity,GO:0004407~histone deacetylase activity,GO:0005515~protein binding,GO:0016740~transferase activity,GO:0019213~deacetylase activity,GO:0034979~NAD-dependent protein deacetylase activity,GO:0036055~protein-succinyllysine desuccinylase activity,GO:0046872~metal ion binding,GO:0061697~protein-glutaryllysine deglutarylase activ…
SLC27A1	solute carrier family 27 member 1(SLC27A1)	GO:0001579~medium-chain fatty acid transport,GO:0001676~long-chain fatty acid metabolic process,GO:0006646~phosphatidylethanolamine biosynthetic process,GO:0006654~phosphatidic acid biosynthetic process,GO:0006655~phosphatidylglycerol biosynthetic process,GO:0006656~phosphatidylcholine biosynthetic process,GO:0006659~phosphatidylserine biosynthetic process,GO:0006661~phosphatidylinositol biosynth…	GO:0005743~mitochondrial inner membrane,GO:0005783~endoplasmic reticulum,GO:0005886~plasma membrane,GO:0005887~integral component of plasma membrane,GO:0009925~basal plasma membrane,GO:0016020~membrane,GO:0016021~integral component of membrane,	GO:0000166~nucleotide binding,GO:0004467~long-chain fatty acid-CoA ligase activity,GO:0005324~long-chain fatty acid transporter activity,GO:0005515~protein binding,GO:0015225~biotin transporter activity,GO:0015245~fatty acid transporter activity,GO:0015562~efflux transmembrane transporter activity,GO:0031957~very long-chain fatty acid-CoA ligase activity,GO:0042802~identical protein binding,GO:00…
SLC6A4	solute carrier family 6 member 4(SLC6A4)	GO:0001666~response to hypoxia,GO:0006836~neurotransmitter transport,GO:0007584~response to nutrient,GO:0007613~memory,GO:0007623~circadian rhythm,GO:0009410~response to xenobiotic stimulus,GO:0009636~response to toxic substance,GO:0010628~positive regulation of gene expression,GO:0014064~positive regulation of serotonin secretion,GO:0015844~monoamine transport,GO:0021941~negative regulation of c…	GO:0005886~plasma membrane,GO:0005887~integral component of plasma membrane,GO:0005925~focal adhesion,GO:0010008~endosome membrane,GO:0012505~endomembrane system,GO:0016021~integral component of membrane,GO:0043005~neuron projection,GO:0045121~membrane raft,GO:0045202~synapse,GO:0098793~presynapse,GO:0099055~integral component of postsynaptic membrane,GO:0099056~integral component of presynaptic …	GO:0005326~neurotransmitter transporter activity,GO:0005335~serotonin:sodium symporter activity,GO:0005515~protein binding,GO:0008504~monoamine transmembrane transporter activity,GO:0015293~symporter activity,GO:0017075~syntaxin-1 binding,GO:0019811~cocaine binding,GO:0042802~identical protein binding,GO:0046872~metal ion binding,GO:0050998~nitric-oxide synthase binding,GO:0051015~actin filament …
SLC7A6	solute carrier family 7 member 6(SLC7A6)	GO:0003333~amino acid transmembrane transport,GO:0006865~amino acid transport,GO:0015807~L-amino acid transport,GO:0015822~ornithine transport,GO:0050900~leukocyte migration,GO:1902475~L-alpha-amino acid transmembrane transport,GO:1990822~basic amino acid transmembrane transport,	GO:0005886~plasma membrane,GO:0005887~integral component of plasma membrane,GO:0016021~integral component of membrane,GO:0016323~basolateral plasma membrane,GO:0043231~intracellular membrane-bounded organelle,	GO:0005515~protein binding,GO:0015171~amino acid transmembrane transporter activity,GO:0015174~basic amino acid transmembrane transporter activity,GO:0015179~L-amino acid transmembrane transporter activity,GO:0015297~antiporter activity,GO:0022857~transmembrane transporter activity,
TMLHE	trimethyllysine hydroxylase, epsilon(TMLHE)	GO:0045329~carnitine biosynthetic process,GO:0051354~negative regulation of oxidoreductase activity,	GO:0005739~mitochondrion,GO:0005759~mitochondrial matrix,	GO:0005506~iron ion binding,GO:0050353~trimethyllysine dioxygenase activity,
ZDHHC9	zinc finger DHHC-type palmitoyltransferase 9(ZDHHC9)	GO:0000165~MAPK cascade,GO:0006612~protein targeting to membrane,GO:0018230~peptidyl-L-cysteine S-palmitoylation,GO:0018345~protein palmitoylation,	GO:0000139~Golgi membrane,GO:0002178~palmitoyltransferase complex,GO:0005783~endoplasmic reticulum,GO:0005789~endoplasmic reticulum membrane,GO:0005794~Golgi apparatus,GO:0005829~cytosol,GO:0016021~integral component of membrane,GO:0031228~intrinsic component of Golgi membrane,	GO:0005515~protein binding,GO:0016409~palmitoyltransferase activity,GO:0019706~protein-cysteine S-palmitoyltransferase activity,GO:0043849~Ras palmitoyltransferase activity,
PLIN2	perilipin 2(PLIN2)	GO:0009410~response to xenobiotic stimulus,GO:0010890~positive regulation of sequestering of triglyceride,GO:0014070~response to organic cyclic compound,GO:0015909~long-chain fatty acid transport,GO:0019222~regulation of metabolic process,GO:0019915~lipid storage,GO:0042493~response to drug,	GO:0005576~extracellular region,GO:0005634~nucleus,GO:0005783~endoplasmic reticulum,GO:0005811~lipid particle,GO:0005829~cytosol,GO:0005886~plasma membrane,	GO:0005515~protein binding,
AFF1	AF4/FMR2 family member 1(AFF1)	GO:0010468~regulation of gene expression,	GO:0005634~nucleus,GO:0008023~transcription elongation factor complex,GO:0032783~ELL-EAF complex,	GO:0005515~protein binding,
ATP6V0D1	ATPase H+ transporting V0 subunit d1(ATP6V0D1)	GO:0006879~cellular iron ion homeostasis,GO:0007034~vacuolar transport,GO:0007035~vacuolar acidification,GO:0007420~brain development,GO:0008286~insulin receptor signaling pathway,GO:0016241~regulation of macroautophagy,GO:0033572~transferrin transport,GO:0034198~cellular response to amino acid starvation,GO:0034220~ion transmembrane transport,GO:0036295~cellular response to increased oxygen leve…	GO:0000220~vacuolar proton-transporting V-type ATPase, V0 domain,GO:0005765~lysosomal membrane,GO:0005769~early endosome,GO:0005813~centrosome,GO:0008021~synaptic vesicle,GO:0010008~endosome membrane,GO:0016020~membrane,GO:0016324~apical plasma membrane,GO:0016471~vacuolar proton-transporting V-type ATPase complex,GO:0030670~phagocytic vesicle membrane,GO:0033179~proton-transporting V-type ATPase…	GO:0005515~protein binding,GO:0015078~hydrogen ion transmembrane transporter activity,GO:0044877~macromolecular complex binding,GO:0046961~proton-transporting ATPase activity, rotational mechanism,
ATP11C	ATPase phospholipid transporting 11C(ATP11C)	GO:0002329~pre-B cell differentiation,GO:0034220~ion transmembrane transport,GO:0045332~phospholipid translocation,GO:0045579~positive regulation of B cell differentiation,	GO:0005765~lysosomal membrane,GO:0005783~endoplasmic reticulum,GO:0005789~endoplasmic reticulum membrane,GO:0005802~trans-Golgi network,GO:0005886~plasma membrane,GO:0005887~integral component of plasma membrane,GO:0016021~integral component of membrane,GO:0031901~early endosome membrane,GO:0055037~recycling endosome,GO:0055038~recycling endosome membrane,GO:1990531~Lem3p-Dnf1p complex,	GO:0000287~magnesium ion binding,GO:0005515~protein binding,GO:0005524~ATP binding,GO:0090555~phosphatidylethanolamine-translocating ATPase activity,GO:0090556~phosphatidylserine-translocating ATPase activity,
BCL9L	BCL9 like(BCL9L)	GO:0010718~positive regulation of epithelial to mesenchymal transition,GO:0022604~regulation of cell morphogenesis,GO:0030512~negative regulation of transforming growth factor beta receptor signaling pathway,GO:0035019~somatic stem cell population maintenance,GO:0035914~skeletal muscle cell differentiation,GO:0045944~positive regulation of transcription from RNA polymerase II promoter,GO:0060070~…	GO:0005634~nucleus,GO:0005654~nucleoplasm,GO:0005730~nucleolus,GO:1990907~beta-catenin-TCF complex,	GO:0003713~transcription coactivator activity,GO:0008013~beta-catenin binding,
BUD31	BUD31 homolog(BUD31)	GO:0000398~mRNA splicing, via spliceosome,GO:0008380~RNA splicing,GO:0045893~positive regulation of transcription, DNA-templated,GO:2000825~positive regulation of androgen receptor activity,	GO:0000785~chromatin,GO:0005634~nucleus,GO:0005654~nucleoplasm,GO:0005681~spliceosomal complex,GO:0071007~U2-type catalytic step 2 spliceosome,	GO:0005515~protein binding,GO:0016922~ligand-dependent nuclear receptor binding,GO:0030374~ligand-dependent nuclear receptor transcription coactivator activity,GO:0035257~nuclear hormone receptor binding,
CLEC3B	C-type lectin domain family 3 member B(CLEC3B)	GO:0001503~ossification,GO:0002576~platelet degranulation,GO:0010756~positive regulation of plasminogen activation,GO:0030282~bone mineralization,GO:0071310~cellular response to organic substance,GO:0071560~cellular response to transforming growth factor beta stimulus,	GO:0001652~granular component,GO:0005576~extracellular region,GO:0005615~extracellular space,GO:0005737~cytoplasm,GO:0031089~platelet dense granule lumen,GO:0070062~extracellular exosome,	GO:0005509~calcium ion binding,GO:0008201~heparin binding,GO:0030246~carbohydrate binding,GO:0036143~kringle domain binding,
C1QTNF5	C1q and TNF related 5(C1QTNF5)	GO:0009306~protein secretion,GO:0048839~inner ear development,	GO:0005576~extracellular region,GO:0005581~collagen trimer,GO:0005615~extracellular space,GO:0005886~plasma membrane,GO:0005923~bicellular tight junction,GO:0016324~apical plasma membrane,GO:0016328~lateral plasma membrane,GO:0030133~transport vesicle,GO:0042995~cell projection,	GO:0005515~protein binding,GO:0042802~identical protein binding,
CD82	CD82 molecule(CD82)		GO:0005886~plasma membrane,GO:0005887~integral component of plasma membrane,GO:0016021~integral component of membrane,GO:0070062~extracellular exosome,	GO:0005515~protein binding,
CBLB	Cbl proto-oncogene B(CBLB)	GO:0002669~positive regulation of T cell anergy,GO:0006607~NLS-bearing protein import into nucleus,GO:0006955~immune response,GO:0007165~signal transduction,GO:0007166~cell surface receptor signaling pathway,GO:0007175~negative regulation of epidermal growth factor-activated receptor activity,GO:0016567~protein ubiquitination,GO:0018193~peptidyl-amino acid modification,GO:0023051~regulation of si…	GO:0005654~nucleoplasm,GO:0005737~cytoplasm,GO:0005829~cytosol,GO:0005886~plasma membrane,GO:0045121~membrane raft,	GO:0001784~phosphotyrosine binding,GO:0004842~ubiquitin-protein transferase activity,GO:0005509~calcium ion binding,GO:0005515~protein binding,GO:0008270~zinc ion binding,GO:0017124~SH3 domain binding,GO:0030971~receptor tyrosine kinase binding,GO:0047690~aspartyltransferase activity,GO:0061630~ubiquitin protein ligase activity,
DNAJC6	DnaJ heat shock protein family (Hsp40) member C6(DNAJC6)	GO:0006892~post-Golgi vesicle-mediated transport,GO:0016191~synaptic vesicle uncoating,GO:0035335~peptidyl-tyrosine dephosphorylation,GO:0061024~membrane organization,GO:0072318~clathrin coat disassembly,GO:0072583~clathrin-dependent endocytosis,GO:2000369~regulation of clathrin-dependent endocytosis,	GO:0005737~cytoplasm,GO:0005829~cytosol,GO:0014069~postsynaptic density,GO:0031982~vesicle,GO:0043231~intracellular membrane-bounded organelle,GO:0098793~presynapse,	GO:0004725~protein tyrosine phosphatase activity,GO:0017124~SH3 domain binding,GO:0030276~clathrin binding,
ECRG4	ECRG4 augurin precursor(ECRG4)	GO:0007218~neuropeptide signaling pathway,GO:0007417~central nervous system development,GO:0008285~negative regulation of cell proliferation,GO:0009611~response to wounding,GO:0030103~vasopressin secretion,GO:0031145~anaphase-promoting complex-dependent catabolic process,GO:0042127~regulation of cell proliferation,GO:0051461~positive regulation of corticotropin secretion,GO:0051466~positive regul…	GO:0005576~extracellular region,GO:0005615~extracellular space,GO:0005737~cytoplasm,GO:0016324~apical plasma membrane,GO:0031045~dense core granule,	GO:0005184~neuropeptide hormone activity,GO:0005515~protein binding,
FKBP5	FKBP prolyl isomerase 5(FKBP5)	GO:0000413~protein peptidyl-prolyl isomerization,GO:0006457~protein folding,GO:0009617~response to bacterium,GO:0061077~chaperone-mediated protein folding,	GO:0005634~nucleus,GO:0005654~nucleoplasm,GO:0005737~cytoplasm,GO:0005829~cytosol,GO:0016020~membrane,GO:0070062~extracellular exosome,	GO:0003755~peptidyl-prolyl cis-trans isomerase activity,GO:0005515~protein binding,GO:0005528~FK506 binding,GO:0031072~heat shock protein binding,
GPBP1	GC-rich promoter binding protein 1(GPBP1)	GO:0006351~transcription, DNA-templated,GO:0006355~regulation of transcription, DNA-templated,GO:0045893~positive regulation of transcription, DNA-templated,GO:0045944~positive regulation of transcription from RNA polymerase II promoter,	GO:0005634~nucleus,GO:0005829~cytosol,GO:0005886~plasma membrane,GO:0043231~intracellular membrane-bounded organelle,	GO:0003677~DNA binding,GO:0003700~transcription factor activity, sequence-specific DNA binding,GO:0003723~RNA binding,GO:0005515~protein binding,
HAUS6	HAUS augmin like complex subunit 6(HAUS6)	GO:0000086~G2/M transition of mitotic cell cycle,GO:0000226~microtubule cytoskeleton organization,GO:0007098~centrosome cycle,GO:0010389~regulation of G2/M transition of mitotic cell cycle,GO:0051225~spindle assembly,GO:0051301~cell division,GO:0097711~ciliary basal body docking,	GO:0005813~centrosome,GO:0005829~cytosol,GO:0016607~nuclear speck,GO:0034451~centriolar satellite,GO:0070652~HAUS complex,GO:1990498~mitotic spindle microtubule,	GO:0005515~protein binding,GO:0008017~microtubule binding,
IDNK	IDNK gluconokinase(IDNK)	GO:0005975~carbohydrate metabolic process,GO:0016310~phosphorylation,GO:0046177~D-gluconate catabolic process,		GO:0005524~ATP binding,GO:0016301~kinase activity,GO:0046316~gluconokinase activity,
KIAA0100	KIAA0100(KIAA0100)		GO:0005576~extracellular region,
MGA	MAX dimerization protein MGA(MGA)	GO:0001708~cell fate specification,GO:0006357~regulation of transcription from RNA polymerase II promoter,GO:0070317~negative regulation of G0 to G1 transition,	GO:0000785~chromatin,GO:0005654~nucleoplasm,GO:0071339~MLL1 complex,	GO:0000978~RNA polymerase II core promoter proximal region sequence-specific DNA binding,GO:0000981~RNA polymerase II transcription factor activity, sequence-specific DNA binding,GO:0003677~DNA binding,GO:0003700~transcription factor activity, sequence-specific DNA binding,GO:0005515~protein binding,GO:0046983~protein dimerization activity,
MCF 2.00	MCF.2 cell line derived transforming sequence(MCF2)	GO:0007186~G-protein coupled receptor signaling pathway,GO:0016358~dendrite development,GO:0035556~intracellular signal transduction,GO:0043065~positive regulation of apoptotic process,GO:0050771~negative regulation of axonogenesis,GO:0050790~regulation of catalytic activity,GO:0051056~regulation of small GTPase mediated signal transduction,GO:1990830~cellular response to leukemia inhibitory fact…	GO:0005737~cytoplasm,GO:0005829~cytosol,GO:0005856~cytoskeleton,GO:0016020~membrane,	GO:0005085~guanyl-nucleotide exchange factor activity,GO:0005515~protein binding,
NDUFAF6	NADH:ubiquinone oxidoreductase complex assembly factor 6(NDUFAF6)	GO:0009058~biosynthetic process,GO:0032981~mitochondrial respiratory chain complex I assembly,	GO:0005634~nucleus,GO:0005737~cytoplasm,GO:0005739~mitochondrion,GO:0005743~mitochondrial inner membrane,	GO:0016740~transferase activity,
NKD1	NKD inhibitor of WNT signaling pathway 1(NKD1)	GO:0001754~eye photoreceptor cell differentiation,GO:0007525~somatic muscle development,GO:0016055~Wnt signaling pathway,GO:0030178~negative regulation of Wnt signaling pathway,GO:0045732~positive regulation of protein catabolic process,GO:0090090~negative regulation of canonical Wnt signaling pathway,GO:0090249~regulation of cell motility involved in somitogenic axis elongation,GO:1901231~positi…	GO:0000159~protein phosphatase type 2A complex,GO:0005737~cytoplasm,GO:0005886~plasma membrane,	GO:0005509~calcium ion binding,GO:0005515~protein binding,GO:0030165~PDZ domain binding,
RAB1A	RAB1A, member RAS oncogene family(RAB1A)	GO:0000045~autophagosome assembly,GO:0006886~intracellular protein transport,GO:0006888~ER to Golgi vesicle-mediated transport,GO:0006890~retrograde vesicle-mediated transport, Golgi to ER,GO:0006897~endocytosis,GO:0006914~autophagy,GO:0007030~Golgi organization,GO:0016192~vesicle-mediated transport,GO:0016477~cell migration,GO:0019068~virion assembly,GO:0030252~growth hormone secretion,GO:003240…	GO:0000139~Golgi membrane,GO:0005769~early endosome,GO:0005783~endoplasmic reticulum,GO:0005794~Golgi apparatus,GO:0005829~cytosol,GO:0012505~endomembrane system,GO:0030658~transport vesicle membrane,GO:0042470~melanosome,GO:0070062~extracellular exosome,	GO:0003924~GTPase activity,GO:0005515~protein binding,GO:0005525~GTP binding,GO:0045296~cadherin binding,
RASL12	RAS like family 12(RASL12)	GO:0007165~signal transduction,	GO:0005886~plasma membrane,GO:0016020~membrane,	GO:0003924~GTPase activity,GO:0005515~protein binding,GO:0005525~GTP binding,GO:0019003~GDP binding,
RIPOR1	RHO family interacting cell polarization regulator 1(RIPOR1)	GO:0007266~Rho protein signal transduction,GO:0009267~cellular response to starvation,GO:0009611~response to wounding,GO:0030335~positive regulation of cell migration,GO:0034067~protein localization to Golgi apparatus,GO:0035024~negative regulation of Rho protein signal transduction,GO:0051683~establishment of Golgi localization,GO:0090316~positive regulation of intracellular protein transport,GO…	GO:0005737~cytoplasm,GO:0005794~Golgi apparatus,GO:0012506~vesicle membrane,GO:0016020~membrane,GO:0031252~cell leading edge,GO:0070062~extracellular exosome,	GO:0005515~protein binding,GO:0071889~14-3-3 protein binding,
RBFOX2	RNA binding fox-1 homolog 2(RBFOX2)	GO:0000381~regulation of alternative mRNA splicing, via spliceosome,GO:0006397~mRNA processing,GO:0007399~nervous system development,GO:0008380~RNA splicing,GO:0008543~fibroblast growth factor receptor signaling pathway,GO:0010724~regulation of definitive erythrocyte differentiation,GO:0016070~RNA metabolic process,GO:0021942~radial glia guided migration of Purkinje cell,GO:0030520~intracellular …	GO:0005634~nucleus,GO:0005654~nucleoplasm,GO:0005737~cytoplasm,GO:0005829~cytosol,	GO:0003714~transcription corepressor activity,GO:0003723~RNA binding,GO:0003729~mRNA binding,GO:0005515~protein binding,GO:0008134~transcription factor binding,
SCAF11	SR-related CTD associated factor 11(SCAF11)	GO:0000245~spliceosomal complex assembly,GO:0000375~RNA splicing, via transesterification reactions,GO:0006397~mRNA processing,GO:0008380~RNA splicing,	GO:0005654~nucleoplasm,GO:0005730~nucleolus,GO:0016604~nuclear body,	GO:0003723~RNA binding,GO:0005515~protein binding,GO:0046872~metal ion binding,
SMARCC1	SWI/SNF related, matrix associated, actin dependent regulator of chromatin subfamily c member 1(SMARCC1)	GO:0006337~nucleosome disassembly,GO:0006338~chromatin remodeling,GO:0006357~regulation of transcription from RNA polymerase II promoter,GO:0007399~nervous system development,GO:0008286~insulin receptor signaling pathway,GO:0009887~animal organ morphogenesis,GO:0030850~prostate gland development,GO:0032435~negative regulation of proteasomal ubiquitin-dependent protein catabolic process,GO:0043044…	GO:0000785~chromatin,GO:0001741~XY body,GO:0005634~nucleus,GO:0005654~nucleoplasm,GO:0005737~cytoplasm,GO:0016514~SWI/SNF complex,GO:0032991~macromolecular complex,GO:0071564~npBAF complex,GO:0071565~nBAF complex,	GO:0003682~chromatin binding,GO:0003713~transcription coactivator activity,GO:0005515~protein binding,GO:0031492~nucleosomal DNA binding,GO:0042393~histone binding,GO:0047485~protein N-terminus binding,
TLE3	TLE family member 3, transcriptional corepressor(TLE3)	GO:0006355~regulation of transcription, DNA-templated,GO:0007165~signal transduction,GO:0009887~animal organ morphogenesis,GO:0016055~Wnt signaling pathway,GO:0045892~negative regulation of transcription, DNA-templated,GO:0090090~negative regulation of canonical Wnt signaling pathway,GO:1904837~beta-catenin-TCF complex assembly,	GO:0005634~nucleus,GO:0005654~nucleoplasm,GO:0005667~transcription factor complex,GO:1990907~beta-catenin-TCF complex,	GO:0003714~transcription corepressor activity,GO:0005515~protein binding,GO:0070491~repressing transcription factor binding,
TLE4	TLE family member 4, transcriptional corepressor(TLE4)	GO:0000122~negative regulation of transcription from RNA polymerase II promoter,GO:0006355~regulation of transcription, DNA-templated,GO:0016055~Wnt signaling pathway,GO:0090090~negative regulation of canonical Wnt signaling pathway,GO:1904837~beta-catenin-TCF complex assembly,GO:1990830~cellular response to leukemia inhibitory factor,	GO:0005634~nucleus,GO:0005654~nucleoplasm,GO:0005667~transcription factor complex,GO:1990907~beta-catenin-TCF complex,	GO:0003682~chromatin binding,GO:0003714~transcription corepressor activity,GO:0005515~protein binding,GO:0070491~repressing transcription factor binding,
TPX2	TPX2 microtubule nucleation factor(TPX2)	GO:0000278~mitotic cell cycle,GO:0006915~apoptotic process,GO:0007020~microtubule nucleation,GO:0007026~negative regulation of microtubule depolymerization,GO:0007049~cell cycle,GO:0010389~regulation of G2/M transition of mitotic cell cycle,GO:0032147~activation of protein kinase activity,GO:0051301~cell division,GO:0060236~regulation of mitotic spindle organization,GO:0090307~mitotic spindle ass…	GO:0000922~spindle pole,GO:0005634~nucleus,GO:0005654~nucleoplasm,GO:0005737~cytoplasm,GO:0005819~spindle,GO:0005829~cytosol,GO:0005874~microtubule,GO:0005880~nuclear microtubule,GO:0015630~microtubule cytoskeleton,GO:0043203~axon hillock,GO:0045171~intercellular bridge,GO:0072686~mitotic spindle,	GO:0005515~protein binding,GO:0008017~microtubule binding,GO:0019901~protein kinase binding,GO:0030295~protein kinase activator activity,GO:0061676~importin-alpha family protein binding,
WSB1	WD repeat and SOCS box containing 1(WSB1)	GO:0000209~protein polyubiquitination,GO:0016567~protein ubiquitination,GO:0035556~intracellular signal transduction,GO:0043687~post-translational protein modification,GO:0044314~protein K27-linked ubiquitination,	GO:0005829~cytosol,	GO:0005515~protein binding,GO:0016301~kinase activity,GO:0061630~ubiquitin protein ligase activity,
WDR7	WD repeat domain 7(WDR7)	GO:0002244~hematopoietic progenitor cell differentiation,	GO:0005737~cytoplasm,GO:0008021~synaptic vesicle,
ACTC1	actin alpha cardiac muscle 1(ACTC1)	GO:0007015~actin filament organization,GO:0010628~positive regulation of gene expression,GO:0030048~actin filament-based movement,GO:0030049~muscle filament sliding,GO:0030240~skeletal muscle thin filament assembly,GO:0031032~actomyosin structure organization,GO:0033275~actin-myosin filament sliding,GO:0042493~response to drug,GO:0043066~negative regulation of apoptotic process,GO:0045471~respons…	GO:0005615~extracellular space,GO:0005737~cytoplasm,GO:0005829~cytosol,GO:0005869~dynactin complex,GO:0005884~actin filament,GO:0005925~focal adhesion,GO:0016020~membrane,GO:0030017~sarcomere,GO:0030027~lamellipodium,GO:0030175~filopodium,GO:0031674~I band,GO:0044297~cell body,GO:0070062~extracellular exosome,GO:0072562~blood microparticle,GO:0098978~glutamatergic synapse,	GO:0000146~microfilament motor activity,GO:0005524~ATP binding,GO:0016887~ATPase activity,GO:0017022~myosin binding,
AP1B1	adaptor related protein complex 1 subunit beta 1(AP1B1)	GO:0001822~kidney development,GO:0006886~intracellular protein transport,GO:0006892~post-Golgi vesicle-mediated transport,GO:0007368~determination of left/right symmetry,GO:0007507~heart development,GO:0016192~vesicle-mediated transport,GO:0019886~antigen processing and presentation of exogenous peptide antigen via MHC class II,GO:0050690~regulation of defense response to virus by virus,	GO:0000139~Golgi membrane,GO:0005765~lysosomal membrane,GO:0005794~Golgi apparatus,GO:0005829~cytosol,GO:0030117~membrane coat,GO:0030131~clathrin adaptor complex,GO:0030659~cytoplasmic vesicle membrane,GO:0030665~clathrin-coated vesicle membrane,GO:0032588~trans-Golgi network membrane,GO:0043231~intracellular membrane-bounded organelle,	GO:0005515~protein binding,GO:0019901~protein kinase binding,GO:0030276~clathrin binding,
ALDH1A3	aldehyde dehydrogenase 1 family member A3(ALDH1A3)	GO:0002072~optic cup morphogenesis involved in camera-type eye development,GO:0002138~retinoic acid biosynthetic process,GO:0007626~locomotory behavior,GO:0021768~nucleus accumbens development,GO:0031076~embryonic camera-type eye development,GO:0042472~inner ear morphogenesis,GO:0042572~retinol metabolic process,GO:0042573~retinoic acid metabolic process,GO:0042574~retinal metabolic process,GO:00…	GO:0005737~cytoplasm,GO:0005829~cytosol,GO:0070062~extracellular exosome,	GO:0001758~retinal dehydrogenase activity,GO:0004029~aldehyde dehydrogenase (NAD) activity,GO:0004030~aldehyde dehydrogenase [NAD(P)+] activity,GO:0016491~oxidoreductase activity,GO:0016620~oxidoreductase activity, acting on the aldehyde or oxo group of donors, NAD or NADP as acceptor,GO:0042803~protein homodimerization activity,GO:0070324~thyroid hormone binding,GO:0070403~NAD+ binding,
ACER2	alkaline ceramidase 2(ACER2)	GO:0001953~negative regulation of cell-matrix adhesion,GO:0006672~ceramide metabolic process,GO:0006919~activation of cysteine-type endopeptidase activity involved in apoptotic process,GO:0006974~cellular response to DNA damage stimulus,GO:0008284~positive regulation of cell proliferation,GO:0010506~regulation of autophagy,GO:0010942~positive regulation of cell death,GO:0030148~sphingolipid biosy…	GO:0000139~Golgi membrane,GO:0005794~Golgi apparatus,GO:0016021~integral component of membrane,GO:0030173~integral component of Golgi membrane,	GO:0017040~ceramidase activity,GO:0046872~metal ion binding,GO:0071633~dihydroceramidase activity,
FUCA2	alpha-L-fucosidase 2(FUCA2)	GO:0005975~carbohydrate metabolic process,GO:0006004~fucose metabolic process,GO:0009617~response to bacterium,GO:0016139~glycoside catabolic process,GO:0043312~neutrophil degranulation,GO:0043687~post-translational protein modification,GO:0044267~cellular protein metabolic process,GO:2000535~regulation of entry of bacterium into host cell,	GO:0005576~extracellular region,GO:0005615~extracellular space,GO:0005764~lysosome,GO:0005788~endoplasmic reticulum lumen,GO:0035578~azurophil granule lumen,GO:0070062~extracellular exosome,	GO:0004560~alpha-L-fucosidase activity,GO:0005515~protein binding,
ANKRD11	ankyrin repeat domain 11(ANKRD11)	GO:0009653~anatomical structure morphogenesis,GO:0042475~odontogenesis of dentin-containing tooth,GO:0048705~skeletal system morphogenesis,GO:0060325~face morphogenesis,	GO:0005634~nucleus,GO:0005654~nucleoplasm,GO:0005829~cytosol,	GO:0042802~identical protein binding,
ANXA5	annexin A5(ANXA5)	GO:0002576~platelet degranulation,GO:0007165~signal transduction,GO:0007596~blood coagulation,GO:0010033~response to organic substance,GO:0043066~negative regulation of apoptotic process,GO:0043086~negative regulation of catalytic activity,GO:0050819~negative regulation of coagulation,	GO:0005576~extracellular region,GO:0005737~cytoplasm,GO:0005829~cytosol,GO:0005925~focal adhesion,GO:0009897~external side of plasma membrane,GO:0016020~membrane,GO:0070062~extracellular exosome,GO:0072563~endothelial microparticle,	GO:0004859~phospholipase inhibitor activity,GO:0005509~calcium ion binding,GO:0005515~protein binding,GO:0005543~phospholipid binding,GO:0005544~calcium-dependent phospholipid binding,
ANXA6	annexin A6(ANXA6)	GO:0001755~neural crest cell migration,GO:0001778~plasma membrane repair,GO:0003418~growth plate cartilage chondrocyte differentiation,GO:0006816~calcium ion transport,GO:0006937~regulation of muscle contraction,GO:0034220~ion transmembrane transport,GO:0051283~negative regulation of sequestering of calcium ion,GO:0051560~mitochondrial calcium ion homeostasis,GO:0070588~calcium ion transmembrane …	GO:0005737~cytoplasm,GO:0005739~mitochondrion,GO:0005765~lysosomal membrane,GO:0005925~focal adhesion,GO:0016020~membrane,GO:0031902~late endosome membrane,GO:0042470~melanosome,GO:0048471~perinuclear region of cytoplasm,GO:0070062~extracellular exosome,	GO:0001786~phosphatidylserine binding,GO:0005262~calcium channel activity,GO:0005509~calcium ion binding,GO:0005515~protein binding,GO:0005525~GTP binding,GO:0005544~calcium-dependent phospholipid binding,GO:0008289~lipid binding,GO:0015276~ligand-gated ion channel activity,GO:0015485~cholesterol binding,GO:0035374~chondroitin sulfate binding,GO:0042802~identical protein binding,GO:0048306~calciu…
APLN	apelin(APLN)	GO:0001525~angiogenesis,GO:0002026~regulation of the force of heart contraction,GO:0006955~immune response,GO:0007165~signal transduction,GO:0007186~G-protein coupled receptor signaling pathway,GO:0007369~gastrulation,GO:0007595~lactation,GO:0010629~negative regulation of gene expression,GO:0016032~viral process,GO:0031652~positive regulation of heat generation,GO:0040037~negative regulation of f…	GO:0005576~extracellular region,GO:0005615~extracellular space,GO:0048471~perinuclear region of cytoplasm,	GO:0005102~receptor binding,GO:0005179~hormone activity,GO:0031704~apelin receptor binding,GO:0042802~identical protein binding,
AGO3	argonaute RISC catalytic component 3(AGO3)	GO:0006402~mRNA catabolic process,GO:0007223~Wnt signaling pathway, calcium modulating pathway,GO:0010501~RNA secondary structure unwinding,GO:0010628~positive regulation of gene expression,GO:0010629~negative regulation of gene expression,GO:0016246~RNA interference,GO:0030522~intracellular receptor signaling pathway,GO:0031047~gene silencing by RNA,GO:0031054~pre-miRNA processing,GO:0035194~pos…	GO:0000794~condensed nuclear chromosome,GO:0000932~P-body,GO:0005654~nucleoplasm,GO:0005737~cytoplasm,GO:0005829~cytosol,GO:0016020~membrane,GO:0016442~RISC complex,GO:0036464~cytoplasmic ribonucleoprotein granule,GO:0070578~RISC-loading complex,	GO:0003723~RNA binding,GO:0003725~double-stranded RNA binding,GO:0003727~single-stranded RNA binding,GO:0003743~translation initiation factor activity,GO:0004521~endoribonuclease activity,GO:0005515~protein binding,GO:0035198~miRNA binding,GO:0046872~metal ion binding,GO:0090624~endoribonuclease activity, cleaving miRNA-paired mRNA,
ATG14	autophagy related 14(ATG14)	GO:0000045~autophagosome assembly,GO:0000423~macromitophagy,GO:0001932~regulation of protein phosphorylation,GO:0001933~negative regulation of protein phosphorylation,GO:0001934~positive regulation of protein phosphorylation,GO:0006468~protein phosphorylation,GO:0008333~endosome to lysosome transport,GO:0009267~cellular response to starvation,GO:0010608~posttranscriptional regulation of gene expr…	GO:0000421~autophagosome membrane,GO:0005776~autophagosome,GO:0005789~endoplasmic reticulum membrane,GO:0005829~cytosol,GO:0005930~axoneme,GO:0034045~pre-autophagosomal structure membrane,GO:0035032~phosphatidylinositol 3-kinase complex, class III,GO:0044233~ER-mitochondrion membrane contact site,GO:0045335~phagocytic vesicle,GO:0097629~extrinsic component of omegasome membrane,GO:0097632~extrins…	GO:0005515~protein binding,GO:0051020~GTPase binding,
BMP5	bone morphogenetic protein 5(BMP5)	GO:0001501~skeletal system development,GO:0001503~ossification,GO:0003272~endocardial cushion formation,GO:0003323~type B pancreatic cell development,GO:0003344~pericardium morphogenesis,GO:0007389~pattern specification process,GO:0008284~positive regulation of cell proliferation,GO:0008285~negative regulation of cell proliferation,GO:0010719~negative regulation of epithelial to mesenchymal trans…	GO:0005576~extracellular region,GO:0005615~extracellular space,GO:0031982~vesicle,	GO:0005125~cytokine activity,GO:0005515~protein binding,GO:0008083~growth factor activity,GO:0070700~BMP receptor binding,
CAPN6	calpain 6(CAPN6)	GO:0001578~microtubule bundle formation,GO:0051493~regulation of cytoskeleton organization,	GO:0005737~cytoplasm,GO:0005876~spindle microtubule,GO:0048471~perinuclear region of cytoplasm,	GO:0004198~calcium-dependent cysteine-type endopeptidase activity,GO:0005515~protein binding,GO:0008017~microtubule binding,
CAPG	capping actin protein, gelsolin like(CAPG)	GO:0007417~central nervous system development,GO:0008154~actin polymerization or depolymerization,GO:0030031~cell projection assembly,GO:0051014~actin filament severing,GO:0051016~barbed-end actin filament capping,GO:0065003~macromolecular complex assembly,	GO:0001726~ruffle,GO:0002102~podosome,GO:0005615~extracellular space,GO:0005634~nucleus,GO:0005654~nucleoplasm,GO:0005730~nucleolus,GO:0005737~cytoplasm,GO:0005814~centriole,GO:0008290~F-actin capping protein complex,GO:0015629~actin cytoskeleton,GO:0030027~lamellipodium,GO:0030054~cell junction,GO:0042470~melanosome,GO:0070062~extracellular exosome,GO:0072686~mitotic spindle,GO:0090543~Flemming …	GO:0005509~calcium ion binding,GO:0005515~protein binding,GO:0005546~phosphatidylinositol-4,5-bisphosphate binding,GO:0019904~protein domain specific binding,GO:0044877~macromolecular complex binding,GO:0045296~cadherin binding,GO:0051015~actin filament binding,
CREG1	cellular repressor of E1A stimulated genes 1(CREG1)	GO:0006355~regulation of transcription, DNA-templated,GO:0006357~regulation of transcription from RNA polymerase II promoter,GO:0007275~multicellular organism development,GO:0040008~regulation of growth,GO:0043312~neutrophil degranulation,GO:0045892~negative regulation of transcription, DNA-templated,	GO:0005576~extracellular region,GO:0005615~extracellular space,GO:0005667~transcription factor complex,GO:0035578~azurophil granule lumen,GO:0070062~extracellular exosome,	GO:0003714~transcription corepressor activity,GO:0008134~transcription factor binding,
CETN3	centrin 3(CETN3)	GO:0007098~centrosome cycle,GO:0015031~protein transport,GO:0051028~mRNA transport,GO:0051301~cell division,	GO:0005730~nucleolus,GO:0005737~cytoplasm,GO:0005813~centrosome,GO:0005814~centriole,GO:0005815~microtubule organizing center,GO:0032391~photoreceptor connecting cilium,GO:0036064~ciliary basal body,GO:0044615~nuclear pore nuclear basket,GO:0070390~transcription export complex 2,	GO:0005509~calcium ion binding,GO:0005515~protein binding,GO:0008017~microtubule binding,GO:0031683~G-protein beta/gamma-subunit complex binding,
CEP85	centrosomal protein 85(CEP85)	GO:0006469~negative regulation of protein kinase activity,GO:0007059~chromosome segregation,GO:0046602~regulation of mitotic centrosome separation,	GO:0000242~pericentriolar material,GO:0000922~spindle pole,GO:0005730~nucleolus,GO:0005794~Golgi apparatus,GO:0005813~centrosome,GO:0005829~cytosol,	GO:0005515~protein binding,
CPTP	ceramide-1-phosphate transfer protein(CPTP)	GO:0006687~glycosphingolipid metabolic process,GO:0010507~negative regulation of autophagy,GO:0032691~negative regulation of interleukin-1 beta production,GO:0035627~ceramide transport,GO:1900226~negative regulation of NLRP3 inflammasome complex assembly,GO:1902389~ceramide 1-phosphate transport,	GO:0005640~nuclear outer membrane,GO:0005794~Golgi apparatus,GO:0005829~cytosol,GO:0005886~plasma membrane,GO:0010008~endosome membrane,GO:0016020~membrane,	GO:0005543~phospholipid binding,GO:1902387~ceramide 1-phosphate binding,GO:1902388~ceramide 1-phosphate transporter activity,
COL5A2	collagen type V alpha 2 chain(COL5A2)	GO:0001501~skeletal system development,GO:0001503~ossification,GO:0030198~extracellular matrix organization,GO:0030199~collagen fibril organization,GO:0043588~skin development,GO:0048592~eye morphogenesis,GO:0071230~cellular response to amino acid stimulus,GO:1903225~negative regulation of endodermal cell differentiation,	GO:0005576~extracellular region,GO:0005581~collagen trimer,GO:0005588~collagen type V trimer,GO:0005615~extracellular space,GO:0005788~endoplasmic reticulum lumen,GO:0031012~extracellular matrix,	GO:0005201~extracellular matrix structural constituent,GO:0030020~extracellular matrix structural constituent conferring tensile strength,GO:0046332~SMAD binding,GO:0046872~metal ion binding,
COL6A2	collagen type VI alpha 2 chain(COL6A2)	GO:0007155~cell adhesion,GO:0009749~response to glucose,GO:0030198~extracellular matrix organization,GO:0030199~collagen fibril organization,	GO:0005576~extracellular region,GO:0005581~collagen trimer,GO:0005615~extracellular space,GO:0005788~endoplasmic reticulum lumen,GO:0031012~extracellular matrix,GO:0032991~macromolecular complex,GO:0042383~sarcolemma,GO:0070062~extracellular exosome,GO:1903561~extracellular vesicle,	GO:0005515~protein binding,GO:0005518~collagen binding,GO:0030020~extracellular matrix structural constituent conferring tensile strength,
COL6A3	collagen type VI alpha 3 chain(COL6A3)	GO:0007155~cell adhesion,GO:0007517~muscle organ development,GO:0010951~negative regulation of endopeptidase activity,GO:0030198~extracellular matrix organization,GO:0030199~collagen fibril organization,	GO:0005576~extracellular region,GO:0005581~collagen trimer,GO:0005589~collagen type VI trimer,GO:0005615~extracellular space,GO:0005788~endoplasmic reticulum lumen,GO:0031012~extracellular matrix,GO:0042383~sarcolemma,GO:0070062~extracellular exosome,GO:1903561~extracellular vesicle,	GO:0004867~serine-type endopeptidase inhibitor activity,GO:0030020~extracellular matrix structural constituent conferring tensile strength,
COL15A1	collagen type XV alpha 1 chain(COL15A1)	GO:0001525~angiogenesis,GO:0001886~endothelial cell morphogenesis,GO:0007155~cell adhesion,GO:0007165~signal transduction,GO:0030198~extracellular matrix organization,GO:0030199~collagen fibril organization,GO:0030574~collagen catabolic process,	GO:0005576~extracellular region,GO:0005581~collagen trimer,GO:0005582~collagen type XV trimer,GO:0005615~extracellular space,GO:0005788~endoplasmic reticulum lumen,GO:0016021~integral component of membrane,GO:0031012~extracellular matrix,GO:0070062~extracellular exosome,	GO:0005201~extracellular matrix structural constituent,GO:0030020~extracellular matrix structural constituent conferring tensile strength,
C7	complement C7(C7)	GO:0006883~cellular sodium ion homeostasis,GO:0006956~complement activation,GO:0006957~complement activation, alternative pathway,GO:0006958~complement activation, classical pathway,GO:0019835~cytolysis,GO:0030449~regulation of complement activation,GO:0045087~innate immune response,	GO:0005576~extracellular region,GO:0005579~membrane attack complex,GO:0070062~extracellular exosome,
COX7A2	cytochrome c oxidase subunit 7A2(COX7A2)	GO:0002082~regulation of oxidative phosphorylation,GO:0006119~oxidative phosphorylation,GO:0097250~mitochondrial respiratory chain supercomplex assembly,	GO:0005746~mitochondrial respiratory chain,GO:0005751~mitochondrial respiratory chain complex IV,GO:0016021~integral component of membrane,GO:0031966~mitochondrial membrane,	GO:0004129~cytochrome-c oxidase activity,GO:0005515~protein binding,GO:0009055~electron carrier activity,
CLASP1	cytoplasmic linker associated protein 1(CLASP1)	GO:0000086~G2/M transition of mitotic cell cycle,GO:0000226~microtubule cytoskeleton organization,GO:0001578~microtubule bundle formation,GO:0006903~vesicle targeting,GO:0007020~microtubule nucleation,GO:0007026~negative regulation of microtubule depolymerization,GO:0007030~Golgi organization,GO:0007052~mitotic spindle organization,GO:0007163~establishment or maintenance of cell polarity,GO:00103…	GO:0000776~kinetochore,GO:0000777~condensed chromosome kinetochore,GO:0005794~Golgi apparatus,GO:0005813~centrosome,GO:0005815~microtubule organizing center,GO:0005828~kinetochore microtubule,GO:0005829~cytosol,GO:0005876~spindle microtubule,GO:0005881~cytoplasmic microtubule,GO:0005925~focal adhesion,GO:0005938~cell cortex,GO:0016020~membrane,GO:0030981~cortical microtubule cytoskeleton,GO:00315…	GO:0002162~dystroglycan binding,GO:0005515~protein binding,GO:0008017~microtubule binding,GO:0043515~kinetochore binding,GO:0051010~microtubule plus-end binding,
DNASE2B	deoxyribonuclease 2 beta(DNASE2B)	GO:0006309~apoptotic DNA fragmentation,	GO:0005576~extracellular region,GO:0005764~lysosome,	GO:0004531~deoxyribonuclease II activity,
DDOST	dolichyl-diphosphooligosaccharide--protein glycosyltransferase non-catalytic subunit(DDOST)	GO:0006486~protein glycosylation,GO:0006487~protein N-linked glycosylation,GO:0018279~protein N-linked glycosylation via asparagine,GO:0019082~viral protein processing,GO:0031647~regulation of protein stability,GO:0034097~response to cytokine,GO:0042110~T cell activation,GO:0043312~neutrophil degranulation,GO:0050790~regulation of catalytic activity,	GO:0005783~endoplasmic reticulum,GO:0005789~endoplasmic reticulum membrane,GO:0005886~plasma membrane,GO:0008250~oligosaccharyltransferase complex,GO:0016020~membrane,GO:0016021~integral component of membrane,GO:0035577~azurophil granule membrane,GO:0043231~intracellular membrane-bounded organelle,	GO:0005515~protein binding,GO:0008047~enzyme activator activity,GO:0016740~transferase activity,
ERP29	endoplasmic reticulum protein 29(ERP29)	GO:0000187~activation of MAPK activity,GO:0001934~positive regulation of protein phosphorylation,GO:0006457~protein folding,GO:0006886~intracellular protein transport,GO:0009306~protein secretion,GO:0010628~positive regulation of gene expression,GO:0010629~negative regulation of gene expression,GO:0018215~protein phosphopantetheinylation,GO:0043335~protein unfolding,GO:0043406~positive regulation…	GO:0005783~endoplasmic reticulum,GO:0005788~endoplasmic reticulum lumen,GO:0005790~smooth endoplasmic reticulum,GO:0009986~cell surface,GO:0016020~membrane,GO:0030133~transport vesicle,GO:0042470~melanosome,	GO:0005515~protein binding,GO:0042803~protein homodimerization activity,GO:0051087~chaperone binding,
FAM135A	family with sequence similarity 135 member A(FAM135A)	GO:0044255~cellular lipid metabolic process,
FAM241A	family with sequence similarity 241 member A(FAM241A)		GO:0005794~Golgi apparatus,GO:0016021~integral component of membrane,GO:0043231~intracellular membrane-bounded organelle,
FJX1	four-jointed box kinase 1(FJX1)	GO:0007267~cell-cell signaling,GO:0010842~retina layer formation,	GO:0005615~extracellular space,
FAHD1	fumarylacetoacetate hydrolase domain containing 1(FAHD1)	GO:0006099~tricarboxylic acid cycle,	GO:0005654~nucleoplasm,GO:0005739~mitochondrion,GO:0005759~mitochondrial matrix,GO:0005829~cytosol,	GO:0008948~oxaloacetate decarboxylase activity,GO:0018773~acetylpyruvate hydrolase activity,GO:0034545~fumarylpyruvate hydrolase activity,GO:0046872~metal ion binding,GO:0047621~acylpyruvate hydrolase activity,
HHATL	hedgehog acyltransferase like(HHATL)	GO:0060262~negative regulation of N-terminal protein palmitoylation,	GO:0005783~endoplasmic reticulum,GO:0005789~endoplasmic reticulum membrane,GO:0016021~integral component of membrane,GO:0048471~perinuclear region of cytoplasm,	GO:0005515~protein binding,GO:0016746~transferase activity, transferring acyl groups,
HES4	hes family bHLH transcription factor 4(HES4)	GO:0006355~regulation of transcription, DNA-templated,GO:0006357~regulation of transcription from RNA polymerase II promoter,GO:0007399~nervous system development,GO:0009952~anterior/posterior pattern specification,GO:0030154~cell differentiation,	GO:0000785~chromatin,GO:0005634~nucleus,	GO:0000978~RNA polymerase II core promoter proximal region sequence-specific DNA binding,GO:0000981~RNA polymerase II transcription factor activity, sequence-specific DNA binding,GO:0003677~DNA binding,GO:0005515~protein binding,GO:0008134~transcription factor binding,GO:0046983~protein dimerization activity,
HDAC9	histone deacetylase 9(HDAC9)	GO:0000122~negative regulation of transcription from RNA polymerase II promoter,GO:0001818~negative regulation of cytokine production,GO:0001975~response to amphetamine,GO:0006325~chromatin organization,GO:0006367~transcription initiation from RNA polymerase II promoter,GO:0006954~inflammatory response,GO:0007507~heart development,GO:0016575~histone deacetylation,GO:0030182~neuron differentiation…	GO:0000118~histone deacetylase complex,GO:0005634~nucleus,GO:0005654~nucleoplasm,GO:0005667~transcription factor complex,GO:0005737~cytoplasm,GO:0035097~histone methyltransferase complex,	GO:0003714~transcription corepressor activity,GO:0004407~histone deacetylase activity,GO:0005080~protein kinase C binding,GO:0005515~protein binding,GO:0008134~transcription factor binding,GO:0016787~hydrolase activity,GO:0032041~NAD-dependent histone deacetylase activity (H3-K14 specific),GO:0033558~protein deacetylase activity,GO:0034739~histone deacetylase activity (H4-K16 specific),GO:0042826…
IL6ST	interleukin 6 cytokine family signal transducer(IL6ST)	GO:0002675~positive regulation of acute inflammatory response,GO:0002821~positive regulation of adaptive immune response,GO:0005977~glycogen metabolic process,GO:0008284~positive regulation of cell proliferation,GO:0010575~positive regulation of vascular endothelial growth factor production,GO:0010613~positive regulation of cardiac muscle hypertrophy,GO:0016032~viral process,GO:0019221~cytokine-m…	GO:0005576~extracellular region,GO:0005615~extracellular space,GO:0005886~plasma membrane,GO:0005896~interleukin-6 receptor complex,GO:0005900~oncostatin-M receptor complex,GO:0009897~external side of plasma membrane,GO:0016020~membrane,GO:0016021~integral component of membrane,GO:0030425~dendrite,GO:0043025~neuronal cell body,GO:0043235~receptor complex,GO:0045121~membrane raft,GO:0070062~extrac…	GO:0004896~cytokine receptor activity,GO:0004897~ciliary neurotrophic factor receptor activity,GO:0004915~interleukin-6 receptor activity,GO:0004921~interleukin-11 receptor activity,GO:0004923~leukemia inhibitory factor receptor activity,GO:0004924~oncostatin-M receptor activity,GO:0005127~ciliary neurotrophic factor receptor binding,GO:0005138~interleukin-6 receptor binding,GO:0005515~protein bi…
KPNA6	karyopherin subunit alpha 6(KPNA6)	GO:0006606~protein import into nucleus,GO:0006607~NLS-bearing protein import into nucleus,GO:0019079~viral genome replication,GO:0030682~evasion or tolerance of host defense response,GO:0045944~positive regulation of transcription from RNA polymerase II promoter,GO:0060135~maternal process involved in female pregnancy,GO:0075506~entry of viral genome into host nucleus through nuclear pore complex…	GO:0005634~nucleus,GO:0005654~nucleoplasm,GO:0005737~cytoplasm,GO:0005829~cytosol,GO:0016020~membrane,GO:0042564~NLS-dependent protein nuclear import complex,GO:0043657~host cell,	GO:0005515~protein binding,GO:0008139~nuclear localization sequence binding,GO:0061608~nuclear import signal receptor activity,
KBTBD12	kelch repeat and BTB domain containing 12(KBTBD12)
LEPROT	leptin receptor overlapping transcript(LEPROT)	GO:0032511~late endosome to vacuole transport via multivesicular body sorting pathway,GO:0046426~negative regulation of JAK-STAT cascade,GO:0060400~negative regulation of growth hormone receptor signaling pathway,GO:1903955~positive regulation of protein targeting to mitochondrion,GO:2000009~negative regulation of protein localization to cell surface,	GO:0000139~Golgi membrane,GO:0005768~endosome,GO:0005794~Golgi apparatus,GO:0010008~endosome membrane,GO:0016021~integral component of membrane,	GO:0005102~receptor binding,GO:0005515~protein binding,
MTF1	metal regulatory transcription factor 1(MTF1)	GO:0006351~transcription, DNA-templated,GO:0006357~regulation of transcription from RNA polymerase II promoter,GO:0006979~response to oxidative stress,GO:0007417~central nervous system development,GO:0010038~response to metal ion,GO:0045944~positive regulation of transcription from RNA polymerase II promoter,GO:0046686~response to cadmium ion,GO:0071294~cellular response to zinc ion,GO:1990079~ca…	GO:0005634~nucleus,GO:0005654~nucleoplasm,GO:0005737~cytoplasm,	GO:0000978~RNA polymerase II core promoter proximal region sequence-specific DNA binding,GO:0000981~RNA polymerase II transcription factor activity, sequence-specific DNA binding,GO:0000987~core promoter proximal region sequence-specific DNA binding,GO:0001228~transcriptional activator activity, RNA polymerase II transcription regulatory region sequence-specific binding,GO:0003677~DNA binding,GO:…
MCRS1	microspherule protein 1(MCRS1)	GO:0006275~regulation of DNA replication,GO:0006281~DNA repair,GO:0006310~DNA recombination,GO:0006338~chromatin remodeling,GO:0006464~cellular protein modification process,GO:0016032~viral process,GO:0016579~protein deubiquitination,GO:0033044~regulation of chromosome organization,GO:0042766~nucleosome mobilization,GO:0043981~histone H4-K5 acetylation,GO:0043982~histone H4-K8 acetylation,GO:0043…	GO:0000123~histone acetyltransferase complex,GO:0005634~nucleus,GO:0005654~nucleoplasm,GO:0005730~nucleolus,GO:0005737~cytoplasm,GO:0005783~endoplasmic reticulum,GO:0005844~polysome,GO:0030425~dendrite,GO:0031011~Ino80 complex,GO:0043204~perikaryon,GO:0044545~NSL complex,GO:0071339~MLL1 complex,	GO:0002151~G-quadruplex RNA binding,GO:0005515~protein binding,GO:0008266~poly(U) RNA binding,GO:0010521~telomerase inhibitor activity,GO:0034046~poly(G) binding,
MDN1	midasin AAA ATPase 1(MDN1)	GO:0000027~ribosomal large subunit assembly,GO:0006364~rRNA processing,GO:0065003~macromolecular complex assembly,	GO:0005634~nucleus,GO:0005654~nucleoplasm,GO:0005730~nucleolus,GO:0005829~cytosol,GO:0016020~membrane,GO:0030687~preribosome, large subunit precursor,GO:0045111~intermediate filament cytoskeleton,	GO:0005515~protein binding,GO:0005524~ATP binding,GO:0016887~ATPase activity,GO:0051082~unfolded protein binding,
MCM4	minichromosome maintenance complex component 4(MCM4)	GO:0000727~double-strand break repair via break-induced replication,GO:0006260~DNA replication,GO:0006267~pre-replicative complex assembly involved in nuclear cell cycle DNA replication,GO:0006268~DNA unwinding involved in DNA replication,GO:0006270~DNA replication initiation,GO:0006271~DNA strand elongation involved in DNA replication,GO:0007049~cell cycle,GO:0036388~pre-replicative complex asse…	GO:0000781~chromosome, telomeric region,GO:0005634~nucleus,GO:0005654~nucleoplasm,GO:0005694~chromosome,GO:0016020~membrane,GO:0042555~MCM complex,GO:0071162~CMG complex,	GO:0003677~DNA binding,GO:0003678~DNA helicase activity,GO:0003688~DNA replication origin binding,GO:0003697~single-stranded DNA binding,GO:0005515~protein binding,GO:0005524~ATP binding,GO:0016787~hydrolase activity,GO:0016887~ATPase activity,GO:0017111~nucleoside-triphosphatase activity,GO:0017116~single-stranded DNA-dependent ATP-dependent DNA helicase activity,
MAPK1IP1L	mitogen-activated protein kinase 1 interacting protein 1 like(MAPK1IP1L)			GO:0005515~protein binding,
MAP3K4	mitogen-activated protein kinase kinase kinase 4(MAP3K4)	GO:0000165~MAPK cascade,GO:0000186~activation of MAPKK activity,GO:0001890~placenta development,GO:0006468~protein phosphorylation,GO:0010225~response to UV-C,GO:0010468~regulation of gene expression,GO:0019100~male germ-line sex determination,GO:0032212~positive regulation of telomere maintenance via telomerase,GO:0035556~intracellular signal transduction,GO:0043507~positive regulation of JUN ki…	GO:0005737~cytoplasm,GO:0048471~perinuclear region of cytoplasm,	GO:0004672~protein kinase activity,GO:0004709~MAP kinase kinase kinase activity,GO:0004712~protein serine/threonine/tyrosine kinase activity,GO:0005515~protein binding,GO:0005524~ATP binding,GO:0046872~metal ion binding,
MYO18A	myosin XVIIIA(MYO18A)	GO:0006259~DNA metabolic process,GO:0007030~Golgi organization,GO:0016477~cell migration,GO:0031032~actomyosin structure organization,GO:0043030~regulation of macrophage activation,GO:0043066~negative regulation of apoptotic process,GO:0048194~Golgi vesicle budding,GO:0050714~positive regulation of protein secretion,GO:0090161~Golgi ribbon formation,GO:0090164~asymmetric Golgi ribbon formation,GO…	GO:0000139~Golgi membrane,GO:0005793~endoplasmic reticulum-Golgi intermediate compartment,GO:0005802~trans-Golgi network,GO:0009986~cell surface,GO:0016020~membrane,GO:0016459~myosin complex,GO:0042641~actomyosin,	GO:0003677~DNA binding,GO:0003723~RNA binding,GO:0003774~motor activity,GO:0005515~protein binding,GO:0005524~ATP binding,GO:0008094~DNA-dependent ATPase activity,GO:0043531~ADP binding,GO:0051015~actin filament binding,
MYO18B	myosin XVIIIB(MYO18B)	GO:0001570~vasculogenesis,GO:0001701~in utero embryonic development,GO:0048739~cardiac muscle fiber development,GO:0055013~cardiac muscle cell development,	GO:0005634~nucleus,GO:0016459~myosin complex,GO:0016461~unconventional myosin complex,GO:0030018~Z disc,GO:0031941~filamentous actin,	GO:0003774~motor activity,GO:0003779~actin binding,GO:0005524~ATP binding,
NKTR	natural killer cell triggering receptor(NKTR)	GO:0000413~protein peptidyl-prolyl isomerization,GO:0006457~protein folding,	GO:0005634~nucleus,GO:0005737~cytoplasm,GO:0005886~plasma membrane,GO:0043231~intracellular membrane-bounded organelle,	GO:0003755~peptidyl-prolyl cis-trans isomerase activity,GO:0016018~cyclosporin A binding,
NEGR1	neuronal growth regulator 1(NEGR1)	GO:0007420~brain development,GO:0007626~locomotory behavior,GO:0007631~feeding behavior,GO:0010976~positive regulation of neuron projection development,GO:0051963~regulation of synapse assembly,GO:0098609~cell-cell adhesion,	GO:0005576~extracellular region,GO:0005886~plasma membrane,GO:0030425~dendrite,GO:0031225~anchored component of membrane,GO:0043025~neuronal cell body,	GO:0005515~protein binding,
NRP1	neuropilin 1(NRP1)	GO:0001525~angiogenesis,GO:0001569~branching involved in blood vessel morphogenesis,GO:0001764~neuron migration,GO:0001938~positive regulation of endothelial cell proliferation,GO:0002040~sprouting angiogenesis,GO:0002042~cell migration involved in sprouting angiogenesis,GO:0003148~outflow tract septum morphogenesis,GO:0006930~substrate-dependent cell migration, cell extension,GO:0007165~signal t…	GO:0002116~semaphorin receptor complex,GO:0005615~extracellular space,GO:0005769~early endosome,GO:0005829~cytosol,GO:0005883~neurofilament,GO:0005886~plasma membrane,GO:0005925~focal adhesion,GO:0009986~cell surface,GO:0016020~membrane,GO:0016021~integral component of membrane,GO:0030424~axon,GO:0030426~growth cone,GO:0031410~cytoplasmic vesicle,GO:0031966~mitochondrial membrane,GO:0043005~neuro…	GO:0005021~vascular endothelial growth factor-activated receptor activity,GO:0005096~GTPase activator activity,GO:0005515~protein binding,GO:0008201~heparin binding,GO:0015026~coreceptor activity,GO:0017154~semaphorin receptor activity,GO:0019838~growth factor binding,GO:0019901~protein kinase binding,GO:0019955~cytokine binding,GO:0038085~vascular endothelial growth factor binding,GO:0046872~met…
NUDT2	nudix hydrolase 2(NUDT2)	GO:0006139~nucleobase-containing compound metabolic process,GO:0006167~AMP biosynthetic process,GO:0006754~ATP biosynthetic process,GO:0006915~apoptotic process,GO:0034599~cellular response to oxidative stress,	GO:0005759~mitochondrial matrix,	GO:0004081~bis(5'-nucleosyl)-tetraphosphatase (asymmetrical) activity,GO:0005515~protein binding,GO:0005525~GTP binding,GO:0008803~bis(5'-nucleosyl)-tetraphosphatase (symmetrical) activity,
OLFML2B	olfactomedin like 2B(OLFML2B)	GO:0007165~signal transduction,GO:0030198~extracellular matrix organization,	GO:0005576~extracellular region,GO:0005615~extracellular space,GO:0031012~extracellular matrix,	GO:0042802~identical protein binding,GO:0050840~extracellular matrix binding,
PAX7	paired box 7(PAX7)	GO:0006357~regulation of transcription from RNA polymerase II promoter,GO:0007517~muscle organ development,GO:0009653~anatomical structure morphogenesis,GO:0043066~negative regulation of apoptotic process,GO:0048856~anatomical structure development,	GO:0000785~chromatin,GO:0005634~nucleus,	GO:0000978~RNA polymerase II core promoter proximal region sequence-specific DNA binding,GO:0000981~RNA polymerase II transcription factor activity, sequence-specific DNA binding,GO:0003700~transcription factor activity, sequence-specific DNA binding,GO:1990837~sequence-specific double-stranded DNA binding,
PELI1	pellino E3 ubiquitin protein ligase 1(PELI1)	GO:0000209~protein polyubiquitination,GO:0001819~positive regulation of cytokine production,GO:0008063~Toll signaling pathway,GO:0008592~regulation of Toll signaling pathway,GO:0030890~positive regulation of B cell proliferation,GO:0031398~positive regulation of protein ubiquitination,GO:0032088~negative regulation of NF-kappaB transcription factor activity,GO:0032496~response to lipopolysacchari…	GO:0000778~condensed nuclear chromosome kinetochore,GO:0005634~nucleus,GO:0005829~cytosol,	GO:0005515~protein binding,GO:0034450~ubiquitin-ubiquitin ligase activity,GO:0061630~ubiquitin protein ligase activity,
FARSB	phenylalanyl-tRNA synthetase subunit beta(FARSB)	GO:0006412~translation,GO:0006418~tRNA aminoacylation for protein translation,GO:0006432~phenylalanyl-tRNA aminoacylation,GO:0051290~protein heterotetramerization,	GO:0005737~cytoplasm,GO:0005829~cytosol,GO:0009328~phenylalanine-tRNA ligase complex,GO:0016020~membrane,	GO:0000287~magnesium ion binding,GO:0003723~RNA binding,GO:0004826~phenylalanine-tRNA ligase activity,GO:0005515~protein binding,GO:0005524~ATP binding,
PCYT2	phosphate cytidylyltransferase 2, ethanolamine(PCYT2)	GO:0006646~phosphatidylethanolamine biosynthetic process,GO:0008654~phospholipid biosynthetic process,GO:0009058~biosynthetic process,	GO:0005789~endoplasmic reticulum membrane,	GO:0003824~catalytic activity,GO:0004306~ethanolamine-phosphate cytidylyltransferase activity,GO:0005515~protein binding,
PIGX	phosphatidylinositol glycan anchor biosynthesis class X(PIGX)	GO:0006506~GPI anchor biosynthetic process,GO:0016254~preassembly of GPI anchor in ER membrane,	GO:0005789~endoplasmic reticulum membrane,GO:0016021~integral component of membrane,
PLEKHB2	pleckstrin homology domain containing B2(PLEKHB2)	GO:0045595~regulation of cell differentiation,	GO:0016021~integral component of membrane,GO:0055038~recycling endosome membrane,	GO:0005515~protein binding,GO:0005547~phosphatidylinositol-3,4,5-trisphosphate binding,
PDCD4	programmed cell death 4(PDCD4)	GO:0006915~apoptotic process,GO:0007569~cell aging,GO:0030509~BMP signaling pathway,GO:0035722~interleukin-12-mediated signaling pathway,GO:0043066~negative regulation of apoptotic process,GO:0043508~negative regulation of JUN kinase activity,GO:0045786~negative regulation of cell cycle,GO:0045892~negative regulation of transcription, DNA-templated,GO:0050729~positive regulation of inflammatory r…	GO:0005634~nucleus,GO:0005737~cytoplasm,GO:0005829~cytosol,	GO:0003723~RNA binding,GO:0005515~protein binding,
PTGFRN	prostaglandin F2 receptor inhibitor(PTGFRN)	GO:0014905~myoblast fusion involved in skeletal muscle regeneration,GO:0034389~lipid particle organization,	GO:0005789~endoplasmic reticulum membrane,GO:0005794~Golgi apparatus,GO:0009986~cell surface,GO:0016021~integral component of membrane,	GO:0005515~protein binding,
PSMC6	proteasome 26S subunit, ATPase 6(PSMC6)	GO:0000165~MAPK cascade,GO:0000209~protein polyubiquitination,GO:0002223~stimulatory C-type lectin receptor signaling pathway,GO:0002479~antigen processing and presentation of exogenous peptide antigen via MHC class I, TAP-dependent,GO:0006511~ubiquitin-dependent protein catabolic process,GO:0006521~regulation of cellular amino acid metabolic process,GO:0010972~negative regulation of G2/M transit…	GO:0000502~proteasome complex,GO:0005634~nucleus,GO:0005654~nucleoplasm,GO:0005829~cytosol,GO:0008540~proteasome regulatory particle, base subcomplex,GO:0016020~membrane,GO:0016234~inclusion body,GO:0022624~proteasome accessory complex,GO:0031597~cytosolic proteasome complex,GO:0070062~extracellular exosome,	GO:0005515~protein binding,GO:0005524~ATP binding,GO:0016887~ATPase activity,GO:0030674~protein binding, bridging,GO:0036402~proteasome-activating ATPase activity,GO:0042802~identical protein binding,
PSMD6	proteasome 26S subunit, non-ATPase 6(PSMD6)	GO:0000165~MAPK cascade,GO:0000209~protein polyubiquitination,GO:0002223~stimulatory C-type lectin receptor signaling pathway,GO:0002479~antigen processing and presentation of exogenous peptide antigen via MHC class I, TAP-dependent,GO:0006508~proteolysis,GO:0006521~regulation of cellular amino acid metabolic process,GO:0010972~negative regulation of G2/M transition of mitotic cell cycle,GO:00165…	GO:0000502~proteasome complex,GO:0005576~extracellular region,GO:0005654~nucleoplasm,GO:0005829~cytosol,GO:0005838~proteasome regulatory particle,GO:0022624~proteasome accessory complex,GO:0034774~secretory granule lumen,GO:1904813~ficolin-1-rich granule lumen,	GO:0005515~protein binding,GO:0016887~ATPase activity,GO:0030234~enzyme regulator activity,
PTPN3	protein tyrosine phosphatase non-receptor type 3(PTPN3)	GO:0000165~MAPK cascade,GO:0006470~protein dephosphorylation,GO:0035335~peptidyl-tyrosine dephosphorylation,GO:0042059~negative regulation of epidermal growth factor receptor signaling pathway,GO:0045930~negative regulation of mitotic cell cycle,GO:0051045~negative regulation of membrane protein ectodomain proteolysis,GO:0097421~liver regeneration,GO:0098902~regulation of membrane depolarization …	GO:0005737~cytoplasm,GO:0005829~cytosol,GO:0005856~cytoskeleton,GO:0005886~plasma membrane,GO:0009898~cytoplasmic side of plasma membrane,	GO:0001784~phosphotyrosine binding,GO:0004725~protein tyrosine phosphatase activity,GO:0005515~protein binding,GO:0008092~cytoskeletal protein binding,GO:0017080~sodium channel regulator activity,GO:0051117~ATPase binding,
RGS19	regulator of G protein signaling 19(RGS19)	GO:0006914~autophagy,GO:0007186~G-protein coupled receptor signaling pathway,GO:0007264~small GTPase mediated signal transduction,GO:0009968~negative regulation of signal transduction,GO:0045471~response to ethanol,	GO:0005794~Golgi apparatus,GO:0005886~plasma membrane,GO:0005903~brush border,GO:0016020~membrane,GO:0030136~clathrin-coated vesicle,GO:0045121~membrane raft,	GO:0001965~G-protein alpha-subunit binding,GO:0003924~GTPase activity,GO:0005515~protein binding,
RRP9	ribosomal RNA processing 9, U3 small nucleolar RNA binding protein(RRP9)	GO:0006364~rRNA processing,	GO:0005654~nucleoplasm,GO:0005730~nucleolus,GO:0031428~box C/D snoRNP complex,GO:0032040~small-subunit processome,	GO:0003723~RNA binding,GO:0005515~protein binding,GO:0030515~snoRNA binding,GO:0034511~U3 snoRNA binding,
RPS8	ribosomal protein S8(RPS8)	GO:0000184~nuclear-transcribed mRNA catabolic process, nonsense-mediated decay,GO:0000462~maturation of SSU-rRNA from tricistronic rRNA transcript (SSU-rRNA, 5.8S rRNA, LSU-rRNA),GO:0002181~cytoplasmic translation,GO:0006412~translation,GO:0006413~translational initiation,GO:0006614~SRP-dependent cotranslational protein targeting to membrane,GO:0019083~viral transcription,	GO:0005634~nucleus,GO:0005654~nucleoplasm,GO:0005783~endoplasmic reticulum,GO:0005829~cytosol,GO:0005840~ribosome,GO:0005925~focal adhesion,GO:0016020~membrane,GO:0022626~cytosolic ribosome,GO:0022627~cytosolic small ribosomal subunit,GO:0070062~extracellular exosome,GO:1990904~ribonucleoprotein complex,	GO:0003723~RNA binding,GO:0003735~structural constituent of ribosome,GO:0005515~protein binding,
RLIM	ring finger protein, LIM domain interacting(RLIM)	GO:0000122~negative regulation of transcription from RNA polymerase II promoter,GO:0000209~protein polyubiquitination,GO:0006511~ubiquitin-dependent protein catabolic process,GO:0016567~protein ubiquitination,GO:0043433~negative regulation of sequence-specific DNA binding transcription factor activity,GO:0045892~negative regulation of transcription, DNA-templated,GO:0060816~random inactivation of…	GO:0005634~nucleus,GO:0005654~nucleoplasm,GO:0005737~cytoplasm,GO:0005829~cytosol,GO:0017053~transcriptional repressor complex,	GO:0003714~transcription corepressor activity,GO:0003723~RNA binding,GO:0004842~ubiquitin-protein transferase activity,GO:0046872~metal ion binding,GO:0061630~ubiquitin protein ligase activity,
RUBCN	rubicon autophagy regulator(RUBCN)	GO:0002376~immune system process,GO:0006897~endocytosis,GO:0006909~phagocytosis,GO:0006914~autophagy,GO:0010507~negative regulation of autophagy,GO:0043553~negative regulation of phosphatidylinositol 3-kinase activity,GO:0045806~negative regulation of endocytosis,GO:0071985~multivesicular body sorting pathway,GO:1901097~negative regulation of autophagosome maturation,	GO:0005654~nucleoplasm,GO:0005764~lysosome,GO:0005768~endosome,GO:0005769~early endosome,GO:0005770~late endosome,GO:0005829~cytosol,GO:0043231~intracellular membrane-bounded organelle,	GO:0005515~protein binding,GO:1901981~phosphatidylinositol phosphate binding,
SRF	serum response factor(SRF)	GO:0001569~branching involved in blood vessel morphogenesis,GO:0001666~response to hypoxia,GO:0001701~in utero embryonic development,GO:0001707~mesoderm formation,GO:0001764~neuron migration,GO:0001829~trophectodermal cell differentiation,GO:0001947~heart looping,GO:0002011~morphogenesis of an epithelial sheet,GO:0002042~cell migration involved in sprouting angiogenesis,GO:0003257~positive regula…	GO:0000785~chromatin,GO:0005634~nucleus,GO:0005654~nucleoplasm,GO:0005737~cytoplasm,	GO:0000978~RNA polymerase II core promoter proximal region sequence-specific DNA binding,GO:0000981~RNA polymerase II transcription factor activity, sequence-specific DNA binding,GO:0001228~transcriptional activator activity, RNA polymerase II transcription regulatory region sequence-specific binding,GO:0003700~transcription factor activity, sequence-specific DNA binding,GO:0005515~protein bindin…
SIAH1	siah E3 ubiquitin protein ligase 1(SIAH1)	GO:0000209~protein polyubiquitination,GO:0006511~ubiquitin-dependent protein catabolic process,GO:0006915~apoptotic process,GO:0007049~cell cycle,GO:0007275~multicellular organism development,GO:0007283~spermatogenesis,GO:0007399~nervous system development,GO:0007411~axon guidance,GO:0009653~anatomical structure morphogenesis,GO:0016567~protein ubiquitination,GO:0030163~protein catabolic process,…	GO:0005634~nucleus,GO:0005737~cytoplasm,GO:0005769~early endosome,GO:0005829~cytosol,GO:0005886~plasma membrane,GO:0030877~beta-catenin destruction complex,	GO:0004842~ubiquitin-protein transferase activity,GO:0005515~protein binding,GO:0008022~protein C-terminus binding,GO:0008270~zinc ion binding,GO:0016740~transferase activity,GO:0031624~ubiquitin conjugating enzyme binding,GO:0042802~identical protein binding,GO:0046872~metal ion binding,GO:0061630~ubiquitin protein ligase activity,
SLC20A2	solute carrier family 20 member 2(SLC20A2)	GO:0006811~ion transport,GO:0006817~phosphate ion transport,GO:0035435~phosphate ion transmembrane transport,GO:0035725~sodium ion transmembrane transport,GO:0046718~viral entry into host cell,	GO:0005886~plasma membrane,GO:0005887~integral component of plasma membrane,GO:0016020~membrane,GO:0016021~integral component of membrane,GO:0070062~extracellular exosome,	GO:0001618~virus receptor activity,GO:0005315~inorganic phosphate transmembrane transporter activity,GO:0005436~sodium:phosphate symporter activity,GO:0015293~symporter activity,GO:0038023~signaling receptor activity,
SLC35A5	solute carrier family 35 member A5(SLC35A5)	GO:0008643~carbohydrate transport,GO:0090481~pyrimidine nucleotide-sugar transmembrane transport,	GO:0000139~Golgi membrane,GO:0016021~integral component of membrane,GO:0030173~integral component of Golgi membrane,	GO:0005515~protein binding,GO:0015165~pyrimidine nucleotide-sugar transmembrane transporter activity,
SLC43A3	solute carrier family 43 member 3(SLC43A3)	GO:0035344~hypoxanthine transport,GO:0055085~transmembrane transport,	GO:0016021~integral component of membrane,GO:0016323~basolateral plasma membrane,	GO:0005515~protein binding,GO:0015207~adenine transmembrane transporter activity,GO:0015208~guanine transmembrane transporter activity,GO:0015245~fatty acid transporter activity,GO:0022857~transmembrane transporter activity,GO:0042910~xenobiotic transporter activity,
SNX10	sorting nexin 10(SNX10)	GO:0001696~gastric acid secretion,GO:0006886~intracellular protein transport,GO:0006897~endocytosis,GO:0007032~endosome organization,GO:0030316~osteoclast differentiation,GO:0035630~bone mineralization involved in bone maturation,GO:0044691~tooth eruption,GO:0045453~bone resorption,GO:0055074~calcium ion homeostasis,GO:0060271~cilium assembly,GO:0061512~protein localization to cilium,GO:0071539~p…	GO:0005634~nucleus,GO:0005783~endoplasmic reticulum,GO:0005813~centrosome,GO:0005815~microtubule organizing center,GO:0016020~membrane,GO:0030141~secretory granule,GO:0031313~extrinsic component of endosome membrane,GO:0090651~apical cytoplasm,	GO:0005515~protein binding,GO:0005545~1-phosphatidylinositol binding,GO:0035091~phosphatidylinositol binding,GO:0051117~ATPase binding,
SPRED1	sprouty related EVH1 domain containing 1(SPRED1)	GO:0000165~MAPK cascade,GO:0000188~inactivation of MAPK activity,GO:0006469~negative regulation of protein kinase activity,GO:0008543~fibroblast growth factor receptor signaling pathway,GO:0010719~negative regulation of epithelial to mesenchymal transition,GO:0010801~negative regulation of peptidyl-threonine phosphorylation,GO:0010923~negative regulation of phosphatase activity,GO:0016525~negativ…	GO:0005654~nucleoplasm,GO:0005829~cytosol,GO:0005886~plasma membrane,GO:0005901~caveola,GO:0031410~cytoplasmic vesicle,	GO:0005173~stem cell factor receptor binding,GO:0005515~protein binding,GO:0019901~protein kinase binding,GO:0019902~phosphatase binding,GO:0030291~protein serine/threonine kinase inhibitor activity,
SWAP70	switching B cell complex subunit SWAP70(SWAP70)	GO:0007204~positive regulation of cytosolic calcium ion concentration,GO:0030835~negative regulation of actin filament depolymerization,GO:0032233~positive regulation of actin filament bundle assembly,GO:0032880~regulation of protein localization,GO:0033633~negative regulation of cell-cell adhesion mediated by integrin,GO:0045190~isotype switching,GO:0050790~regulation of catalytic activity,GO:00…	GO:0005634~nucleus,GO:0005737~cytoplasm,GO:0005829~cytosol,GO:0005886~plasma membrane,GO:0015629~actin cytoskeleton,GO:0030027~lamellipodium,	GO:0003677~DNA binding,GO:0005085~guanyl-nucleotide exchange factor activity,GO:0005509~calcium ion binding,GO:0005515~protein binding,GO:0005524~ATP binding,GO:0045296~cadherin binding,
TXNL1	thioredoxin like 1(TXNL1)		GO:0000502~proteasome complex,GO:0005634~nucleus,GO:0005737~cytoplasm,GO:0005829~cytosol,	GO:0015036~disulfide oxidoreductase activity,
TRAPPC9	trafficking protein particle complex subunit 9(TRAPPC9)	GO:0021987~cerebral cortex development,GO:0030182~neuron differentiation,GO:0048208~COPII vesicle coating,GO:0051092~positive regulation of NF-kappaB transcription factor activity,	GO:0005783~endoplasmic reticulum,GO:0005794~Golgi apparatus,GO:0005802~trans-Golgi network,GO:0005829~cytosol,GO:0030008~TRAPP complex,	GO:0005515~protein binding,
TMCO3	transmembrane and coiled-coil domains 3(TMCO3)	GO:1902600~hydrogen ion transmembrane transport,	GO:0016021~integral component of membrane,	GO:0015299~solute:proton antiporter activity,
TMEM161A	transmembrane protein 161A(TMEM161A)	GO:0032526~response to retinoic acid,GO:0034599~cellular response to oxidative stress,GO:0034644~cellular response to UV,GO:0045739~positive regulation of DNA repair,GO:1902230~negative regulation of intrinsic apoptotic signaling pathway in response to DNA damage,	GO:0016021~integral component of membrane,	GO:0005515~protein binding,
TMEM177	transmembrane protein 177(TMEM177)		GO:0016021~integral component of membrane,GO:0031305~integral component of mitochondrial inner membrane,	GO:0005515~protein binding,
TRIM63	tripartite motif containing 63(TRIM63)	GO:0006936~muscle contraction,GO:0007165~signal transduction,GO:0010614~negative regulation of cardiac muscle hypertrophy,GO:0014732~skeletal muscle atrophy,GO:0014878~response to electrical stimulus involved in regulation of muscle adaptation,GO:0016567~protein ubiquitination,GO:0051384~response to glucocorticoid,GO:0070555~response to interleukin-1,	GO:0005634~nucleus,GO:0005737~cytoplasm,GO:0005874~microtubule,GO:0030018~Z disc,GO:0031430~M band,	GO:0005515~protein binding,GO:0008270~zinc ion binding,GO:0031432~titin binding,GO:0061630~ubiquitin protein ligase activity,
UBQLN1	ubiquilin 1(UBQLN1)	GO:0000045~autophagosome assembly,GO:0006511~ubiquitin-dependent protein catabolic process,GO:0006914~autophagy,GO:0016236~macroautophagy,GO:0016241~regulation of macroautophagy,GO:0030433~ubiquitin-dependent ERAD pathway,GO:0031396~regulation of protein ubiquitination,GO:0031398~positive regulation of protein ubiquitination,GO:0034140~negative regulation of toll-like receptor 3 signaling pathway…	GO:0000502~proteasome complex,GO:0005634~nucleus,GO:0005654~nucleoplasm,GO:0005737~cytoplasm,GO:0005776~autophagosome,GO:0005783~endoplasmic reticulum,GO:0005829~cytosol,GO:0005886~plasma membrane,GO:0016020~membrane,GO:0016235~aggresome,GO:0031410~cytoplasmic vesicle,GO:0032991~macromolecular complex,GO:0048471~perinuclear region of cytoplasm,	GO:0005515~protein binding,GO:0019900~kinase binding,GO:0031593~polyubiquitin binding,GO:0042802~identical protein binding,
UBE2H	ubiquitin conjugating enzyme E2 H(UBE2H)	GO:0000209~protein polyubiquitination,GO:0006511~ubiquitin-dependent protein catabolic process,GO:0016567~protein ubiquitination,GO:0043161~proteasome-mediated ubiquitin-dependent protein catabolic process,GO:0070936~protein K48-linked ubiquitination,GO:0070979~protein K11-linked ubiquitination,	GO:0005634~nucleus,GO:0005829~cytosol,	GO:0004842~ubiquitin-protein transferase activity,GO:0005515~protein binding,GO:0005524~ATP binding,GO:0016740~transferase activity,GO:0061631~ubiquitin conjugating enzyme activity,
UBL7	ubiquitin like 7(UBL7)	GO:0006511~ubiquitin-dependent protein catabolic process,	GO:0005829~cytosol,	GO:0005515~protein binding,GO:0031593~polyubiquitin binding,
USP19	ubiquitin specific peptidase 19(USP19)	GO:0006511~ubiquitin-dependent protein catabolic process,GO:0016579~protein deubiquitination,GO:0030433~ubiquitin-dependent ERAD pathway,GO:0031647~regulation of protein stability,GO:0034976~response to endoplasmic reticulum stress,GO:0048642~negative regulation of skeletal muscle tissue development,GO:0050821~protein stabilization,GO:0071108~protein K48-linked deubiquitination,GO:0090068~positiv…	GO:0005789~endoplasmic reticulum membrane,GO:0005829~cytosol,GO:0016021~integral component of membrane,	GO:0004843~thiol-dependent ubiquitin-specific protease activity,GO:0005515~protein binding,GO:0031625~ubiquitin protein ligase binding,GO:0046872~metal ion binding,GO:0051087~chaperone binding,GO:0051879~Hsp90 protein binding,GO:1990380~Lys48-specific deubiquitinase activity,
VASH2	vasohibin 2(VASH2)	GO:0000768~syncytium formation by plasma membrane fusion,GO:0001938~positive regulation of endothelial cell proliferation,GO:0006508~proteolysis,GO:0045765~regulation of angiogenesis,GO:0045766~positive regulation of angiogenesis,GO:0060716~labyrinthine layer blood vessel development,GO:0061564~axon development,	GO:0005576~extracellular region,GO:0005737~cytoplasm,GO:0005856~cytoskeleton,	GO:0003779~actin binding,GO:0004181~metallocarboxypeptidase activity,GO:0005515~protein binding,GO:0008017~microtubule binding,
ZNF711	zinc finger protein 711(ZNF711)	GO:0006355~regulation of transcription, DNA-templated,GO:0006357~regulation of transcription from RNA polymerase II promoter,GO:0010468~regulation of gene expression,GO:0045893~positive regulation of transcription, DNA-templated,	GO:0000785~chromatin,GO:0005634~nucleus,	GO:0000978~RNA polymerase II core promoter proximal region sequence-specific DNA binding,GO:0000981~RNA polymerase II transcription factor activity, sequence-specific DNA binding,GO:0003677~DNA binding,GO:0005515~protein binding,GO:0043565~sequence-specific DNA binding,GO:0046872~metal ion binding,
