# Supplementary material for: Integrated multi-omic data reveal the potential molecular mechanisms of the nutrition and flavor in Liancheng white duck meat
Source: Front Genet. 2022 Aug 15;13:939585. doi: 10.3389/fgene.2022.939585 (PMC9421069; doi:10.3389/fgene.2022.939585)
Supplement: Supplementary file 3 [file Table4.XLSX]

## Sheet: Table S4a
Compound_ID	Name	RT [min]	Formula	Molecular Weight	Class(English)	CAS	all_L1	all_L2	all_L3	all_L4	all_L5	all_L6	all_M1	all_M2	all_M3	all_M4	all_M5	all_M6	FC	log2FC	Pvalue	ROC	VIP	Up.Down
Com_257_pos	Arachidonoylcarnitine	11.42	C27H46NO4	448.668	Carnitine	"36816-11-2"	516700	2326000	3512000	6196000	9465000	2620000	11390000	18260000	14210000	30500000	8669000	60330000	0.171846	-2.54081	0.00481162	0.972222	1.65987	down
Com_311_pos	L-Alanyl-L-leucine	4.45	C9H18N2O3	202.251	Amino Acid And Its Derivatives	"3303-34-2"	16400	7606	16170	16100	12330	14860	19150	56130	26660	65750	14980	44930	0.366722	-1.44724	0.0131741	0.916667	1.80104	down
Com_406_pos	N-carbamoyl-L-aspartate	0.9	C5H8N2O5	176.127	Amino Acid And Its Derivatives	"13184-27-5"	21670	8977	18180	22100	22300	17020	40170	70900	48120	54950	34310	49030	0.370603	-1.43205	0.000262868	1	2.22115	down
Com_560_pos	Imatinib	11.76	C29H31N7O	493.603	Others	"152459-95-5"	310700	237200	163200	224000	228500	414400	1081000	870300	794500	526100	420500	455100	0.38047	-1.39414	0.00101612	1	2.20315	down
Com_246_pos	Lysopc 16:1	11.75	C24H48NO7P	493.61	Phospholipid		86620	66400	50410	71560	65310	123100	306500	266400	222500	140100	124000	133000	0.388595	-1.36366	0.00122846	1	2.27398	down
Com_357_pos	D-Ala-D-Ala	0.95	C6H12N2O3	160.171	Amino Acid And Its Derivatives	"923-16-0"	75260	32350	29290	27170	68390	49750	94770	93010	155900	121400	130400	113800	0.397882	-1.32959	0.00168683	1	2.07472	down
Com_247_pos	Lysopc 15:0	12.93	C23H48NO7P	481.317	Phospholipid		57710	66040	48170	69120	127100	81900	154100	221500	124100	216300	111400	281700	0.40577	-1.30126	0.00127486	0.944444	1.87657	down
Com_337_pos	16alpha-Hydroxytestosterone	15.01	C19H28O3	304.424	Hormones	"63-01-4"	7870	8353	10620	17550	21990	28930	48360	28690	29720	31260	37170	50450	0.422393	-1.24334	0.0055452	0.972222	1.94767	down
Com_360_pos	Carnosine	0.76	C9H14N4O3	226.232	Organic Acid And Its Derivatives	"305-84-0"	37800000	18180000	11530000	6991000	24700000	25050000	28060000	31860000	58640000	44820000	63750000	52460000	0.444404	-1.17006	0.0132106	0.944444	1.75103	down
Com_285_pos	Gly-Tyr	3.09	C11H14N2O4	238.24	Amino Acid And Its Derivatives	"658-79-7"	46870	31120	25160	59820	57440	41910	106100	121100	78200	92100	74050	118400	0.444648	-1.16926	0.000819856	1	2.22689	down
Com_283_pos	Fexofenadine	12.04	C32H39NO4	501.656	Others	"83799-24-0"	587200	243800	573100	512000	629900	1014000	896900	1749000	1495000	2314000	456600	959800	0.452276	-1.14472	0.0342021	0.805556	1.57977	down
Com_253_pos	Lysopc 14:0	11.37	C22H46NO7P	467.577	Phospholipid	"20559-16-4"	61490	39740	41400	29690	60030	59850	136900	123500	115100	93500	73510	98430	0.455893	-1.13323	0.000474544	1	1.97705	down
Com_480_pos	N-Acetyl-L-histidine	1	C8H11N3O3	197.191	Amino Acid And Its Derivatives	"2497-02-1"	11500000	5417000	3648000	2373000	7205000	7427000	8164000	10260000	17640000	12990000	18010000	15330000	0.45598	-1.13296	0.0111325	0.944444	1.73033	down
Com_419_pos	Levodopa	1.019	C9H11NO4	197.19	Amino Acid And Its Derivatives	"59-92-7"	4312000	2142000	1488000	923900	2824000	3271000	3440000	3965000	6790000	5051000	7513000	6035000	0.456208	-1.13223	0.0111497	0.944444	1.71424	down
Com_183_neg	Linoleic acid	15.19	C18H32O2	280.4	Fatty Acyls	"60-33-3"	78230	50840	77090	67440	46910	128600	231300	125800	234000	102200	91170	175500	0.467838	-1.09592	0.00741419	0.916667	1.70926	down
Com_316_pos	11-Ketoetiocholanolone	15.04	C19H28O3	304.424	Hormones	"739-27-5"	15490	30860	13740	26950	60510	63710	125800	70320	53130	59240	65790	73140	0.472174	-1.08261	0.0196137	0.888889	1.6837	down
Com_91_neg	Glycylglycine	0.8	C4H8N2O3	132.12	Amino Acid And Its Derivatives	"556-50-3"	6779	6919	13180	9702	6504	11120	24050	16910	14350	26480	10540	20200	0.481685	-1.05384	0.00311921	0.944444	2.11111	down
Com_249_pos	Lysopc 18:2	12.16	C26H50NO7P	519.65	Phospholipid		340600	631800	480500	173400	661400	835000	1158000	1314000	797600	643400	773600	1783000	0.482673	-1.05088	0.0219722	0.888889	1.75512	down
Com_286_pos	Gly-Phe	4.88	C11H14N2O3	222.24	Amino Acid And Its Derivatives	"3321-03-7"	55300	36000	40510	64150	65090	81440	110600	146700	103000	134400	73070	123400	0.495522	-1.01298	0.00142277	0.972222	2.15602	down
Com_34_neg	N-Oleoyl Glycine	14.62	C20H37NO3	339.513	Organic Acid And Its Derivatives	"2601-90-3"	1108	1386	1312	1531	1968	3749	2328	2862	3381	2801	4985	5090	0.51541	-0.956207	0.0104563	0.888889	1.70905	down
Com_165_neg	Linolelaidic Acid (C18:2N6T)	15.16	C18H32O2	280.445	Fatty Acyls	"506-21-8"	88780	60520	89450	80900	49760	108900	189200	117500	254200	97910	111000	150600	0.519671	-0.944331	0.00807914	0.972222	1.58729	down
Com_320_pos	Glycyl-L-leucine	4.466	C8H16N2O3	188.22	Amino Acid And Its Derivatives	"869-19-2"	48550	31630	43700	55780	57860	73010	74400	146000	85740	144100	54150	86190	0.525805	-0.9274	0.0119238	0.916667	1.7854	down
Com_229_neg	Ala-Gln	0.85	C8H15N3O4	217.22	Amino Acid And Its Derivatives	"39537-23-0"	444200	293000	185100	298600	198200	238900	412500	726500	957600	293300	380700	340600	0.532913	-0.908027	0.034022	0.861111	1.70996	down
Com_396_pos	Picolinic acid	1.48	C6H5NO2	123.11	Organoheterocyclic compounds	"98-98-6"	113000	55160	88280	116600	130900	128700	166100	229500	168200	215200	156100	246000	0.535636	-0.900674	0.00310687	1	2.0411	down
Com_555_pos	Picolinamide	1.51	C6H6N2O	122.125	Pyridine And Its Derivatives	"1452-77-3"	12730000	6322000	9966000	13030000	11060000	13800000	16970000	24800000	18820000	25090000	16020000	22900000	0.536982	-0.897053	0.00163503	1	1.94162	down
Com_393_pos	Isonicotinic acid	1.49	C6H5NO2	123.11	Pyridine And Its Derivatives	"55-22-1"	3205000	1788000	2989000	3442000	2812000	3779000	4492000	6315000	5693000	7180000	3687000	6091000	0.538436	-0.893153	0.0017589	0.972222	1.83541	down
Com_539_pos	Isonicotinamide	1.51	C6H6N2O	122.12	Pyridine And Its Derivatives	"1453-82-3"	13460000	7728000	10370000	13580000	13440000	17340000	20400000	27120000	22060000	28460000	15840000	26900000	0.539267	-0.890929	0.00173556	0.972222	1.94536	down
Com_104_neg	Hydantoin-5-propionic acid	2.18	C6H8N2O4	172.14	Organoheterocyclic compounds	"5624-26-0"	391000	541700	450800	1325000	439700	393300	1300000	1043000	2113000	849900	752200	501400	0.539904	-0.889225	0.0481377	0.833333	1.05428	down
Com_236_neg	Lysope 18:1	12.81	C23H46NO7P	479.588	Phospholipid		243800	277300	202900	276000	209100	391100	707300	585500	781100	271300	275000	315200	0.545139	-0.875305	0.0465869	0.805556	1.66751	down
Com_476_pos	LysoPE 18:2	12.08	C23H44NO7P	477.6	Phospholipid		27390	33190	23250	15120	39540	72730	87100	68280	83820	45800	32810	61780	0.556442	-0.845696	0.0359512	0.833333	1.6125	down
Com_387_pos	Nicotinamide	1.539	C6H6N2O	122.12	Vitamins	"98-92-0"	24690000	11980000	18570000	21540000	19780000	27140000	30720000	44710000	32480000	43600000	28410000	42330000	0.55658	-0.845338	0.00231371	1	1.9275	down
Com_386_pos	Nicotinic Acid	1.478	C6H5NO2	123.11	Vitamins	"59-67-6"	127700	48270	101900	130100	93040	134600	152900	232300	159300	203300	133300	241800	0.566043	-0.821016	0.0118619	0.972222	1.75776	down
Com_168_neg	LysoPE 18:0	13.73	C23H48NO7P	481.6	Phospholipid	"69747-55-3"	651500	788800	418500	528400	778300	696900	1307000	1043000	842300	792400	817400	1978000	0.569667	-0.811809	0.0155971	1	1.4727	down
Com_251_pos	Lysopc 18:1	12.9	C26H52NO7P	521.667	Phospholipid	"3542-29-8"	1704000	2041000	1508000	2122000	2587000	3116000	4492000	3271000	4428000	2523000	2809000	5069000	0.578877	-0.78867	0.00661923	0.916667	1.76291	down
Com_248_pos	Lysopc 16:0	12.57	C24H50NO7P	495.63	Phospholipid		3696000	3277000	1764000	3745000	4460000	3973000	6329000	7141000	5326000	5636000	4197000	7144000	0.584659	-0.774333	0.00721794	0.972222	1.6897	down
Com_315_pos	4-Pregnen-17alpha,20alpha-Diol-3-One	0.87	C21H32O3	332.477	Hormones	"652-69-7"	5892	3000	11960	12210	11890	9896	17840	12990	16460	21470	9668	14810	0.588258	-0.765479	0.0481476	0.888889	1.59604	down
Com_432_pos	1-Palmitoyl-Sn-Glycero-3-Phosphocholine	12.52	C24H50NO7P	495.63	Phospholipid	"17364-16-8"	5996000	5376000	2759000	5913000	7431000	6493000	10210000	11180000	8557000	9177000	6905000	11480000	0.590655	-0.759611	0.00942558	0.972222	1.66221	down
Com_573_pos	Choline Glycerophosphate	0.89	C8H20NO6P	257.22	Cholines	"28319-77-9"	3418000	2044000	2903000	4867000	5612000	4022000	7321000	4070000	3422000	7370000	7237000	9146000	0.592906	-0.754126	0.0392958	0.861111	1.4083	down
Com_195_neg	3-(6-Hydroxy-3,4-dioxo-1,5-cyclohexadien-1-yl)-L-alanine	3.14		211.1	Amino Acid And Its Derivatives		3452	4301	2914	4926	4634	5565	7518	6844	4957	6872	6961	9473	0.605091	-0.724776	0.00298132	0.972222	1.89836	down
Com_250_pos	Lysopc 18:3	12.57	C26H48NO7P	517.317	Phospholipid		2631000	2347000	1288000	2757000	3204000	2816000	4432000	4995000	3627000	4067000	2941000	4706000	0.607356	-0.719385	0.00929452	0.972222	1.63552	down
Com_570_pos	L-Aspartic acid	0.86	C4H7NO4	133.1	Amino Acid And Its Derivatives	"56-84-8"	1357000	1034000	1546000	1137000	2330000	1166000	1475000	3010000	2350000	1704000	2663000	2839000	0.610355	-0.712279	0.0145358	0.916667	1.2947	down
Com_349_pos	L-beta-Imidazolelactic acid	0.83	C6H8N2O3	156.139	Carbohydrates And Its Derivatives	"14403-45-3"	469000	244700	225000	143800	299000	296900	298700	343500	556300	420200	647700	477100	0.611773	-0.708931	0.0275888	0.888889	1.44524	down
Com_46_neg	ADP-ribose	1.05	C15H23N5O14P2	591.315	Nucleotide And Its Derivates	"20762-30-5"	39740000	21090000	30430000	37870000	19180000	38470000	45540000	49900000	43720000	71410000	35250000	54700000	0.621523	-0.686121	0.0142852	0.916667	1.60923	down
Com_331_pos	Uridine	1.86	C9H12N2O6	244.2	Nucleotide And Its Derivates	"58-96-8"	442000	253700	294900	397900	300700	322000	669900	771100	330800	581800	416100	400200	0.634468	-0.656381	0.0267341	0.888889	1.07407	down
Com_343_pos	Lysopc 20:4	12.9	C28H50NO7P	543.681	Phospholipid		906400	1215000	881700	1247000	1463000	1740000	2261000	1759000	2211000	1368000	1593000	2501000	0.637398	-0.649733	0.010257	0.916667	1.69759	down
Com_318_pos	H-Gly-Pro-OH	1.035	C7H12N2O3	172.18	Amino Acid And Its Derivatives	"704-15-4"	112300	90570	158500	78410	119400	112700	185900	226000	190400	141500	132300	159600	0.648721	-0.624331	0.00679215	0.944444	1.6427	down
Com_364_pos	Ethambutol	0.81	C10H24N2O2	204.31	Amines	"74-55-5"	31090	36350	21080	52080	48100	37440	63950	56530	53290	51760	52480	62110	0.664883	-0.588828	0.0188142	0.972222	1.61179	down
Com_167_neg	Lysope 16:0	12.48	C21H44NO7P	453.55	Phospholipid		335800	344800	200100	227500	320400	364900	602900	541900	428000	425700	264800	430300	0.665838	-0.586758	0.0271116	0.888889	1.24493	down
Com_108_neg	Hexadecanedioate	11.86	C16H30O4	286.41	Fatty Acyls	"505-54-4"	17060	16900	17860	22400	12550	22150	21940	19910	33340	25730	32960	25490	0.683441	-0.549111	0.0108244	0.888889	1.84949	down
Com_59_neg	L-Malate	1.089	C4H6O5	134.09	Tca Cycle	"97-67-6"	31600000	28390000	37980000	20530000	38320000	36610000	45460000	27810000	43770000	42150000	49630000	65120000	0.706104	-0.502048	0.0469314	0.861111	1.44882	down
Com_208_neg	UDP-galactose	0.92	C15H22N2Na2O17P2	610.265	Nucleotide And Its Derivates	"2956-16-3"	3367000	4447000	4109000	3236000	5310000	4449000	5154000	6803000	3501000	5879000	6165000	7183000	0.718409	-0.477124	0.0371182	0.861111	1.52744	down
Com_380_pos	Dl-3-Hydroxynorvaline	0.85	C5H11NO3	133.146	Amino Acid And Its Derivatives	"2280-42-4"	1636000	1248000	1706000	2282000	2518000	1781000	1899000	3160000	2341000	1966000	2802000	3082000	0.732525	-0.449051	0.043824	0.861111	1.01559	down
Com_124_neg	TPP	0.915	C12H19ClN4O7P2S	460.77	Co-Enzyme Factor	"154-87-0"	34810	30570	22690	25630	30670	36750	41000	48030	32910	44070	27810	51520	0.738241	-0.437837	0.0372995	0.833333	1.17018	down
Com_550_pos	6-Aminohexanoate	2.09	C6H13NO2	131.173	Organic Acid And Its Derivatives	"60-32-2"	5833000	3919000	3597000	4405000	4460000	4623000	4513000	5263000	6438000	6957000	5913000	6998000	0.743778	-0.427056	0.012566	0.916667	1.38827	down
Com_507_pos	2-Pyrrolidinone	2.04	C4H7NO	85.1	Organoheterocyclic compounds	"616-45-5"	345900	243900	236700	230100	237600	276900	262800	330200	337000	397000	369000	414000	0.744597	-0.425468	0.00953425	0.888889	1.51204	down
Com_469_pos	isoleucine	2.11	C6H13NO2	131.17	Amino Acid And Its Derivatives	"73-32-5"	51420000	34240000	30990000	36380000	39050000	40300000	37470000	43680000	55380000	58750000	54860000	61380000	0.745955	-0.422839	0.0204921	0.888889	1.41565	down
Com_223_neg	Taurolithocholic acid sodium salt	12.297	C26H44NNaO5S	505.69	Bile Acids	"6042-32-6"	253700	305200	185500	251400	206900	197300	380200	358800	234800	322000	232500	347700	0.746269	-0.422233	0.0344606	0.833333	1.1571	down
Com_305_pos	5-Aminolevulinate	2.07	C5H9NO3	131.13	Organic Acid And Its Derivatives	"106-60-5"	278400	222800	202400	235900	207300	269700	234700	298400	316400	341500	324500	380100	0.747257	-0.420324	0.00760131	0.916667	1.47815	down
Com_472_pos	L-Leucine	2.32	C6H13NO2	131.17	Amino Acid And Its Derivatives	"61-90-5"	42400000	30860000	26350000	32120000	31110000	37450000	35030000	40800000	43170000	48910000	46590000	50900000	0.754672	-0.406078	0.00916747	0.916667	1.68138	down
Com_567_pos	trans-3-Hydroxy-L-proline	2.14	C5H9NO3	131.13	Amino Acid And Its Derivatives	"4298-08-2"	2476000	1627000	1419000	1692000	1685000	2219000	1932000	2249000	2424000	2724000	2671000	2684000	0.757151	-0.401348	0.0201946	0.888889	1.62665	down
Com_439_pos	DL-Leucine	2.3	C6H13NO2	131.173	Amino Acid And Its Derivatives	"328-39-2"	1335000	998000	797200	1005000	970300	1219000	1100000	1201000	1384000	1508000	1485000	1537000	0.769872	-0.377309	0.017746	0.888889	1.49208	down
Com_399_pos	L-allo-Isoleucine	2.28	C6H13NO2	131.17	Amino Acid And Its Derivatives	"1509-34-8"	19000000	14820000	12500000	15110000	15040000	19020000	16680000	19270000	20450000	22570000	21050000	23560000	0.772698	-0.372024	0.0110791	0.944444	1.58579	down
Com_518_pos	Spermine	0.73	C10H26N4	202.34	Polyamine	"71-44-3"	10930000	11450000	8565000	11170000	16430000	15550000	15870000	14220000	13530000	16410000	18360000	17440000	0.773192	-0.371101	0.0396756	0.833333	1.48314	down
Com_52_neg	Ethyl myristate	15.68	C16H32O2	256.42	Fatty Acyls	"124-06-1"	430100	401400	440900	418600	457300	528800	517100	543300	546100	517900	582500	699500	0.785903	-0.347577	0.00293859	0.944444	1.87644	down
Com_182_neg	Hexadecanoic acid	15.7	C16H32O2	256.41	Fatty Acyls	"57-10-3"	66080	58800	73370	70210	58920	72770	83540	69740	96390	73960	70370	105800	0.80062	-0.32081	0.0315053	0.861111	1.41104	down
Com_578_pos	L-Cysteine	0.88	C3H7NO2S	121.16	Amino Acid And Its Derivatives	"52-90-4"	206100	183400	143300	230700	213100	192600	208000	280900	260000	268900	200100	240900	0.801481	-0.31926	0.0302255	0.861111	1.43484	down
Com_278_pos	Piperidine	2.04	C5H11N	85.15	Organoheterocyclic compounds	"110-89-4"	325400	231600	190300	220100	230900	256100	244600	266200	324800	328900	282600	339600	0.814015	-0.296873	0.0441022	0.861111	1.1142	down
Com_475_pos	L-Ornithine	0.762	C5H12N2O2	132.16	Amino Acid And Its Derivatives	"70-26-8"	907200	537200	688700	291900	311500	643100	156200	168600	139900	288900	200600	201600	2.92404	1.54796	0.00141975	1	2.01783	up
Com_293_pos	5-Hydroxylysine	0.72	C6H15ClN2O3	198.65	Amino Acid And Its Derivatives	"13204-98-3"	38280	18770	29300	33630	45870	30090	15070	24380	17190	14770	10950	12840	2.05819	1.04138	0.00157279	0.972222	1.42202	up
Com_325_pos	Guanosine monophosphate	1.01	C10H14N5O8P	363.058	Nucleotide And Its Derivates		1089000	396800	806700	1307000	826600	921700	415300	184900	468700	146600	555200	157600	2.77332	1.47162	0.00498321	0.916667	1.65163	up
Com_521_pos	Allantoin	0.943	C4H6N4O3	158.12	Organoheterocyclic compounds	"97-59-6"	31540	14110	25080	27930	25130	26400	11900	14930	12070	6454	14290	18730	1.91632	0.938342	0.0054205	0.916667	1.80355	up
Com_214_neg	Deoxyribose 5-Phosphate	0.82	C5H11O7P	214.11	Nucleotide And Its Derivates	"7685-50-9"	46900	25700	32630	37070	30470	30670	24360	15930	21190	21090	24260	30510	1.48129	0.566851	0.00887959	0.944444	1.97009	up
Com_282_pos	Isobutyrylglycine	0.63	C6H11NO3	145.156	Organic Acid And Its Derivatives	"15926-18-8"	3707000	2191000	3407000	3806000	3891000	2883000	2262000	2040000	2589000	2701000	2402000	1457000	1.47833	0.563967	0.0126143	0.888889	1.75605	up
Com_422_pos	Trimethylamine N-oxide	0.872	C3H9NO	75.11	Polyamine	"1184-78-7"	159200	143100	220200	41050	127400	162200	63420	73640	44690	38570	88070	23070	2.57392	1.36396	0.0143099	0.888889	1.40419	up
Com_505_pos	Indole-3-acetamide	0.81	C10H10N2O	174.2	Indole And Its Derivatives	"879-37-8"	518200	441300	612800	236300	389400	505500	321300	201600	163100	304200	316200	293000	1.69032	0.757298	0.016881	0.888889	1.38902	up
Com_336_pos	Xanthosine	3.928	C10H12N4O6	284.225	Nucleotide And Its Derivates	"146-80-5"	9990	5032	12130	9615	6794	10990	2596	6431	5663	7955	4660	2404	1.83618	0.876706	0.0240365	0.888889	1.70257	up
Com_90_neg	Homotaurine	0.84	C3H9NO3S	139.17	Organic Acid And Its Derivatives	"3687-18-1"	67070	129800	134000	68450	120700	143000	65600	38200	35040	89300	76700	75210	1.74456	0.802863	0.0241269	0.833333	1.35064	up
Com_203_neg	CDP	0.99	C9H15N3O11P2	403.176	Nucleotide And Its Derivates	"63-38-7"	324300	41300	113900	81780	231100	326200	48500	87560	34320	92690	18720	46640	3.40584	1.76801	0.0261258	0.833333	1.53574	up
Com_388_pos	Trimethyllysine	1.03	C9H21N2O2	189.275	Amino Acid And Its Derivatives	"66989-56-8"	839900	1004000	1211000	515800	905000	944700	450600	570300	328900	576600	683100	888900	1.54939	0.631704	0.0326809	0.861111	1.19652	up
Com_525_pos	L-Lysine	0.74	C6H14N2O2	146.19	Amino Acid And Its Derivatives	"56-87-1"	38720000	22970000	26450000	23800000	17390000	13700000	12250000	19480000	10770000	15560000	17690000	14820000	1.57922	0.659213	0.0374445	0.833333	1.38956	up
Com_577_pos	L-Arginine	0.794	C6H14N4O2	174.2	Amino Acid And Its Derivatives	"74-79-3"	10580000	8639000	12270000	3758000	7616000	10590000	5851000	4109000	3489000	6908000	5871000	5232000	1.69908	0.764752	0.0407891	0.861111	1.29062	up
Com_502_pos	L-Canavanine	2.96	C5H12N4O3	176.174	Amino Acid And Its Derivatives	"543-38-4"	172300	120800	3570000	2607000	419300	151900	85430	140500	91070	92940	72830	84690	12.4085	3.63325	0.0424828	0.972222	1.88422	up
Com_508_pos	Serotonin hydrochloride	2.99	C10H13ClN2O	212.677	Indole And Its Derivatives	"153-98-0"	152600	116800	3402000	2761000	414600	139400	88740	157700	92400	101700	66510	55930	12.4097	3.63339	0.0457256	0.916667	1.82478	up

## Sheet: Table S4b
MapID	MapTitle	Pvalue	x	y	n	N	EnrichDirect	MetaIDs	kegg_cpd_id
map00472	D-Arginine and D-ornithine metabolism	0.0136949	2	2	29	244	Over	L-Ornithine, L-Arginine	cpd:C00077,cpd:C00062
map00970	Aminoacyl-tRNA biosynthesis	0.0370828	5	17	29	244	Over	L-Leucine, L-Lysine, L-Aspartic acid, L-Arginine, L-Cysteine	cpd:C00123,cpd:C00047,cpd:C00049,cpd:C00062,cpd:C00097
map00220	Arginine biosynthesis	0.0562548	3	8	29	244	Over	L-Ornithine, L-Aspartic acid, L-Arginine	cpd:C00077,cpd:C00049,cpd:C00062
map00280	Valine, leucine and isoleucine degradation	0.0704405	2	4	29	244	Over	TPP, L-Leucine	cpd:C00068,cpd:C00123
map01040	Biosynthesis of unsaturated fatty acids	0.0704405	2	4	29	244	Over	Hexadecanoic acid, Linoleic acid	cpd:C00249,cpd:C01595
map00410	beta-Alanine metabolism	0.0776577	3	9	29	244	Over	Carnosine, Spermine, L-Aspartic acid	cpd:C00386,cpd:C00750,cpd:C00049
map00062	Fatty acid elongation	0.118852	1	1	29	244	Over	Hexadecanoic acid	cpd:C00249
map04744	Phototransduction	0.118852	1	1	29	244	Over	Guanosine monophosphate	cpd:C00144
map05132	Salmonella infection	0.118852	1	1	29	244	Over	L-Arginine	cpd:C00062
map01100	Metabolic pathways	0.176856	25	181	29	244	Over	Hexadecanedioate, TPP, Hexadecanoic acid, Linoleic acid, CDP, UDP-galactose, 5-Aminolevulinate, Guanosine monophosphate, Uridine, Xanthosine, D-Ala-D-Ala, Carnosine, Nicotinic Acid, Nicotinamide, Picolinic acid, Levodopa, L-Leucine, L-Ornithine, Spermine, L-Lysine, 6-Aminohexanoate, L-Aspartic acid, L-Arginine, L-Cysteine, L-Malate	cpd:C19615,cpd:C00068,cpd:C00249,cpd:C01595,cpd:C00112,cpd:C00052,cpd:C00430,cpd:C00144,cpd:C00299,cpd:C01762,cpd:C00993,cpd:C00386,cpd:C00253,cpd:C00153,cpd:C10164,cpd:C00355,cpd:C00123,cpd:C00077,cpd:C00750,cpd:C00047,cpd:C02378,cpd:C00049,cpd:C00062,cpd:C00097,cpd:C00149
map00760	Nicotinate and nicotinamide metabolism	0.190312	3	13	29	244	Over	Nicotinic Acid, Nicotinamide, L-Aspartic acid	cpd:C00253,cpd:C00153,cpd:C00049
map00770	Pantothenate and CoA biosynthesis	0.196563	2	7	29	244	Over	L-Aspartic acid, L-Cysteine	cpd:C00049,cpd:C00097
map02010	ABC transporters	0.209646	5	26	29	244	Over	5-Aminolevulinate, L-Leucine, L-Ornithine, L-Lysine, L-Arginine	cpd:C00430,cpd:C00123,cpd:C00077,cpd:C00047,cpd:C00062
map00480	Glutathione metabolism	0.223309	3	14	29	244	Over	L-Ornithine, Spermine, L-Cysteine	cpd:C00077,cpd:C00750,cpd:C00097
map01210	2-Oxocarboxylic acid metabolism	0.223309	3	14	29	244	Over	L-Leucine, L-Ornithine, L-Lysine	cpd:C00123,cpd:C00077,cpd:C00047
map00232	Caffeine metabolism	0.22401	1	2	29	244	Over	Xanthosine	cpd:C01762
map00591	Linoleic acid metabolism	0.22401	1	2	29	244	Over	Linoleic acid	cpd:C01595
map00983	Drug metabolism - other enzymes	0.22401	1	2	29	244	Over	Isonicotinic acid	cpd:C07446
map01212	Fatty acid metabolism	0.22401	1	2	29	244	Over	Hexadecanoic acid	cpd:C00249
map04150	mTOR signaling pathway	0.22401	1	2	29	244	Over	L-Leucine	cpd:C00123
map00730	Thiamine metabolism	0.243332	2	8	29	244	Over	TPP, L-Cysteine	cpd:C00068,cpd:C00097
map00330	Arginine and proline metabolism	0.271875	4	20	29	244	Over	L-Ornithine, Spermine, trans-3-Hydroxy-L-proline, L-Arginine	cpd:C00077,cpd:C00750,cpd:C05147,cpd:C00062
map00020	Citrate cycle (TCA cycle)	0.290667	2	9	29	244	Over	TPP, L-Malate	cpd:C00068,cpd:C00149
map00620	Pyruvate metabolism	0.290667	2	9	29	244	Over	TPP, L-Malate	cpd:C00068,cpd:C00149
map00071	Fatty acid degradation	0.317001	1	3	29	244	Over	Hexadecanoic acid	cpd:C00249
map00780	Biotin metabolism	0.317001	1	3	29	244	Over	L-Lysine	cpd:C00047
map00290	Valine, leucine and isoleucine biosynthesis	0.399187	1	4	29	244	Over	L-Leucine	cpd:C00123
map04122	Sulfur relay system	0.399187	1	4	29	244	Over	L-Cysteine	cpd:C00097
map00260	Glycine, serine and threonine metabolism	0.457015	3	18	29	244	Over	5-Aminolevulinate, L-Aspartic acid, L-Cysteine	cpd:C00430,cpd:C00049,cpd:C00097
map00061	Fatty acid biosynthesis	0.471785	1	5	29	244	Over	Hexadecanoic acid	cpd:C00249
map00860	Porphyrin and chlorophyll metabolism	0.471785	1	5	29	244	Over	5-Aminolevulinate	cpd:C00430
map00920	Sulfur metabolism	0.471785	1	5	29	244	Over	L-Cysteine	cpd:C00097
map04216	Ferroptosis	0.471785	1	5	29	244	Over	L-Cysteine	cpd:C00097
map01230	Biosynthesis of amino acids	0.580508	5	35	29	244	Over	L-Leucine, L-Ornithine, L-Lysine, L-Arginine, L-Cysteine	cpd:C00123,cpd:C00077,cpd:C00047,cpd:C00062,cpd:C00097
map00010	Glycolysis / Gluconeogenesis	0.592431	1	7	29	244	Over	TPP	cpd:C00068
map00640	Propanoate metabolism	0.592431	1	7	29	244	Over	TPP	cpd:C00068
map00380	Tryptophan metabolism	0.625071	2	11	29	244	Over	Picolinic acid, Indole-3-acetamide	cpd:C10164,cpd:C02693
map00340	Histidine metabolism	0.657201	2	13	29	244	Over	Carnosine, L-Aspartic acid	cpd:C00386,cpd:C00049
map00230	Purine metabolism	0.742729	3	23	29	244	Over	Guanosine monophosphate, Xanthosine, ADP-ribose	cpd:C00144,cpd:C01762,cpd:C00301
map00240	Pyrimidine metabolism	1	2	16	29	244	Over	CDP, Uridine	cpd:C00112,cpd:C00299
