# Supplementary material for: Integrated multi-omic data reveal the potential molecular mechanisms of the nutrition and flavor in Liancheng white duck meat
Source: Front Genet. 2022 Aug 15;13:939585. doi: 10.3389/fgene.2022.939585 (PMC9421069; doi:10.3389/fgene.2022.939585)
Supplement: Supplementary file 4 [file Table1.XLSX]

## Sheet: Table S1a
Sample	Raw Base(bp)	Clean Base(bp)	Effective Rate(%)	Error Rate(%)	Q20(%)	Q30(%)	GC Content(%)
L1	36501288000	36393548400	99.7	0.04	97.41	91.53	42.18
L2	41257750800	41148741300	99.74	0.04	97.41	91.53	42.15
L3	37797505200	37787163000	99.97	0.06	97.45	91.69	42.19
L4	45592185900	45450320700	99.69	0.04	97.22	91.47	42.12
L5	38249836500	38239734300	99.97	0.06	96.99	90.73	42.14
L6	35687329500	35673176400	99.96	0.06	97.65	92.19	41.94
L7	40980470700	40859476200	99.7	0.04	96.92	90.3	42.19
L8	39198547200	39185806200	99.97	0.06	97.34	91.32	42.11
M1	42825854700	42813154800	99.97	0.06	96.89	90.49	42.15
M2	39930978900	39918138900	99.97	0.06	97.25	91.59	42.38
M3	42297441000	42272721900	99.94	0.06	97.08	91.03	43
M4	41114334300	41000532000	99.72	0.04	97.56	92.45	42.2
M5	37132663200	37124231100	99.98	0.06	96.88	90.51	42.11
M6	39866300100	39856781700	99.98	0.06	96.88	90.45	42.2
M7	38219743200	38107467600	99.71	0.04	96.83	90.23	42.11
M8	39239060100	39227207400	99.97	0.06	97.22	91.32	42.03

## Sheet: Table S1b
sample	library	raw_reads	clean_reads	clean_bases	error_rate	Q20	Q30	GC_pct
L1	FRAS202134316-1r	44553908	43012642	6.45G	0.02	98.04	94.54	50.16
L2	FRAS202134335-1r	46401254	45014336	6.75G	0.02	97.93	94.29	49.9
L3	FRAS202134318-1r	45507398	43604322	6.54G	0.02	97.98	94.43	50.21
M1	FRAS202134322-1r	43688872	41763272	6.26G	0.02	98.28	95.12	50.3
M2	FRAS202134323-1r	43332350	41527794	6.23G	0.02	97.98	94.35	50.26
M3	FRAS202134342-1r	41003792	39752646	5.96G	0.03	97.78	93.84	50.58
