# Supplementary material for: Integrated multi-omic data reveal the potential molecular mechanisms of the nutrition and flavor in Liancheng white duck meat
Source: Front Genet. 2022 Aug 15;13:939585. doi: 10.3389/fgene.2022.939585 (PMC9421069; doi:10.3389/fgene.2022.939585)
Supplement: Supplementary file 5 [file Table5.XLSX]

## Sheet: All
gene_id	gene_name	variable	rvalue	pvalue
ENSAPLG00000003834	POLR3E	Trimethylamine N-oxide	0.839231	0.0366924
ENSAPLG00000003834	POLR3E	Trimethyllysine	0.873753	0.0229014
ENSAPLG00000003834	POLR3E	L-Ornithine	0.820798	0.0452928
ENSAPLG00000003834	POLR3E	L-Arginine	0.835978	0.0381484
ENSAPLG00000003834	POLR3E	Indole-3-acetamide	0.834156	0.0389756
ENSAPLG00000013820	GPRC5B	Indole-3-acetamide	-0.828279	0.0417004
ENSAPLG00000013820	GPRC5B	Trimethylamine N-oxide	-0.85318	0.0307516
ENSAPLG00000013820	GPRC5B	Trimethyllysine	-0.865658	0.0258593
ENSAPLG00000013820	GPRC5B	L-Arginine	-0.836067	0.0381083
ENSAPLG00000013820	GPRC5B	L-Ornithine	-0.830305	0.0407511
ENSAPLG00000004451	RSL1D1	Trimethyllysine	0.841501	0.0356921
ENSAPLG00000029972	CDIP1	Homotaurine	-0.898637	0.014891
ENSAPLG00000029972	CDIP1	Indole-3-acetamide	-0.918113	0.00978363
ENSAPLG00000029972	CDIP1	Trimethyllysine	-0.958615	0.00253361
ENSAPLG00000029972	CDIP1	L-Arginine	-0.916014	0.0102843
ENSAPLG00000029972	CDIP1	Trimethylamine N-oxide	-0.938192	0.00561234
ENSAPLG00000002398	.	Indole-3-acetamide	-0.834823	0.0386719
ENSAPLG00000002398	.	L-Arginine	-0.838767	0.0368985
ENSAPLG00000002398	.	L-Ornithine	-0.885689	0.0188535
ENSAPLG00000002712	MSS51	L-Lysine	-0.818893	0.0462293
ENSAPLG00000020873	.	Serotonin hydrochloride	0.834762	0.0386994
ENSAPLG00000020873	.	Trimethyllysine	0.815156	0.0480929
ENSAPLG00000020873	.	Homotaurine	0.847584	0.0330754
ENSAPLG00000020873	.	L-Canavanine	0.835572	0.0383321
ENSAPLG00000026089	.	Serotonin hydrochloride	0.865012	0.0261029
ENSAPLG00000026089	.	Trimethylamine N-oxide	0.898512	0.0149272
ENSAPLG00000026089	.	Indole-3-acetamide	0.835639	0.0383019
ENSAPLG00000026089	.	Trimethyllysine	0.870471	0.02408
ENSAPLG00000026089	.	L-Canavanine	0.866842	0.0254161
ENSAPLG00000026089	.	L-Arginine	0.841842	0.0355427
ENSAPLG00000026089	.	Homotaurine	0.848195	0.032818
ENSAPLG00000008922	.	L-Ornithine	0.889608	0.0176071
ENSAPLG00000008922	.	L-Arginine	0.817248	0.0470455
ENSAPLG00000006268	TELO2	L-Arginine	0.878357	0.0212957
ENSAPLG00000006268	TELO2	Allantoin	0.87707	0.021739
ENSAPLG00000006268	TELO2	Indole-3-acetamide	0.86623	0.0256447
ENSAPLG00000006268	TELO2	L-Lysine	0.904713	0.0131868
ENSAPLG00000006268	TELO2	L-Ornithine	0.970142	0.00132393
ENSAPLG00000006268	TELO2	Deoxyribose 5-Phosphate	0.970549	0.00128823
ENSAPLG00000006268	TELO2	Guanosine monophosphate	0.899485	0.0146471
ENSAPLG00000006268	TELO2	Isobutyrylglycine	0.832171	0.0398861
ENSAPLG00000011858	JPT2	L-Ornithine	-0.825749	0.0428998
ENSAPLG00000011858	JPT2	Indole-3-acetamide	-0.880178	0.0206759
ENSAPLG00000011858	JPT2	Trimethylamine N-oxide	-0.828579	0.0415593
ENSAPLG00000011858	JPT2	L-Arginine	-0.860743	0.0277386
ENSAPLG00000011858	JPT2	Trimethyllysine	-0.882159	0.0200115
ENSAPLG00000026317	CARHSP1	Trimethyllysine	-0.92588	0.00803699
ENSAPLG00000026317	CARHSP1	Indole-3-acetamide	-0.9443	0.00456735
ENSAPLG00000026317	CARHSP1	Homotaurine	-0.819795	0.0457848
ENSAPLG00000026317	CARHSP1	Trimethylamine N-oxide	-0.909197	0.0119934
ENSAPLG00000026317	CARHSP1	L-Ornithine	-0.887456	0.0182866
ENSAPLG00000026317	CARHSP1	L-Arginine	-0.933741	0.00643988
ENSAPLG00000015595	C16orf72	Homotaurine	0.934645	0.00626739
ENSAPLG00000015595	C16orf72	Trimethyllysine	0.864699	0.026221
ENSAPLG00000000413	.	Indole-3-acetamide	0.969159	0.00141204
ENSAPLG00000000413	.	Trimethyllysine	0.919782	0.00939432
ENSAPLG00000000413	.	L-Ornithine	0.865254	0.0260116
ENSAPLG00000000413	.	Homotaurine	0.876253	0.0220224
ENSAPLG00000000413	.	L-Arginine	0.960615	0.00229627
ENSAPLG00000000413	.	Trimethylamine N-oxide	0.932563	0.00666827
ENSAPLG00000014729	ULK1	L-Ornithine	0.886527	0.0185837
ENSAPLG00000014729	ULK1	CDP	0.860923	0.0276687
ENSAPLG00000014729	ULK1	L-Lysine	0.939067	0.00545618
ENSAPLG00000014729	ULK1	Deoxyribose 5-Phosphate	0.835304	0.0384533
ENSAPLG00000001340	NOC4L	L-Arginine	0.909836	0.0118279
ENSAPLG00000001340	NOC4L	Trimethyllysine	0.940637	0.00518129
ENSAPLG00000001340	NOC4L	Serotonin hydrochloride	0.853904	0.0304569
ENSAPLG00000001340	NOC4L	Indole-3-acetamide	0.910709	0.0116033
ENSAPLG00000001340	NOC4L	Trimethylamine N-oxide	0.958867	0.00250315
ENSAPLG00000001340	NOC4L	Homotaurine	0.881569	0.0202083
ENSAPLG00000001340	NOC4L	L-Canavanine	0.856328	0.0294795
ENSAPLG00000016224	.	L-Lysine	0.872329	0.0234093
ENSAPLG00000016224	.	Indole-3-acetamide	0.856252	0.0295101
ENSAPLG00000016224	.	Allantoin	0.874704	0.022565
ENSAPLG00000016224	.	Trimethylamine N-oxide	0.830978	0.0404384
ENSAPLG00000016224	.	L-Arginine	0.887424	0.0182966
ENSAPLG00000016224	.	Isobutyrylglycine	0.821028	0.0451803
ENSAPLG00000016224	.	L-Ornithine	0.97929	0.000638934
ENSAPLG00000016224	.	Deoxyribose 5-Phosphate	0.879963	0.0207485
ENSAPLG00000016224	.	5-Hydroxylysine	0.845682	0.0338835
ENSAPLG00000003494	UFD1	Homotaurine	-0.913907	0.010799
ENSAPLG00000003494	UFD1	Trimethyllysine	-0.848561	0.0326642
ENSAPLG00000004894	YDJC	Trimethyllysine	0.848346	0.0327546
ENSAPLG00000004894	YDJC	Homotaurine	0.893656	0.0163623
ENSAPLG00000005725	.	Indole-3-acetamide	-0.909305	0.0119654
ENSAPLG00000005725	.	Trimethyllysine	-0.886284	0.0186616
ENSAPLG00000005725	.	Trimethylamine N-oxide	-0.915439	0.0104235
ENSAPLG00000005725	.	L-Arginine	-0.913382	0.0109292
ENSAPLG00000005725	.	Homotaurine	-0.876396	0.0219726
ENSAPLG00000023690	VPS37B	Indole-3-acetamide	0.878029	0.021408
ENSAPLG00000023690	VPS37B	L-Lysine	0.832905	0.0395482
ENSAPLG00000023690	VPS37B	L-Ornithine	0.929354	0.00731003
ENSAPLG00000023690	VPS37B	5-Hydroxylysine	0.870412	0.0241015
ENSAPLG00000023690	VPS37B	Allantoin	0.87292	0.0231978
ENSAPLG00000023690	VPS37B	L-Arginine	0.909223	0.0119868
ENSAPLG00000023690	VPS37B	Trimethylamine N-oxide	0.899301	0.0146998
ENSAPLG00000023690	VPS37B	Xanthosine	0.895335	0.015859
ENSAPLG00000030502	.	Homotaurine	-0.87869	0.0211817
ENSAPLG00000030502	.	Trimethyllysine	-0.843877	0.0346591
ENSAPLG00000008475	NAA25	Indole-3-acetamide	0.841844	0.0355418
ENSAPLG00000008475	NAA25	Trimethyllysine	0.83796	0.0372582
ENSAPLG00000008475	NAA25	L-Arginine	0.856006	0.0296087
ENSAPLG00000008475	NAA25	L-Ornithine	0.875351	0.0223378
ENSAPLG00000008475	NAA25	Trimethylamine N-oxide	0.852971	0.0308371
ENSAPLG00000006006	GIT2	L-Lysine	0.9346	0.00627594
ENSAPLG00000006006	GIT2	L-Ornithine	0.926853	0.00783004
ENSAPLG00000006006	GIT2	Deoxyribose 5-Phosphate	0.970521	0.00129067
ENSAPLG00000006006	GIT2	Allantoin	0.88894	0.0178167
ENSAPLG00000006006	GIT2	CDP	0.905048	0.0130959
ENSAPLG00000006006	GIT2	Guanosine monophosphate	0.868613	0.0247598
ENSAPLG00000006006	GIT2	5-Hydroxylysine	-0.863061	0.0268443
ENSAPLG00000006006	GIT2	L-Lysine	-0.953907	0.00313792
ENSAPLG00000006006	GIT2	Allantoin	-0.860025	0.0280181
ENSAPLG00000006006	GIT2	Deoxyribose 5-Phosphate	-0.881995	0.020066
ENSAPLG00000006006	GIT2	CDP	-0.902572	0.0137759
ENSAPLG00000006006	GIT2	L-Ornithine	-0.932754	0.00663101
ENSAPLG00000018788	MYO18B	Indole-3-acetamide	-0.914169	0.0107344
ENSAPLG00000018788	MYO18B	L-Lysine	-0.83277	0.0396105
ENSAPLG00000018788	MYO18B	Trimethyllysine	-0.885321	0.018973
ENSAPLG00000018788	MYO18B	L-Ornithine	-0.905898	0.0128662
ENSAPLG00000018788	MYO18B	L-Arginine	-0.908882	0.0120755
ENSAPLG00000018788	MYO18B	Trimethylamine N-oxide	-0.87498	0.0224678
ENSAPLG00000018788	MYO18B	L-Lysine	-0.83257	0.0397023
ENSAPLG00000018788	MYO18B	Trimethyllysine	-0.840021	0.0363426
ENSAPLG00000018788	MYO18B	Indole-3-acetamide	-0.888105	0.0180802
ENSAPLG00000018788	MYO18B	L-Ornithine	-0.907127	0.0125375
ENSAPLG00000018788	MYO18B	L-Arginine	-0.882952	0.0197486
ENSAPLG00000018788	MYO18B	Trimethylamine N-oxide	-0.83223	0.0398591
ENSAPLG00000026711	.	Indole-3-acetamide	-0.822861	0.0442883
ENSAPLG00000026711	.	L-Ornithine	-0.830928	0.0404614
ENSAPLG00000017738	SRRD	Homotaurine	0.865177	0.0260406
ENSAPLG00000017738	SRRD	Trimethyllysine	0.884809	0.0191392
ENSAPLG00000017738	SRRD	L-Arginine	0.885452	0.0189304
ENSAPLG00000017738	SRRD	Indole-3-acetamide	0.877242	0.0216792
ENSAPLG00000017738	SRRD	Trimethylamine N-oxide	0.910817	0.0115758
ENSAPLG00000010617	CCDC117	Homotaurine	0.812657	0.0493587
ENSAPLG00000000622	.	Homotaurine	-0.846353	0.0335975
ENSAPLG00000005335	ZMYND19	Homotaurine	0.83141	0.0402378
ENSAPLG00000014308	PRRC2B	L-Ornithine	0.83946	0.0365908
ENSAPLG00000008242	PTGES	L-Arginine	-0.823798	0.0438354
ENSAPLG00000008242	PTGES	Indole-3-acetamide	-0.829978	0.0409039
ENSAPLG00000008242	PTGES	Homotaurine	-0.881937	0.0200856
ENSAPLG00000007140	.	Homotaurine	-0.902166	0.0138891
ENSAPLG00000016367	ODF2	Trimethylamine N-oxide	-0.850884	0.0316954
ENSAPLG00000016367	ODF2	Indole-3-acetamide	-0.842392	0.0353031
ENSAPLG00000016367	ODF2	L-Arginine	-0.869266	0.02452
ENSAPLG00000016367	ODF2	L-Ornithine	-0.855302	0.0298914
ENSAPLG00000014313	PTGS1	Indole-3-acetamide	-0.813736	0.0488103
ENSAPLG00000014313	PTGS1	Trimethyllysine	-0.863844	0.0265458
ENSAPLG00000014313	PTGS1	Homotaurine	-0.948274	0.00394411
ENSAPLG00000006049	CYP2D6	Homotaurine	-0.859495	0.0282255
ENSAPLG00000013659	MYH2	5-Hydroxylysine	-0.893464	0.0164204
ENSAPLG00000005481	.	L-Arginine	-0.90249	0.0137987
ENSAPLG00000005481	.	Trimethylamine N-oxide	-0.854565	0.0301889
ENSAPLG00000005481	.	L-Ornithine	-0.939908	0.005308
ENSAPLG00000005481	.	Indole-3-acetamide	-0.902641	0.0137569
ENSAPLG00000005481	.	Trimethyllysine	-0.837056	0.0376628
ENSAPLG00000005481	.	L-Lysine	-0.900103	0.0144706
ENSAPLG00000006788	.	Homotaurine	-0.81666	0.0473388
ENSAPLG00000024769	SLC25A19	5-Hydroxylysine	0.829358	0.0411936
ENSAPLG00000024769	SLC25A19	L-Lysine	0.931986	0.00678153
ENSAPLG00000024769	SLC25A19	Allantoin	0.837477	0.0374741
ENSAPLG00000024769	SLC25A19	L-Ornithine	0.927038	0.00779099
ENSAPLG00000024769	SLC25A19	CDP	0.888925	0.0178212
ENSAPLG00000024769	SLC25A19	Deoxyribose 5-Phosphate	0.894519	0.0161026
ENSAPLG00000003482	UTP18	L-Ornithine	0.830596	0.0406158
ENSAPLG00000030399	GNA13	Homotaurine	0.814088	0.0486321
ENSAPLG00000030399	GNA13	Trimethylamine N-oxide	0.865617	0.0258747
ENSAPLG00000030399	GNA13	Trimethyllysine	0.888037	0.018102
ENSAPLG00000014755	PCYT2	L-Arginine	0.933874	0.00641436
ENSAPLG00000014755	PCYT2	L-Ornithine	0.898494	0.0149324
ENSAPLG00000014755	PCYT2	Xanthosine	0.91378	0.0108303
ENSAPLG00000014755	PCYT2	Indole-3-acetamide	0.907438	0.012455
ENSAPLG00000014755	PCYT2	Allantoin	0.835293	0.0384583
ENSAPLG00000014755	PCYT2	Trimethylamine N-oxide	0.936562	0.00590887
ENSAPLG00000004860	SLC16A3	L-Ornithine	-0.900379	0.0143922
ENSAPLG00000004860	SLC16A3	Indole-3-acetamide	-0.890735	0.0172562
ENSAPLG00000004860	SLC16A3	L-Arginine	-0.898782	0.0148492
ENSAPLG00000004860	SLC16A3	Trimethylamine N-oxide	-0.896476	0.0155212
ENSAPLG00000004860	SLC16A3	Trimethyllysine	-0.883009	0.0197296
ENSAPLG00000004860	SLC16A3	L-Lysine	-0.836278	0.0380131
ENSAPLG00000009608	ASB10	Indole-3-acetamide	-0.890587	0.0173018
ENSAPLG00000009608	ASB10	L-Arginine	-0.887409	0.0183016
ENSAPLG00000009608	ASB10	L-Ornithine	-0.873833	0.022873
ENSAPLG00000009608	ASB10	Guanosine monophosphate	-0.843273	0.0349203
ENSAPLG00000009608	ASB10	Deoxyribose 5-Phosphate	-0.865835	0.0257927
ENSAPLG00000005280	ALS2CL	L-Lysine	-0.897547	0.0152072
ENSAPLG00000005280	ALS2CL	Trimethyllysine	-0.879278	0.0209811
ENSAPLG00000005280	ALS2CL	L-Arginine	-0.921261	0.00905558
ENSAPLG00000005280	ALS2CL	Indole-3-acetamide	-0.916449	0.0101796
ENSAPLG00000005280	ALS2CL	Allantoin	-0.820854	0.0452654
ENSAPLG00000005280	ALS2CL	Trimethylamine N-oxide	-0.919834	0.00938229
ENSAPLG00000005280	ALS2CL	L-Ornithine	-0.899515	0.0146385
ENSAPLG00000005482	CCDC12	L-Ornithine	0.890916	0.0171998
ENSAPLG00000005482	CCDC12	L-Lysine	0.886748	0.0185127
ENSAPLG00000014937	SMARCC1	L-Ornithine	-0.879754	0.0208193
ENSAPLG00000028437	.	Indole-3-acetamide	0.828925	0.0413966
ENSAPLG00000028437	.	Trimethylamine N-oxide	0.902932	0.013676
ENSAPLG00000028437	.	Serotonin hydrochloride	0.847121	0.0332713
ENSAPLG00000028437	.	Trimethyllysine	0.891599	0.0169892
ENSAPLG00000028437	.	L-Arginine	0.834872	0.0386496
ENSAPLG00000028437	.	L-Canavanine	0.848275	0.0327843
ENSAPLG00000028437	.	Homotaurine	0.852229	0.0311411
ENSAPLG00000028437	.	Homotaurine	-0.859013	0.0284149
ENSAPLG00000028437	.	Homotaurine	0.843571	0.0347912
ENSAPLG00000028437	.	L-Arginine	0.869286	0.0245127
ENSAPLG00000028437	.	Trimethyllysine	0.849416	0.032306
ENSAPLG00000028437	.	Indole-3-acetamide	0.86059	0.0277979
ENSAPLG00000028437	.	Trimethylamine N-oxide	0.894256	0.0161816
ENSAPLG00000019155	.	Indole-3-acetamide	-0.858703	0.0285368
ENSAPLG00000019155	.	Homotaurine	-0.86051	0.027829
ENSAPLG00000019155	.	L-Ornithine	-0.818345	0.0465005
ENSAPLG00000019155	.	Trimethylamine N-oxide	-0.825858	0.0428477
ENSAPLG00000019155	.	Trimethyllysine	-0.858751	0.0285177
ENSAPLG00000019155	.	L-Arginine	-0.853032	0.0308123
ENSAPLG00000013163	HHATL	Indole-3-acetamide	-0.908637	0.0121394
ENSAPLG00000013163	HHATL	Trimethyllysine	-0.956512	0.00279572
ENSAPLG00000013163	HHATL	Homotaurine	-0.855498	0.0298125
ENSAPLG00000013163	HHATL	Trimethylamine N-oxide	-0.897825	0.0151262
ENSAPLG00000013163	HHATL	L-Arginine	-0.890596	0.0172991
ENSAPLG00000012893	KLHL40	Trimethylamine N-oxide	0.912317	0.0111953
ENSAPLG00000012893	KLHL40	Indole-3-acetamide	0.862894	0.0269085
ENSAPLG00000012893	KLHL40	Trimethyllysine	0.916306	0.0102138
ENSAPLG00000012893	KLHL40	L-Arginine	0.870516	0.0240635
ENSAPLG00000012893	KLHL40	Homotaurine	0.848719	0.0325979
ENSAPLG00000000980	.	Homotaurine	0.856752	0.0293101
ENSAPLG00000000980	.	L-Ornithine	0.817305	0.0470173
ENSAPLG00000000980	.	Indole-3-acetamide	0.893251	0.0164848
ENSAPLG00000000980	.	L-Arginine	0.896735	0.015445
ENSAPLG00000000980	.	Homotaurine	0.8774	0.0216247
ENSAPLG00000000980	.	Trimethylamine N-oxide	0.905242	0.0130431
ENSAPLG00000000980	.	Trimethyllysine	0.909784	0.0118412
ENSAPLG00000000980	.	L-Ornithine	0.883417	0.019595
ENSAPLG00000022733	RHEB	L-Lysine	0.899998	0.0145007
ENSAPLG00000022733	RHEB	L-Ornithine	0.932385	0.00670314
ENSAPLG00000022733	RHEB	Deoxyribose 5-Phosphate	0.862686	0.026988
ENSAPLG00000007387	RBM33	L-Ornithine	0.889309	0.0177005
ENSAPLG00000007387	RBM33	L-Arginine	0.922272	0.00882763
ENSAPLG00000007387	RBM33	Homotaurine	0.831693	0.0401071
ENSAPLG00000007387	RBM33	Indole-3-acetamide	0.924414	0.00835399
ENSAPLG00000007387	RBM33	Trimethylamine N-oxide	0.878482	0.0212528
ENSAPLG00000007387	RBM33	Trimethyllysine	0.863937	0.0265102
ENSAPLG00000005259	DNAJB6	L-Ornithine	0.835673	0.0382863
ENSAPLG00000014371	ESYT2	L-Ornithine	-0.877838	0.0214737
ENSAPLG00000014371	ESYT2	Indole-3-acetamide	-0.851015	0.0316414
ENSAPLG00000014371	ESYT2	L-Arginine	-0.848585	0.0326542
ENSAPLG00000013603	.	Trimethyllysine	0.958534	0.0025435
ENSAPLG00000013603	.	Indole-3-acetamide	0.945873	0.00431526
ENSAPLG00000013603	.	L-Ornithine	0.867476	0.02518
ENSAPLG00000013603	.	Homotaurine	0.828465	0.0416127
ENSAPLG00000013603	.	Trimethylamine N-oxide	0.963608	0.00196246
ENSAPLG00000013603	.	L-Arginine	0.947222	0.00410476
ENSAPLG00000013843	CREM	L-Ornithine	0.911572	0.0113834
ENSAPLG00000013843	CREM	L-Lysine	0.856146	0.0295524
ENSAPLG00000013843	CREM	L-Ornithine	0.852967	0.0308386
ENSAPLG00000003623	NRP1	L-Ornithine	-0.864425	0.026325
ENSAPLG00000003623	NRP1	Indole-3-acetamide	-0.881996	0.0200658
ENSAPLG00000003623	NRP1	Homotaurine	-0.828101	0.0417843
ENSAPLG00000003623	NRP1	Trimethyllysine	-0.852602	0.030988
ENSAPLG00000003623	NRP1	L-Arginine	-0.885299	0.0189799
ENSAPLG00000003623	NRP1	Trimethylamine N-oxide	-0.8569	0.0292513
ENSAPLG00000007479	ZNF438	L-Ornithine	0.880231	0.0206578
ENSAPLG00000007479	ZNF438	Homotaurine	0.845464	0.0339769
ENSAPLG00000007479	ZNF438	Indole-3-acetamide	0.921631	0.00897187
ENSAPLG00000007479	ZNF438	Trimethyllysine	0.91294	0.0110391
ENSAPLG00000007479	ZNF438	L-Arginine	0.923689	0.00851287
ENSAPLG00000007479	ZNF438	Trimethylamine N-oxide	0.91339	0.0109271
ENSAPLG00000009795	MPP7	CDP	0.906935	0.0125887
ENSAPLG00000009795	MPP7	5-Hydroxylysine	0.823549	0.0439557
ENSAPLG00000009795	MPP7	L-Lysine	0.939674	0.00534912
ENSAPLG00000009795	MPP7	L-Ornithine	0.915952	0.0102992
ENSAPLG00000009795	MPP7	Allantoin	0.847658	0.0330443
ENSAPLG00000009795	MPP7	Deoxyribose 5-Phosphate	0.907631	0.0124039
ENSAPLG00000010674	MKX	Homotaurine	0.849554	0.0322484
ENSAPLG00000010942	HACD1	L-Lysine	-0.861514	0.0274397
ENSAPLG00000010942	HACD1	L-Ornithine	-0.820147	0.0456117
ENSAPLG00000009583	VPS50	L-Arginine	0.938958	0.00547541
ENSAPLG00000009583	VPS50	L-Ornithine	0.850515	0.0318487
ENSAPLG00000009583	VPS50	Indole-3-acetamide	0.940926	0.00513152
ENSAPLG00000009583	VPS50	Homotaurine	0.893897	0.0162897
ENSAPLG00000009583	VPS50	Trimethyllysine	0.934794	0.0062392
ENSAPLG00000009583	VPS50	Trimethylamine N-oxide	0.934225	0.00634731
ENSAPLG00000010896	.	Trimethyllysine	-0.860141	0.0279729
ENSAPLG00000010896	.	Homotaurine	-0.901912	0.01396
ENSAPLG00000010896	.	Trimethylamine N-oxide	-0.819987	0.0456906
ENSAPLG00000015463	.	Indole-3-acetamide	-0.873649	0.0229382
ENSAPLG00000015463	.	L-Arginine	-0.891448	0.0170356
ENSAPLG00000015463	.	L-Ornithine	-0.915291	0.0104595
ENSAPLG00000015463	.	Trimethylamine N-oxide	-0.862881	0.0269134
ENSAPLG00000009768	HDAC9	L-Ornithine	0.89432	0.0161623
ENSAPLG00000009768	HDAC9	Trimethyllysine	0.862879	0.026914
ENSAPLG00000009768	HDAC9	Trimethylamine N-oxide	0.968559	0.00146729
ENSAPLG00000009768	HDAC9	L-Arginine	0.968551	0.00146797
ENSAPLG00000009768	HDAC9	Indole-3-acetamide	0.951109	0.00352705
ENSAPLG00000009768	HDAC9	Xanthosine	0.883277	0.0196412
ENSAPLG00000011904	SNX10	5-Hydroxylysine	0.844288	0.0344815
ENSAPLG00000011904	SNX10	L-Lysine	0.936757	0.00587309
ENSAPLG00000011904	SNX10	CDP	0.907168	0.0125267
ENSAPLG00000010659	TAX1BP1	L-Lysine	0.928954	0.00739198
ENSAPLG00000010659	TAX1BP1	Xanthosine	0.834341	0.0388913
ENSAPLG00000010659	TAX1BP1	Allantoin	0.96881	0.00144406
ENSAPLG00000010659	TAX1BP1	Deoxyribose 5-Phosphate	0.872822	0.0232329
ENSAPLG00000010659	TAX1BP1	CDP	0.946203	0.00426329
ENSAPLG00000010659	TAX1BP1	L-Ornithine	0.903625	0.0134846
ENSAPLG00000010659	TAX1BP1	5-Hydroxylysine	0.974773	0.000946605
ENSAPLG00000010659	TAX1BP1	Isobutyrylglycine	0.851375	0.0314927
ENSAPLG00000008060	OXSM	L-Ornithine	-0.86559	0.0258849
ENSAPLG00000008060	OXSM	Indole-3-acetamide	-0.841702	0.0356039
ENSAPLG00000008060	OXSM	Guanosine monophosphate	-0.817975	0.0466842
ENSAPLG00000008060	OXSM	L-Arginine	-0.847614	0.0330629
ENSAPLG00000008060	OXSM	Deoxyribose 5-Phosphate	-0.853279	0.0307113
ENSAPLG00000008060	OXSM	Allantoin	-0.939005	0.00546714
ENSAPLG00000008060	OXSM	L-Lysine	-0.927852	0.00762031
ENSAPLG00000010014	CMTM7	Homotaurine	-0.95986	0.00238448
ENSAPLG00000007890	ABHD5	L-Lysine	0.89714	0.0153261
ENSAPLG00000007890	ABHD5	CDP	0.827736	0.0419564
ENSAPLG00000007890	ABHD5	L-Ornithine	0.879657	0.0208522
ENSAPLG00000007890	ABHD5	Deoxyribose 5-Phosphate	0.819294	0.0460313
ENSAPLG00000029228	CLEC3B	Trimethyllysine	-0.843169	0.0349654
ENSAPLG00000029228	CLEC3B	Homotaurine	-0.94257	0.00485262
ENSAPLG00000010739	ALDH5A1	L-Ornithine	0.884085	0.0193758
ENSAPLG00000025350	MRS2	Allantoin	0.859923	0.0280582
ENSAPLG00000025350	MRS2	Deoxyribose 5-Phosphate	0.879539	0.0208921
ENSAPLG00000025350	MRS2	L-Arginine	0.927884	0.00761359
ENSAPLG00000025350	MRS2	L-Lysine	0.923365	0.00858433
ENSAPLG00000025350	MRS2	L-Ornithine	0.994346	4.78641e-05
ENSAPLG00000025350	MRS2	Indole-3-acetamide	0.911635	0.0113676
ENSAPLG00000025350	MRS2	Trimethylamine N-oxide	0.872133	0.0234795
ENSAPLG00000005452	.	L-Arginine	-0.901677	0.0140257
ENSAPLG00000005452	.	Indole-3-acetamide	-0.884329	0.0192958
ENSAPLG00000005452	.	Trimethyllysine	-0.881877	0.0201054
ENSAPLG00000005452	.	L-Ornithine	-0.853255	0.0307211
ENSAPLG00000005452	.	Trimethylamine N-oxide	-0.933002	0.00658279
ENSAPLG00000010543	EZH2	5-Hydroxylysine	0.831847	0.0400358
ENSAPLG00000010543	EZH2	L-Lysine	0.908794	0.0120984
ENSAPLG00000010543	EZH2	L-Ornithine	0.895518	0.0158044
ENSAPLG00000022687	.	5-Hydroxylysine	0.874914	0.0224912
ENSAPLG00000022687	.	L-Lysine	0.87613	0.0220652
ENSAPLG00000022687	.	L-Ornithine	0.869355	0.0244873
ENSAPLG00000005152	VPS41	Indole-3-acetamide	-0.942156	0.00492217
ENSAPLG00000005152	VPS41	L-Ornithine	-0.856917	0.0292443
ENSAPLG00000005152	VPS41	L-Arginine	-0.932679	0.00664568
ENSAPLG00000005152	VPS41	Homotaurine	-0.87845	0.0212638
ENSAPLG00000005152	VPS41	Trimethyllysine	-0.953013	0.0032598
ENSAPLG00000005152	VPS41	Trimethylamine N-oxide	-0.925567	0.00810418
ENSAPLG00000028650	.	Indole-3-acetamide	0.816939	0.0471997
ENSAPLG00000028650	.	Trimethyllysine	0.899407	0.0146696
ENSAPLG00000028650	.	Homotaurine	0.967957	0.00152363
ENSAPLG00000028650	.	Trimethylamine N-oxide	0.832192	0.0398766
ENSAPLG00000012713	HIVEP1	Homotaurine	0.945202	0.00442195
ENSAPLG00000012713	HIVEP1	Trimethyllysine	0.91095	0.0115418
ENSAPLG00000029535	.	Indole-3-acetamide	0.815009	0.0481672
ENSAPLG00000029535	.	Homotaurine	0.862138	0.0271988
ENSAPLG00000029535	.	L-Arginine	0.818873	0.0462395
ENSAPLG00000029535	.	Trimethyllysine	0.889733	0.0175678
ENSAPLG00000029535	.	Trimethylamine N-oxide	0.855124	0.0299633
ENSAPLG00000017452	.	Indole-3-acetamide	-0.890396	0.0173611
ENSAPLG00000017452	.	Trimethylamine N-oxide	-0.910463	0.0116663
ENSAPLG00000017452	.	L-Arginine	-0.898999	0.0147867
ENSAPLG00000017452	.	Homotaurine	-0.832818	0.0395883
ENSAPLG00000017452	.	Trimethyllysine	-0.902382	0.0138288
ENSAPLG00000017452	.	L-Ornithine	-0.842457	0.0352748
ENSAPLG00000021904	.	L-Lysine	-0.88574	0.0188371
ENSAPLG00000021904	.	Indole-3-acetamide	-0.878116	0.0213783
ENSAPLG00000021904	.	Trimethyllysine	-0.819189	0.0460833
ENSAPLG00000021904	.	L-Arginine	-0.886055	0.0187356
ENSAPLG00000021904	.	L-Ornithine	-0.943033	0.00477549
ENSAPLG00000021904	.	Trimethylamine N-oxide	-0.84562	0.0339099
ENSAPLG00000006461	ANKH	5-Hydroxylysine	0.814657	0.0483447
ENSAPLG00000006461	ANKH	Deoxyribose 5-Phosphate	0.898632	0.0148924
ENSAPLG00000006461	ANKH	L-Lysine	0.979757	0.000610509
ENSAPLG00000006461	ANKH	CDP	0.840103	0.0363067
ENSAPLG00000006461	ANKH	Indole-3-acetamide	0.839225	0.036695
ENSAPLG00000006461	ANKH	L-Arginine	0.855318	0.0298851
ENSAPLG00000006461	ANKH	L-Ornithine	0.975223	0.000913268
ENSAPLG00000006461	ANKH	Allantoin	0.887009	0.018429
ENSAPLG00000007153	RETREG1	Trimethyllysine	0.826	0.0427799
ENSAPLG00000007153	RETREG1	L-Lysine	0.839686	0.0364909
ENSAPLG00000007153	RETREG1	L-Arginine	0.891487	0.0170238
ENSAPLG00000007153	RETREG1	L-Ornithine	0.935749	0.00605968
ENSAPLG00000007153	RETREG1	Indole-3-acetamide	0.876394	0.0219733
ENSAPLG00000007153	RETREG1	Trimethylamine N-oxide	0.866232	0.0256441
ENSAPLG00000007153	RETREG1	Allantoin	0.861353	0.0275018
ENSAPLG00000007153	RETREG1	Deoxyribose 5-Phosphate	0.914735	0.0105952
ENSAPLG00000007153	RETREG1	L-Lysine	0.95692	0.00274391
ENSAPLG00000007153	RETREG1	5-Hydroxylysine	0.818007	0.0466683
ENSAPLG00000007153	RETREG1	L-Ornithine	0.917908	0.00983203
ENSAPLG00000007153	RETREG1	CDP	0.911246	0.0114663
ENSAPLG00000006860	ACSS3	5-Hydroxylysine	-0.855542	0.0297949
ENSAPLG00000006860	ACSS3	L-Ornithine	-0.860384	0.0278782
ENSAPLG00000009347	TNRC6B	L-Arginine	0.883036	0.0197208
ENSAPLG00000009347	TNRC6B	Indole-3-acetamide	0.87101	0.0238846
ENSAPLG00000009347	TNRC6B	L-Ornithine	0.908511	0.0121724
ENSAPLG00000009347	TNRC6B	Trimethylamine N-oxide	0.821146	0.0451226
ENSAPLG00000009931	PTPN3	Homotaurine	0.858421	0.0286481
ENSAPLG00000009931	PTPN3	Trimethyllysine	0.862505	0.0270578
ENSAPLG00000009931	PTPN3	Trimethylamine N-oxide	0.818786	0.0462822
ENSAPLG00000014122	TEX10	Trimethyllysine	0.889536	0.0176295
ENSAPLG00000014122	TEX10	L-Arginine	0.878137	0.0213711
ENSAPLG00000014122	TEX10	Trimethylamine N-oxide	0.87359	0.0229592
ENSAPLG00000014122	TEX10	L-Ornithine	0.872509	0.023345
ENSAPLG00000014122	TEX10	Indole-3-acetamide	0.876534	0.0219246
ENSAPLG00000014840	PLA2G6	L-Lysine	0.819433	0.0459628
ENSAPLG00000014840	PLA2G6	Trimethylamine N-oxide	0.952401	0.00334458
ENSAPLG00000014840	PLA2G6	Guanosine monophosphate	0.811407	0.0499971
ENSAPLG00000014840	PLA2G6	L-Arginine	0.987438	0.000235701
ENSAPLG00000014840	PLA2G6	Trimethyllysine	0.852632	0.0309759
ENSAPLG00000014840	PLA2G6	Xanthosine	0.811494	0.0499527
ENSAPLG00000014840	PLA2G6	Indole-3-acetamide	0.975505	0.000892631
ENSAPLG00000014840	PLA2G6	L-Ornithine	0.954648	0.00303861
ENSAPLG00000014840	PLA2G6	Isobutyrylglycine	0.82043	0.0454727
ENSAPLG00000014840	PLA2G6	Allantoin	0.845482	0.0339691
ENSAPLG00000014840	PLA2G6	Deoxyribose 5-Phosphate	0.848204	0.032814
ENSAPLG00000000901	USP14	L-Lysine	0.930383	0.00710105
ENSAPLG00000000901	USP14	5-Hydroxylysine	0.927721	0.00764761
ENSAPLG00000000901	USP14	Allantoin	0.856561	0.0293866
ENSAPLG00000000901	USP14	CDP	0.889266	0.0177141
ENSAPLG00000013237	SMCHD1	Homotaurine	0.862481	0.0270668
ENSAPLG00000010648	MYOM1	L-Lysine	-0.910464	0.0116661
ENSAPLG00000010648	MYOM1	L-Ornithine	-0.823818	0.0438256
ENSAPLG00000010541	TGIF1	Trimethyllysine	0.838255	0.0371263
ENSAPLG00000010541	TGIF1	Trimethylamine N-oxide	0.812202	0.0495907
ENSAPLG00000010541	TGIF1	Homotaurine	0.811415	0.0499929
ENSAPLG00000010541	TGIF1	Trimethyllysine	0.901703	0.0140186
ENSAPLG00000010541	TGIF1	Indole-3-acetamide	0.890431	0.0173503
ENSAPLG00000010541	TGIF1	L-Arginine	0.902499	0.0137962
ENSAPLG00000010541	TGIF1	Homotaurine	0.817475	0.0469327
ENSAPLG00000010541	TGIF1	L-Ornithine	0.83251	0.0397302
ENSAPLG00000010541	TGIF1	Trimethylamine N-oxide	0.924433	0.00834988
ENSAPLG00000008252	RAB12	L-Lysine	0.907283	0.0124962
ENSAPLG00000008252	RAB12	Indole-3-acetamide	0.826531	0.0425274
ENSAPLG00000008252	RAB12	Allantoin	0.814061	0.0486459
ENSAPLG00000008252	RAB12	Deoxyribose 5-Phosphate	0.886426	0.0186159
ENSAPLG00000008252	RAB12	L-Arginine	0.846547	0.0335149
ENSAPLG00000008252	RAB12	L-Ornithine	0.976281	0.000837183
ENSAPLG00000008150	MTCL1	L-Arginine	0.902826	0.0137053
ENSAPLG00000008150	MTCL1	L-Ornithine	0.937279	0.0057775
ENSAPLG00000008150	MTCL1	Trimethyllysine	0.836415	0.0379514
ENSAPLG00000008150	MTCL1	L-Lysine	0.934315	0.00633015
ENSAPLG00000008150	MTCL1	Allantoin	0.818702	0.0463237
ENSAPLG00000008150	MTCL1	Indole-3-acetamide	0.896051	0.0156464
ENSAPLG00000008150	MTCL1	Trimethylamine N-oxide	0.876068	0.0220868
ENSAPLG00000016796	.	Homotaurine	0.843732	0.0347213
ENSAPLG00000016796	.	L-Arginine	0.845672	0.0338878
ENSAPLG00000016796	.	Indole-3-acetamide	0.842368	0.0353133
ENSAPLG00000016796	.	Trimethylamine N-oxide	0.845574	0.0339299
ENSAPLG00000021926	.	CDP	0.859319	0.0282947
ENSAPLG00000021926	.	Allantoin	0.897864	0.0151151
ENSAPLG00000021926	.	Guanosine monophosphate	0.868865	0.0246671
ENSAPLG00000021926	.	L-Lysine	0.955541	0.00292103
ENSAPLG00000021926	.	L-Arginine	0.81964	0.0458611
ENSAPLG00000021926	.	L-Ornithine	0.961456	0.00219987
ENSAPLG00000021926	.	Deoxyribose 5-Phosphate	0.96877	0.0014477
ENSAPLG00000003491	MCM4	L-Ornithine	0.869548	0.0244167
ENSAPLG00000003491	MCM4	L-Arginine	0.885296	0.0189808
ENSAPLG00000003491	MCM4	Xanthosine	0.843099	0.0349958
ENSAPLG00000003491	MCM4	Trimethylamine N-oxide	0.904105	0.0133527
ENSAPLG00000003491	MCM4	Indole-3-acetamide	0.856702	0.0293302
ENSAPLG00000008427	SDCBP	Indole-3-acetamide	0.906596	0.012679
ENSAPLG00000008427	SDCBP	L-Arginine	0.926279	0.00795191
ENSAPLG00000008427	SDCBP	Xanthosine	0.875808	0.0221778
ENSAPLG00000008427	SDCBP	Trimethylamine N-oxide	0.957364	0.00268804
ENSAPLG00000008427	SDCBP	Trimethyllysine	0.874625	0.0225929
ENSAPLG00000008427	SDCBP	L-Ornithine	0.845208	0.0340864
ENSAPLG00000007609	RBFOX2	CDP	-0.94874	0.00387403
ENSAPLG00000007609	RBFOX2	L-Lysine	-0.909899	0.0118116
ENSAPLG00000007609	RBFOX2	5-Hydroxylysine	-0.970445	0.00129733
ENSAPLG00000007609	RBFOX2	Allantoin	-0.875117	0.0224199
ENSAPLG00000007609	RBFOX2	L-Ornithine	-0.816658	0.0473401
ENSAPLG00000013199	MTDH	5-Hydroxylysine	-0.826545	0.0425206
ENSAPLG00000013199	MTDH	L-Ornithine	-0.868025	0.0249766
ENSAPLG00000008314	NDUFAF6	L-Arginine	-0.816683	0.0473274
ENSAPLG00000008314	NDUFAF6	L-Ornithine	-0.868753	0.0247081
ENSAPLG00000010954	ZHX1	L-Lysine	0.945848	0.00431921
ENSAPLG00000010954	ZHX1	Deoxyribose 5-Phosphate	0.851865	0.0312908
ENSAPLG00000010954	ZHX1	CDP	0.926884	0.00782355
ENSAPLG00000010954	ZHX1	Isobutyrylglycine	0.823506	0.0439764
ENSAPLG00000010954	ZHX1	5-Hydroxylysine	0.964942	0.0018221
ENSAPLG00000010954	ZHX1	Xanthosine	0.843255	0.0349281
ENSAPLG00000010954	ZHX1	Allantoin	0.970644	0.00128
ENSAPLG00000010954	ZHX1	L-Ornithine	0.903485	0.0135232
ENSAPLG00000003781	PHF20L1	L-Ornithine	0.825208	0.0431582
ENSAPLG00000010275	TRAPPC9	CDP	0.878449	0.021264
ENSAPLG00000010275	TRAPPC9	L-Lysine	0.938718	0.00551824
ENSAPLG00000010275	TRAPPC9	L-Ornithine	0.896301	0.0155725
ENSAPLG00000010275	TRAPPC9	Guanosine monophosphate	0.874261	0.0227215
ENSAPLG00000010275	TRAPPC9	Deoxyribose 5-Phosphate	0.965269	0.00178842
ENSAPLG00000010275	TRAPPC9	Allantoin	0.88016	0.020682
ENSAPLG00000008125	.	Indole-3-acetamide	0.936669	0.00588919
ENSAPLG00000008125	.	Trimethyllysine	0.922667	0.0087393
ENSAPLG00000008125	.	Homotaurine	0.841283	0.0357876
ENSAPLG00000008125	.	L-Arginine	0.940074	0.005279
ENSAPLG00000008125	.	Trimethylamine N-oxide	0.932908	0.00660099
ENSAPLG00000008125	.	L-Ornithine	0.890274	0.0173993
ENSAPLG00000004635	CASTOR2	L-Lysine	0.896286	0.0155771
ENSAPLG00000004635	CASTOR2	L-Ornithine	0.819997	0.0456852
ENSAPLG00000004635	CASTOR2	CDP	0.868874	0.0246636
ENSAPLG00000004635	CASTOR2	Deoxyribose 5-Phosphate	0.825389	0.0430717
ENSAPLG00000028519	.	Indole-3-acetamide	0.815579	0.0478805
ENSAPLG00000028519	.	L-Lysine	0.935068	0.00618727
ENSAPLG00000028519	.	L-Arginine	0.822314	0.0445533
ENSAPLG00000028519	.	L-Ornithine	0.920327	0.00926887
ENSAPLG00000010136	CLIP2	L-Lysine	0.888177	0.0180573
ENSAPLG00000010136	CLIP2	L-Ornithine	0.866992	0.0253603
ENSAPLG00000010136	CLIP2	CDP	0.827974	0.0418441
ENSAPLG00000010136	CLIP2	5-Hydroxylysine	0.87943	0.0209295
ENSAPLG00000008534	MYBBP1A	L-Lysine	0.90175	0.0140055
ENSAPLG00000008534	MYBBP1A	L-Ornithine	0.839126	0.0367388
ENSAPLG00000006501	ZZEF1	L-Lysine	0.881098	0.020366
ENSAPLG00000006501	ZZEF1	L-Ornithine	0.898931	0.0148062
ENSAPLG00000006501	ZZEF1	Deoxyribose 5-Phosphate	0.812613	0.0493808
ENSAPLG00000030046	.	L-Arginine	-0.817997	0.0466734
ENSAPLG00000030046	.	L-Ornithine	-0.860644	0.0277768
ENSAPLG00000030046	.	Trimethylamine N-oxide	-0.817805	0.0467686
ENSAPLG00000008964	LIG3	L-Lysine	0.884576	0.0192152
ENSAPLG00000008964	LIG3	L-Ornithine	0.882943	0.0197516
ENSAPLG00000008964	LIG3	5-Hydroxylysine	0.849472	0.0322826
ENSAPLG00000017581	DPH1	Allantoin	0.86099	0.0276424
ENSAPLG00000017581	DPH1	Xanthosine	0.874348	0.0226909
ENSAPLG00000017581	DPH1	L-Ornithine	0.939327	0.00541014
ENSAPLG00000017581	DPH1	Isobutyrylglycine	0.834199	0.0389562
ENSAPLG00000017581	DPH1	5-Hydroxylysine	0.839173	0.0367182
ENSAPLG00000017581	DPH1	L-Arginine	0.908307	0.0122259
ENSAPLG00000017581	DPH1	Indole-3-acetamide	0.875562	0.0222638
ENSAPLG00000017581	DPH1	Deoxyribose 5-Phosphate	0.812464	0.0494568
ENSAPLG00000017581	DPH1	Trimethylamine N-oxide	0.88159	0.0202013
ENSAPLG00000014555	MYO18A	Serotonin hydrochloride	0.864996	0.0261087
ENSAPLG00000014555	MYO18A	L-Canavanine	0.8671	0.0253199
ENSAPLG00000014555	MYO18A	L-Arginine	0.895819	0.0157152
ENSAPLG00000014555	MYO18A	Trimethyllysine	0.915544	0.010398
ENSAPLG00000014555	MYO18A	Indole-3-acetamide	0.890971	0.0171829
ENSAPLG00000014555	MYO18A	Trimethylamine N-oxide	0.947771	0.0040205
ENSAPLG00000014555	MYO18A	Homotaurine	0.850654	0.031791
ENSAPLG00000010715	SLC6A4	Trimethyllysine	-0.813738	0.0488093
ENSAPLG00000010715	SLC6A4	Homotaurine	-0.879809	0.0208009
ENSAPLG00000008122	TTC19	L-Ornithine	-0.855245	0.0299144
ENSAPLG00000003941	NLE1	Homotaurine	0.950349	0.0036367
ENSAPLG00000003941	NLE1	Trimethyllysine	0.856332	0.0294781
ENSAPLG00000003309	ULK2	CDP	0.886361	0.018637
ENSAPLG00000003309	ULK2	Deoxyribose 5-Phosphate	0.914052	0.0107632
ENSAPLG00000003309	ULK2	Allantoin	0.835816	0.0382217
ENSAPLG00000003309	ULK2	L-Ornithine	0.852537	0.0310145
ENSAPLG00000003309	ULK2	L-Lysine	0.939639	0.00535513
ENSAPLG00000015816	WSB1	L-Ornithine	-0.860216	0.0279437
ENSAPLG00000015816	WSB1	5-Hydroxylysine	-0.862677	0.0269916
ENSAPLG00000013983	MAP1LC3A	L-Ornithine	0.811409	0.0499962
ENSAPLG00000027519	.	Indole-3-acetamide	0.832854	0.039572
ENSAPLG00000027519	.	Serotonin hydrochloride	0.833336	0.0393506
ENSAPLG00000027519	.	L-Arginine	0.829024	0.0413501
ENSAPLG00000027519	.	Trimethyllysine	0.922329	0.00881489
ENSAPLG00000027519	.	Trimethylamine N-oxide	0.900876	0.0142515
ENSAPLG00000027519	.	Homotaurine	0.907655	0.0123977
ENSAPLG00000027519	.	L-Canavanine	0.834598	0.038774
ENSAPLG00000011362	ADRM1	Indole-3-acetamide	0.860474	0.0278433
ENSAPLG00000011362	ADRM1	L-Ornithine	0.92339	0.00857876
ENSAPLG00000011362	ADRM1	L-Arginine	0.885194	0.0190141
ENSAPLG00000011362	ADRM1	Trimethylamine N-oxide	0.874501	0.0226368
ENSAPLG00000013203	LSM14B	Indole-3-acetamide	0.921845	0.00892364
ENSAPLG00000013203	LSM14B	Trimethyllysine	0.904787	0.0131667
ENSAPLG00000013203	LSM14B	L-Arginine	0.929246	0.00733201
ENSAPLG00000013203	LSM14B	Homotaurine	0.840729	0.0360308
ENSAPLG00000013203	LSM14B	L-Ornithine	0.872228	0.0234457
ENSAPLG00000013203	LSM14B	Trimethylamine N-oxide	0.926362	0.00793408
ENSAPLG00000005804	CPTP	L-Lysine	-0.849717	0.0321802
ENSAPLG00000005804	CPTP	L-Arginine	-0.850394	0.0318985
ENSAPLG00000005804	CPTP	Indole-3-acetamide	-0.857699	0.0289335
ENSAPLG00000005804	CPTP	L-Ornithine	-0.872657	0.0232917
ENSAPLG00000005804	CPTP	Trimethylamine N-oxide	-0.81675	0.0472942
ENSAPLG00000005804	CPTP	Trimethyllysine	-0.844577	0.0343571
ENSAPLG00000009474	.	Trimethyllysine	0.86471	0.0262169
ENSAPLG00000009474	.	Indole-3-acetamide	0.817482	0.0469292
ENSAPLG00000009474	.	Homotaurine	0.862073	0.027224
ENSAPLG00000009474	.	Trimethylamine N-oxide	0.877441	0.0216105
ENSAPLG00000009474	.	L-Arginine	0.824767	0.0433694
ENSAPLG00000009105	UBE4B	L-Ornithine	0.928401	0.0075062
ENSAPLG00000009105	UBE4B	L-Lysine	0.929516	0.00727699
ENSAPLG00000009105	UBE4B	Allantoin	0.818035	0.0466543
ENSAPLG00000009105	UBE4B	CDP	0.838894	0.0368419
ENSAPLG00000009105	UBE4B	Deoxyribose 5-Phosphate	0.924598	0.0083139
ENSAPLG00000029288	PRDM2	Indole-3-acetamide	0.876259	0.0220203
ENSAPLG00000029288	PRDM2	L-Arginine	0.891712	0.0169546
ENSAPLG00000029288	PRDM2	Trimethyllysine	0.886783	0.0185015
ENSAPLG00000029288	PRDM2	Serotonin hydrochloride	0.83944	0.0365998
ENSAPLG00000029288	PRDM2	Xanthosine	0.844905	0.0342164
ENSAPLG00000029288	PRDM2	L-Canavanine	0.84079	0.0360037
ENSAPLG00000029288	PRDM2	Trimethylamine N-oxide	0.946458	0.00422333
ENSAPLG00000029288	PRDM2	L-Lysine	-0.967099	0.00160593
ENSAPLG00000029288	PRDM2	Allantoin	-0.931206	0.00693618
ENSAPLG00000029288	PRDM2	5-Hydroxylysine	-0.916868	0.0100792
ENSAPLG00000029288	PRDM2	L-Ornithine	-0.943418	0.0047117
ENSAPLG00000029288	PRDM2	Deoxyribose 5-Phosphate	-0.914794	0.0105808
ENSAPLG00000029288	PRDM2	CDP	-0.943493	0.00469936
ENSAPLG00000005016	PAX7	L-Lysine	-0.866112	0.0256888
ENSAPLG00000006539	.	L-Ornithine	-0.893129	0.0165219
ENSAPLG00000006539	.	L-Lysine	-0.901434	0.014094
ENSAPLG00000006539	.	Deoxyribose 5-Phosphate	-0.818764	0.0462933
ENSAPLG00000022945	PCNA	Deoxyribose 5-Phosphate	0.811969	0.0497094
ENSAPLG00000022945	PCNA	L-Lysine	0.842696	0.0351704
ENSAPLG00000022945	PCNA	L-Arginine	0.870302	0.0241415
ENSAPLG00000022945	PCNA	Indole-3-acetamide	0.849014	0.0324743
ENSAPLG00000022945	PCNA	L-Ornithine	0.95954	0.00242244
ENSAPLG00000022945	PCNA	Trimethylamine N-oxide	0.815416	0.0479624
ENSAPLG00000015862	SLC23A2	L-Lysine	0.836446	0.0379374
ENSAPLG00000015862	SLC23A2	L-Ornithine	0.85951	0.0282198
ENSAPLG00000006601	.	Indole-3-acetamide	0.898575	0.0149087
ENSAPLG00000006601	.	L-Arginine	0.892535	0.0167024
ENSAPLG00000006601	.	Homotaurine	0.933761	0.00643619
ENSAPLG00000006601	.	Trimethyllysine	0.954905	0.00300449
ENSAPLG00000006601	.	Trimethylamine N-oxide	0.939827	0.00532226
ENSAPLG00000006692	SINHCAF	Homotaurine	0.918439	0.00970701
ENSAPLG00000005141	RHOBTB2	Indole-3-acetamide	0.885757	0.0188316
ENSAPLG00000005141	RHOBTB2	Xanthosine	0.856839	0.0292756
ENSAPLG00000005141	RHOBTB2	L-Lysine	0.905836	0.0128828
ENSAPLG00000005141	RHOBTB2	5-Hydroxylysine	0.887326	0.0183278
ENSAPLG00000005141	RHOBTB2	L-Arginine	0.912584	0.0111283
ENSAPLG00000005141	RHOBTB2	Trimethylamine N-oxide	0.891257	0.0170946
ENSAPLG00000005141	RHOBTB2	Allantoin	0.905174	0.0130617
ENSAPLG00000005141	RHOBTB2	L-Ornithine	0.956908	0.00274531
ENSAPLG00000005141	RHOBTB2	Deoxyribose 5-Phosphate	0.81492	0.0482122
ENSAPLG00000024040	.	L-Ornithine	-0.87819	0.021353
ENSAPLG00000024040	.	CDP	-0.902336	0.0138416
ENSAPLG00000024040	.	5-Hydroxylysine	-0.936201	0.00597563
ENSAPLG00000024040	.	L-Lysine	-0.962639	0.00206767
ENSAPLG00000024040	.	Allantoin	-0.931729	0.00683231
ENSAPLG00000002616	RPA2	L-Ornithine	0.826277	0.0426481
ENSAPLG00000002616	RPA2	L-Arginine	0.870493	0.0240719
ENSAPLG00000002616	RPA2	Indole-3-acetamide	0.843222	0.0349423
ENSAPLG00000002616	RPA2	Xanthosine	0.833727	0.0391714
ENSAPLG00000002616	RPA2	Trimethyllysine	0.819531	0.0459148
ENSAPLG00000002616	RPA2	Trimethylamine N-oxide	0.903241	0.0135905
ENSAPLG00000016028	CTPS1	L-Ornithine	0.832158	0.0398925
ENSAPLG00000006595	SRSF4	L-Arginine	-0.862354	0.0271155
ENSAPLG00000006595	SRSF4	Indole-3-acetamide	-0.84196	0.0354914
ENSAPLG00000006595	SRSF4	Trimethylamine N-oxide	-0.852622	0.03098
ENSAPLG00000002955	GMEB1	L-Arginine	-0.820786	0.0452985
ENSAPLG00000002955	GMEB1	Trimethyllysine	-0.921314	0.00904363
ENSAPLG00000002955	GMEB1	Indole-3-acetamide	-0.82305	0.0441966
ENSAPLG00000002955	GMEB1	Homotaurine	-0.84462	0.0343388
ENSAPLG00000002955	GMEB1	Trimethylamine N-oxide	-0.865539	0.0259042
ENSAPLG00000008105	CEP85	Guanosine monophosphate	0.87571	0.022212
ENSAPLG00000008105	CEP85	Allantoin	0.962808	0.00204913
ENSAPLG00000008105	CEP85	CDP	0.973604	0.00103594
ENSAPLG00000008105	CEP85	L-Lysine	0.945336	0.00440062
ENSAPLG00000008105	CEP85	5-Hydroxylysine	0.901598	0.0140479
ENSAPLG00000008105	CEP85	L-Ornithine	0.90266	0.0137514
ENSAPLG00000008105	CEP85	Isobutyrylglycine	0.865558	0.025897
ENSAPLG00000008105	CEP85	Deoxyribose 5-Phosphate	0.949977	0.00369092
ENSAPLG00000008105	CEP85	L-Lysine	0.929778	0.00722353
ENSAPLG00000008105	CEP85	Deoxyribose 5-Phosphate	0.814173	0.0485889
ENSAPLG00000008105	CEP85	L-Ornithine	0.851567	0.0314135
ENSAPLG00000028695	.	Indole-3-acetamide	0.817988	0.0466778
ENSAPLG00000028695	.	L-Arginine	0.837265	0.037569
ENSAPLG00000028695	.	5-Hydroxylysine	0.836734	0.0378075
ENSAPLG00000028695	.	L-Lysine	0.985223	0.000325937
ENSAPLG00000028695	.	Allantoin	0.916642	0.0101333
ENSAPLG00000028695	.	CDP	0.879699	0.0208379
ENSAPLG00000028695	.	L-Ornithine	0.973764	0.00102349
ENSAPLG00000028695	.	Deoxyribose 5-Phosphate	0.929844	0.00721024
ENSAPLG00000008023	.	L-Lysine	-0.958466	0.00255182
ENSAPLG00000008023	.	Allantoin	-0.914579	0.0106334
ENSAPLG00000008023	.	Deoxyribose 5-Phosphate	-0.950581	0.00360301
ENSAPLG00000008023	.	Guanosine monophosphate	-0.870082	0.0242218
ENSAPLG00000008023	.	L-Ornithine	-0.884586	0.0192119
ENSAPLG00000008023	.	CDP	-0.898204	0.0150162
ENSAPLG00000010297	TRIM63	L-Lysine	0.928202	0.00754735
ENSAPLG00000010297	TRIM63	CDP	0.82142	0.0449886
ENSAPLG00000010297	TRIM63	L-Ornithine	0.886291	0.0186594
ENSAPLG00000010297	TRIM63	Deoxyribose 5-Phosphate	0.831319	0.0402804
ENSAPLG00000016056	MTF1	Indole-3-acetamide	0.862968	0.0268799
ENSAPLG00000016056	MTF1	L-Ornithine	0.862947	0.0268881
ENSAPLG00000016056	MTF1	Trimethyllysine	0.826164	0.0427017
ENSAPLG00000016056	MTF1	L-Arginine	0.883205	0.019665
ENSAPLG00000016056	MTF1	Trimethylamine N-oxide	0.881312	0.0202944
ENSAPLG00000009642	AGO3	L-Arginine	0.926868	0.00782693
ENSAPLG00000009642	AGO3	Indole-3-acetamide	0.907176	0.0125245
ENSAPLG00000009642	AGO3	L-Ornithine	0.837336	0.0375374
ENSAPLG00000009642	AGO3	Xanthosine	0.849229	0.0323841
ENSAPLG00000009642	AGO3	Trimethyllysine	0.813761	0.0487974
ENSAPLG00000009642	AGO3	Trimethylamine N-oxide	0.926176	0.00797374
ENSAPLG00000010440	AGO1	L-Ornithine	0.906915	0.0125939
ENSAPLG00000010006	PSMB2	5-Hydroxylysine	0.87335	0.0230444
ENSAPLG00000010006	PSMB2	L-Ornithine	0.899751	0.014571
ENSAPLG00000010006	PSMB2	CDP	0.840607	0.0360844
ENSAPLG00000010006	PSMB2	L-Lysine	0.906307	0.0127563
ENSAPLG00000014752	HDAC1	Indole-3-acetamide	0.923803	0.00848773
ENSAPLG00000014752	HDAC1	Trimethylamine N-oxide	0.9389	0.00548577
ENSAPLG00000014752	HDAC1	Homotaurine	0.94336	0.00472134
ENSAPLG00000014752	HDAC1	Trimethyllysine	0.950619	0.00359748
ENSAPLG00000014752	HDAC1	L-Arginine	0.916243	0.0102291
ENSAPLG00000006100	ERC1	L-Arginine	0.919819	0.00938568
ENSAPLG00000006100	ERC1	Trimethyllysine	0.886677	0.0185355
ENSAPLG00000006100	ERC1	Indole-3-acetamide	0.909992	0.0117874
ENSAPLG00000006100	ERC1	L-Ornithine	0.846521	0.0335261
ENSAPLG00000006100	ERC1	Trimethylamine N-oxide	0.920712	0.00918073
ENSAPLG00000006100	ERC1	Homotaurine	0.840185	0.0362705
ENSAPLG00000012365	KPNA6	L-Arginine	0.818249	0.0465482
ENSAPLG00000012365	KPNA6	Trimethylamine N-oxide	0.835201	0.0385
ENSAPLG00000006334	RNF19B	Indole-3-acetamide	0.889724	0.0175706
ENSAPLG00000006334	RNF19B	Serotonin hydrochloride	0.832131	0.0399048
ENSAPLG00000006334	RNF19B	L-Arginine	0.895935	0.0156809
ENSAPLG00000006334	RNF19B	Trimethylamine N-oxide	0.943323	0.0047274
ENSAPLG00000006334	RNF19B	Trimethyllysine	0.914253	0.0107137
ENSAPLG00000006334	RNF19B	Homotaurine	0.858313	0.0286904
ENSAPLG00000006334	RNF19B	L-Canavanine	0.834332	0.0388956
ENSAPLG00000016115	MAN1C1	L-Ornithine	0.960504	0.00230911
ENSAPLG00000016115	MAN1C1	L-Arginine	0.867245	0.025266
ENSAPLG00000016115	MAN1C1	Deoxyribose 5-Phosphate	0.889904	0.0175143
ENSAPLG00000016115	MAN1C1	Indole-3-acetamide	0.838688	0.0369337
ENSAPLG00000016115	MAN1C1	L-Lysine	0.812291	0.049545
ENSAPLG00000016115	MAN1C1	Isobutyrylglycine	0.819774	0.0457951
ENSAPLG00000016115	MAN1C1	Allantoin	0.819189	0.0460834
ENSAPLG00000016115	MAN1C1	Guanosine monophosphate	0.813621	0.0488685
ENSAPLG00000016115	MAN1C1	L-Ornithine	-0.926243	0.00795942
ENSAPLG00000016115	MAN1C1	L-Arginine	-0.875823	0.0221725
ENSAPLG00000016115	MAN1C1	Allantoin	-0.858774	0.0285087
ENSAPLG00000016115	MAN1C1	Indole-3-acetamide	-0.838789	0.0368884
ENSAPLG00000016115	MAN1C1	Xanthosine	-0.87555	0.0222678
ENSAPLG00000016115	MAN1C1	Trimethylamine N-oxide	-0.854195	0.030339
ENSAPLG00000016115	MAN1C1	5-Hydroxylysine	-0.875708	0.0222126
ENSAPLG00000013153	NRGN	Indole-3-acetamide	-0.834689	0.0387326
ENSAPLG00000013153	NRGN	L-Arginine	-0.858566	0.0285907
ENSAPLG00000013153	NRGN	L-Ornithine	-0.915626	0.0103782
ENSAPLG00000013153	NRGN	Trimethylamine N-oxide	-0.836956	0.0377077
ENSAPLG00000006340	.	L-Lysine	-0.916773	0.0101018
ENSAPLG00000006340	.	L-Ornithine	-0.848647	0.032628
ENSAPLG00000006340	.	Indole-3-acetamide	-0.845355	0.0340233
ENSAPLG00000006340	.	L-Arginine	-0.833885	0.0390993
ENSAPLG00000012009	THYN1	Homotaurine	-0.815905	0.0477167
ENSAPLG00000030270	C1QTNF5	L-Ornithine	-0.846673	0.0334615
ENSAPLG00000030270	C1QTNF5	Indole-3-acetamide	-0.883573	0.0195438
ENSAPLG00000030270	C1QTNF5	L-Arginine	-0.883562	0.0195474
ENSAPLG00000030270	C1QTNF5	Trimethylamine N-oxide	-0.887965	0.0181248
ENSAPLG00000030270	C1QTNF5	Trimethyllysine	-0.913614	0.0108715
ENSAPLG00000030270	C1QTNF5	Homotaurine	-0.822862	0.0442875
ENSAPLG00000006957	BCL9L	Homotaurine	0.831723	0.0400933
ENSAPLG00000007508	.	L-Ornithine	0.84331	0.0349042
ENSAPLG00000009055	UBQLN4	L-Arginine	0.871179	0.0238234
ENSAPLG00000009055	UBQLN4	L-Ornithine	0.879295	0.0209753
ENSAPLG00000009055	UBQLN4	Indole-3-acetamide	0.870593	0.0240356
ENSAPLG00000028001	SCAMP3	Indole-3-acetamide	-0.947815	0.00401379
ENSAPLG00000028001	SCAMP3	L-Arginine	-0.95389	0.00314023
ENSAPLG00000028001	SCAMP3	L-Ornithine	-0.936165	0.00598232
ENSAPLG00000028001	SCAMP3	Trimethylamine N-oxide	-0.888983	0.0178031
ENSAPLG00000028001	SCAMP3	Guanosine monophosphate	-0.861713	0.0273627
ENSAPLG00000028001	SCAMP3	Deoxyribose 5-Phosphate	-0.887317	0.0183309
ENSAPLG00000028001	SCAMP3	Isobutyrylglycine	-0.823923	0.0437754
ENSAPLG00000014094	MSTO1	L-Lysine	0.832666	0.0396584
ENSAPLG00000014094	MSTO1	L-Ornithine	0.889565	0.0176203
ENSAPLG00000014094	MSTO1	L-Arginine	0.81368	0.0488387
ENSAPLG00000002694	NFYA	L-Ornithine	0.82403	0.0437238
ENSAPLG00000002895	APOBEC2	L-Lysine	-0.817131	0.0471041
ENSAPLG00000003627	FKBP5	Homotaurine	0.828761	0.0414735
ENSAPLG00000028831	.	L-Arginine	-0.847832	0.0329708
ENSAPLG00000028831	.	Indole-3-acetamide	-0.826531	0.0425275
ENSAPLG00000028831	.	Trimethylamine N-oxide	-0.82986	0.0409589
ENSAPLG00000028831	.	L-Ornithine	-0.887214	0.0183637
ENSAPLG00000013825	INKA2	Homotaurine	-0.88152	0.0202248
ENSAPLG00000010131	DENND2C	5-Hydroxylysine	-0.849818	0.0321383
ENSAPLG00000010131	DENND2C	L-Ornithine	-0.818112	0.0466161
ENSAPLG00000010131	DENND2C	L-Lysine	-0.830305	0.0407512
ENSAPLG00000010131	DENND2C	L-Ornithine	-0.817706	0.0468178
ENSAPLG00000010101	.	L-Lysine	0.957983	0.00261109
ENSAPLG00000010101	.	Allantoin	0.890892	0.0172073
ENSAPLG00000010101	.	L-Ornithine	0.881149	0.0203488
ENSAPLG00000010101	.	CDP	0.945732	0.00433766
ENSAPLG00000010101	.	Deoxyribose 5-Phosphate	0.825295	0.0431167
ENSAPLG00000010101	.	5-Hydroxylysine	0.937194	0.00579309
ENSAPLG00000002804	.	L-Lysine	0.831037	0.0404109
ENSAPLG00000002804	.	L-Arginine	0.816773	0.0472826
ENSAPLG00000002804	.	L-Ornithine	0.89475	0.0160333
ENSAPLG00000001944	GJC1	Homotaurine	-0.930581	0.0070612
ENSAPLG00000013469	KLHL42	L-Ornithine	-0.815403	0.047969
ENSAPLG00000013469	KLHL42	Trimethyllysine	-0.835826	0.0382171
ENSAPLG00000008120	.	Guanosine monophosphate	0.845663	0.0338918
ENSAPLG00000008120	.	L-Arginine	0.860371	0.0278833
ENSAPLG00000008120	.	Allantoin	0.977075	0.000782339
ENSAPLG00000008120	.	L-Ornithine	0.955967	0.00286567
ENSAPLG00000008120	.	L-Lysine	0.936558	0.0059096
ENSAPLG00000008120	.	Isobutyrylglycine	0.884174	0.0193466
ENSAPLG00000008120	.	5-Hydroxylysine	0.925754	0.00806411
ENSAPLG00000008120	.	CDP	0.88925	0.0177192
ENSAPLG00000008120	.	Deoxyribose 5-Phosphate	0.906981	0.0125763
ENSAPLG00000008120	.	Indole-3-acetamide	0.828702	0.0415012
ENSAPLG00000008120	.	Xanthosine	0.865262	0.0260083
ENSAPLG00000001568	TLK2	Homotaurine	0.923062	0.00865152
ENSAPLG00000004645	OPTN	L-Ornithine	0.907419	0.0124602
ENSAPLG00000004645	OPTN	L-Arginine	0.929988	0.007181
ENSAPLG00000004645	OPTN	Indole-3-acetamide	0.903451	0.0135325
ENSAPLG00000004645	OPTN	L-Lysine	0.81193	0.0497295
ENSAPLG00000004645	OPTN	Allantoin	0.886716	0.018523
ENSAPLG00000004645	OPTN	Xanthosine	0.937305	0.00577281
ENSAPLG00000004645	OPTN	Isobutyrylglycine	0.828421	0.0416335
ENSAPLG00000004645	OPTN	Trimethylamine N-oxide	0.92691	0.00781804
ENSAPLG00000004645	OPTN	5-Hydroxylysine	0.83883	0.0368705
ENSAPLG00000004560	.	L-Ornithine	-0.834984	0.0385989
ENSAPLG00000004127	PTGES3L	L-Arginine	-0.830006	0.0408908
ENSAPLG00000004127	PTGES3L	L-Ornithine	-0.84309	0.0349995
ENSAPLG00000004127	PTGES3L	Trimethylamine N-oxide	-0.840951	0.0359332
ENSAPLG00000004079	VAT1	Homotaurine	-0.851982	0.0312426
ENSAPLG00000010920	TTC38	L-Ornithine	0.813282	0.0490405
ENSAPLG00000003830	SEPHS1	L-Ornithine	-0.865957	0.0257472
ENSAPLG00000003830	SEPHS1	L-Lysine	-0.927989	0.00759158
ENSAPLG00000003830	SEPHS1	L-Arginine	-0.86081	0.0277126
ENSAPLG00000003830	SEPHS1	Indole-3-acetamide	-0.856987	0.0292168
ENSAPLG00000003830	SEPHS1	Allantoin	-0.849742	0.0321699
ENSAPLG00000003830	SEPHS1	Trimethylamine N-oxide	-0.850256	0.0319561
ENSAPLG00000008316	KIAA0930	Trimethyllysine	0.865364	0.0259702
ENSAPLG00000008316	KIAA0930	Serotonin hydrochloride	0.821323	0.0450358
ENSAPLG00000008316	KIAA0930	L-Canavanine	0.822844	0.0442964
ENSAPLG00000008316	KIAA0930	Homotaurine	0.878069	0.0213945
ENSAPLG00000008316	KIAA0930	Trimethylamine N-oxide	0.865206	0.0260296
ENSAPLG00000028424	MIDN	Trimethyllysine	0.879407	0.0209371
ENSAPLG00000028424	MIDN	L-Ornithine	0.839609	0.0365249
ENSAPLG00000028424	MIDN	Indole-3-acetamide	0.874838	0.0225181
ENSAPLG00000028424	MIDN	L-Arginine	0.887421	0.0182977
ENSAPLG00000028424	MIDN	Trimethylamine N-oxide	0.898962	0.0147972
ENSAPLG00000007979	NUP50	L-Lysine	0.836261	0.0380206
ENSAPLG00000007979	NUP50	L-Ornithine	0.852052	0.0312138
ENSAPLG00000012885	PLCB1	L-Lysine	0.828452	0.041619
ENSAPLG00000012885	PLCB1	Indole-3-acetamide	0.91998	0.0093487
ENSAPLG00000012885	PLCB1	Trimethyllysine	0.922577	0.00875937
ENSAPLG00000012885	PLCB1	L-Ornithine	0.886397	0.0186255
ENSAPLG00000012885	PLCB1	L-Arginine	0.923332	0.00859168
ENSAPLG00000012885	PLCB1	Trimethylamine N-oxide	0.931187	0.00693998
ENSAPLG00000011912	BUB1	Deoxyribose 5-Phosphate	0.918058	0.00979663
ENSAPLG00000011912	BUB1	L-Lysine	0.945744	0.00433573
ENSAPLG00000011912	BUB1	L-Ornithine	0.932977	0.00658756
ENSAPLG00000011912	BUB1	Allantoin	0.824677	0.0434127
ENSAPLG00000013782	KIZ	Indole-3-acetamide	-0.857266	0.0291056
ENSAPLG00000013782	KIZ	L-Lysine	-0.937018	0.00582509
ENSAPLG00000013782	KIZ	Allantoin	-0.918278	0.00974479
ENSAPLG00000013782	KIZ	L-Arginine	-0.876837	0.0218195
ENSAPLG00000013782	KIZ	Xanthosine	-0.836259	0.0380218
ENSAPLG00000013782	KIZ	Trimethylamine N-oxide	-0.86287	0.0269175
ENSAPLG00000013782	KIZ	5-Hydroxylysine	-0.879939	0.0207567
ENSAPLG00000013782	KIZ	L-Ornithine	-0.911805	0.0113245
ENSAPLG00000018342	RAB1A	CDP	0.946573	0.00420542
ENSAPLG00000018342	RAB1A	L-Ornithine	0.828582	0.0415577
ENSAPLG00000018342	RAB1A	Allantoin	0.828631	0.0415345
ENSAPLG00000018342	RAB1A	L-Lysine	0.907646	0.0124
ENSAPLG00000018342	RAB1A	Deoxyribose 5-Phosphate	0.882296	0.019966
ENSAPLG00000018342	RAB1A	5-Hydroxylysine	0.81567	0.0478347
ENSAPLG00000009701	PELI1	L-Arginine	0.907319	0.0124865
ENSAPLG00000009701	PELI1	Indole-3-acetamide	0.884521	0.019233
ENSAPLG00000009701	PELI1	L-Ornithine	0.862987	0.0268729
ENSAPLG00000009701	PELI1	Trimethylamine N-oxide	0.892128	0.0168268
ENSAPLG00000026336	.	Trimethyllysine	-0.848783	0.0325708
ENSAPLG00000026336	.	L-Ornithine	-0.924787	0.00827268
ENSAPLG00000026336	.	Trimethylamine N-oxide	-0.887559	0.0182536
ENSAPLG00000026336	.	Indole-3-acetamide	-0.917956	0.00982059
ENSAPLG00000026336	.	L-Arginine	-0.926102	0.0079895
ENSAPLG00000003320	SRF	L-Ornithine	-0.90583	0.0128845
ENSAPLG00000003320	SRF	Deoxyribose 5-Phosphate	-0.827018	0.0422963
ENSAPLG00000003320	SRF	L-Arginine	-0.889999	0.0174847
ENSAPLG00000003320	SRF	Trimethylamine N-oxide	-0.821434	0.0449819
ENSAPLG00000003320	SRF	Indole-3-acetamide	-0.900985	0.0142207
ENSAPLG00000003320	SRF	Trimethyllysine	-0.811812	0.04979
ENSAPLG00000003320	SRF	L-Lysine	-0.863448	0.0266967
ENSAPLG00000013757	.	L-Lysine	0.929721	0.00723514
ENSAPLG00000013757	.	L-Ornithine	0.945202	0.00442195
ENSAPLG00000013757	.	5-Hydroxylysine	0.85782	0.0288857
ENSAPLG00000013757	.	Allantoin	0.823707	0.0438794
ENSAPLG00000011439	VASH2	Indole-3-acetamide	0.904216	0.0133225
ENSAPLG00000011439	VASH2	Trimethylamine N-oxide	0.925257	0.00817091
ENSAPLG00000011439	VASH2	Trimethyllysine	0.868635	0.0247516
ENSAPLG00000011439	VASH2	L-Arginine	0.921632	0.00897169
ENSAPLG00000011439	VASH2	L-Ornithine	0.878034	0.0214065
ENSAPLG00000006905	AIDA	Indole-3-acetamide	-0.816597	0.0473702
ENSAPLG00000006905	AIDA	L-Arginine	-0.834166	0.0389709
ENSAPLG00000006905	AIDA	Trimethylamine N-oxide	-0.850613	0.0318078
ENSAPLG00000012723	NVL	L-Arginine	0.927535	0.00768659
ENSAPLG00000012723	NVL	L-Ornithine	0.884528	0.0192307
ENSAPLG00000012723	NVL	L-Lysine	0.81179	0.0498008
ENSAPLG00000012723	NVL	Indole-3-acetamide	0.922692	0.00873384
ENSAPLG00000012723	NVL	Trimethyllysine	0.926881	0.00782414
ENSAPLG00000012723	NVL	Trimethylamine N-oxide	0.938761	0.00551041
ENSAPLG00000013139	WDR26	L-Lysine	0.884658	0.0191883
ENSAPLG00000013139	WDR26	Deoxyribose 5-Phosphate	0.862438	0.0270836
ENSAPLG00000013139	WDR26	CDP	0.855186	0.0299382
ENSAPLG00000013139	WDR26	L-Ornithine	0.880578	0.0205407
ENSAPLG00000015734	PPP2R5A	Homotaurine	-0.85085	0.0317097
ENSAPLG00000015734	PPP2R5A	L-Arginine	-0.815888	0.0477255
ENSAPLG00000015734	PPP2R5A	Indole-3-acetamide	-0.813457	0.0489516
ENSAPLG00000003404	RECQL	L-Lysine	-0.85438	0.0302638
ENSAPLG00000003404	RECQL	L-Ornithine	-0.819572	0.0458946
ENSAPLG00000021973	.	Trimethyllysine	0.893725	0.0163416
ENSAPLG00000021973	.	Homotaurine	0.935603	0.00608693
ENSAPLG00000021973	.	Trimethylamine N-oxide	0.835863	0.0382006
ENSAPLG00000013296	.	L-Lysine	0.904022	0.0133755
ENSAPLG00000013296	.	Deoxyribose 5-Phosphate	0.96503	0.00181301
ENSAPLG00000013296	.	L-Ornithine	0.951811	0.00342727
ENSAPLG00000013296	.	Allantoin	0.8452	0.0340898
ENSAPLG00000013296	.	Guanosine monophosphate	0.866236	0.0256424
ENSAPLG00000020237	.	Trimethyllysine	0.862413	0.0270929
ENSAPLG00000020237	.	Homotaurine	0.871161	0.02383
ENSAPLG00000014239	CEBPZ	L-Ornithine	0.833717	0.0391761
ENSAPLG00000014239	CEBPZ	L-Lysine	0.836777	0.0377884
ENSAPLG00000011088	.	L-Ornithine	-0.815145	0.0480989
ENSAPLG00000011088	.	L-Arginine	-0.822117	0.0446491
ENSAPLG00000011088	.	Trimethylamine N-oxide	-0.856865	0.029265
ENSAPLG00000008618	ACTN2	L-Ornithine	-0.88891	0.0178261
ENSAPLG00000008015	HEATR1	Homotaurine	0.854622	0.030166
ENSAPLG00000008015	HEATR1	Trimethyllysine	0.849402	0.032312
ENSAPLG00000011460	MAP3K4	Deoxyribose 5-Phosphate	-0.967728	0.0015454
ENSAPLG00000011460	MAP3K4	L-Arginine	-0.832724	0.0396314
ENSAPLG00000011460	MAP3K4	L-Ornithine	-0.978008	0.000720137
ENSAPLG00000011460	MAP3K4	Guanosine monophosphate	-0.870362	0.0241198
ENSAPLG00000011460	MAP3K4	Allantoin	-0.907256	0.0125034
ENSAPLG00000011460	MAP3K4	CDP	-0.866589	0.0255105
ENSAPLG00000011460	MAP3K4	Isobutyrylglycine	-0.827145	0.042236
ENSAPLG00000011460	MAP3K4	L-Lysine	-0.943395	0.00471544
ENSAPLG00000014234	FBXO30	L-Ornithine	0.958047	0.00260311
ENSAPLG00000014234	FBXO30	Deoxyribose 5-Phosphate	0.907084	0.0125489
ENSAPLG00000014234	FBXO30	L-Lysine	0.830111	0.0408419
ENSAPLG00000014234	FBXO30	Trimethylamine N-oxide	0.883374	0.0196093
ENSAPLG00000014234	FBXO30	Guanosine monophosphate	0.861801	0.0273287
ENSAPLG00000014234	FBXO30	L-Arginine	0.952981	0.00326427
ENSAPLG00000014234	FBXO30	Isobutyrylglycine	0.81554	0.0479003
ENSAPLG00000014234	FBXO30	Indole-3-acetamide	0.946585	0.00420361
ENSAPLG00000014234	FBXO30	Allantoin	0.825734	0.0429068
ENSAPLG00000014234	FBXO30	5-Hydroxylysine	0.856429	0.0294393
ENSAPLG00000014234	FBXO30	CDP	0.914617	0.0106242
ENSAPLG00000014234	FBXO30	L-Lysine	0.953801	0.00315223
ENSAPLG00000014234	FBXO30	Allantoin	0.910266	0.0117171
ENSAPLG00000008044	UST	Homotaurine	-0.831052	0.040404
ENSAPLG00000003141	.	Homotaurine	-0.821959	0.0447261
ENSAPLG00000028817	GABARAPL1	Indole-3-acetamide	0.860467	0.0278457
ENSAPLG00000028817	GABARAPL1	L-Lysine	0.915769	0.0103435
ENSAPLG00000028817	GABARAPL1	L-Arginine	0.860452	0.0278517
ENSAPLG00000028817	GABARAPL1	Deoxyribose 5-Phosphate	0.891272	0.0170901
ENSAPLG00000028817	GABARAPL1	L-Ornithine	0.943075	0.00476851
ENSAPLG00000007896	SGK1	Homotaurine	0.862172	0.0271857
ENSAPLG00000026000	.	L-Lysine	-0.862185	0.0271809
ENSAPLG00000026000	.	L-Ornithine	-0.872541	0.0233335
ENSAPLG00000014385	.	Trimethyllysine	-0.836878	0.0377429
ENSAPLG00000014385	.	Indole-3-acetamide	-0.840966	0.0359267
ENSAPLG00000014385	.	L-Arginine	-0.816729	0.0473044
ENSAPLG00000014385	.	L-Lysine	-0.838951	0.0368168
ENSAPLG00000014385	.	L-Ornithine	-0.826466	0.0425584
ENSAPLG00000014385	.	L-Ornithine	-0.867866	0.0250358
ENSAPLG00000014385	.	Trimethyllysine	-0.850104	0.0320194
ENSAPLG00000014385	.	Indole-3-acetamide	-0.871498	0.023708
ENSAPLG00000014385	.	L-Arginine	-0.84944	0.032296
ENSAPLG00000014385	.	Homotaurine	-0.896916	0.0153917
ENSAPLG00000010404	RWDD1	L-Lysine	0.909001	0.0120444
ENSAPLG00000010404	RWDD1	L-Arginine	0.816142	0.0475979
ENSAPLG00000010404	RWDD1	L-Ornithine	0.881332	0.0202876
ENSAPLG00000030242	MARCKS	Homotaurine	-0.852637	0.0309739
ENSAPLG00000013937	LAMA4	Homotaurine	-0.819164	0.0460956
ENSAPLG00000005334	FBXO40	Trimethyllysine	-0.87195	0.0235452
ENSAPLG00000005334	FBXO40	Homotaurine	-0.818155	0.0465951
ENSAPLG00000005334	FBXO40	Trimethylamine N-oxide	-0.832929	0.0395372
ENSAPLG00000014413	BVES	Indole-3-acetamide	-0.842437	0.0352832
ENSAPLG00000014413	BVES	L-Lysine	-0.874943	0.022481
ENSAPLG00000014413	BVES	L-Arginine	-0.841122	0.0358583
ENSAPLG00000014413	BVES	L-Ornithine	-0.894886	0.0159927
ENSAPLG00000012444	FBXO25	Homotaurine	0.870175	0.0241877
ENSAPLG00000013857	MYOM2	L-Lysine	-0.932207	0.00673799
ENSAPLG00000013857	MYOM2	L-Ornithine	-0.873565	0.0229682
ENSAPLG00000013857	MYOM2	L-Lysine	-0.862049	0.0272329
ENSAPLG00000013857	MYOM2	L-Ornithine	-0.852978	0.0308341
ENSAPLG00000004000	TPI1	L-Lysine	-0.836736	0.0378068
ENSAPLG00000026998	7SK	L-Canavanine	0.900728	0.0142933
ENSAPLG00000026998	7SK	Serotonin hydrochloride	0.899995	0.0145015
ENSAPLG00000026998	7SK	Trimethylamine N-oxide	0.855642	0.0297548
ENSAPLG00000026998	7SK	Trimethyllysine	0.862866	0.0269193
ENSAPLG00000026998	7SK	Homotaurine	0.860132	0.0279765
ENSAPLG00000003662	BEND6	L-Ornithine	0.884529	0.0192306
ENSAPLG00000003662	BEND6	Indole-3-acetamide	0.81798	0.0466816
ENSAPLG00000003662	BEND6	L-Arginine	0.825569	0.0429855
ENSAPLG00000012238	FAM135A	L-Ornithine	0.849849	0.0321252
ENSAPLG00000012238	FAM135A	Indole-3-acetamide	0.870184	0.0241844
ENSAPLG00000012238	FAM135A	L-Arginine	0.881273	0.0203073
ENSAPLG00000012238	FAM135A	Trimethyllysine	0.83162	0.0401407
ENSAPLG00000012238	FAM135A	Trimethylamine N-oxide	0.862835	0.0269311
ENSAPLG00000013886	COX7A2	Trimethyllysine	-0.863185	0.0267971
ENSAPLG00000013886	COX7A2	Indole-3-acetamide	-0.823733	0.0438669
ENSAPLG00000013886	COX7A2	Homotaurine	-0.942033	0.00494289
ENSAPLG00000006305	BCKDHB	CDP	0.965682	0.00174635
ENSAPLG00000006305	BCKDHB	Deoxyribose 5-Phosphate	0.835136	0.0385295
ENSAPLG00000006305	BCKDHB	5-Hydroxylysine	0.874364	0.022685
ENSAPLG00000006305	BCKDHB	Allantoin	0.836283	0.0380109
ENSAPLG00000006305	BCKDHB	L-Lysine	0.910147	0.0117476
ENSAPLG00000000987	MDN1	L-Ornithine	0.81607	0.0476341
ENSAPLG00000013668	ENPP4	Indole-3-acetamide	0.975042	0.000926564
ENSAPLG00000013668	ENPP4	L-Ornithine	0.854992	0.0300166
ENSAPLG00000013668	ENPP4	Trimethyllysine	0.973324	0.0010579
ENSAPLG00000013668	ENPP4	Trimethylamine N-oxide	0.962327	0.00210213
ENSAPLG00000013668	ENPP4	L-Arginine	0.964766	0.00184033
ENSAPLG00000013668	ENPP4	Homotaurine	0.892197	0.0168058
ENSAPLG00000015305	RHAG	L-Lysine	-0.845243	0.0340713
ENSAPLG00000006510	EXTL3	Allantoin	-0.816731	0.0473033
ENSAPLG00000006510	EXTL3	L-Lysine	-0.897998	0.0150758
ENSAPLG00000006510	EXTL3	Deoxyribose 5-Phosphate	-0.830544	0.04064
ENSAPLG00000006510	EXTL3	Trimethylamine N-oxide	-0.87038	0.0241131
ENSAPLG00000006510	EXTL3	Indole-3-acetamide	-0.898166	0.0150273
ENSAPLG00000006510	EXTL3	L-Ornithine	-0.980242	0.00058171
ENSAPLG00000006510	EXTL3	L-Arginine	-0.915619	0.0103798
ENSAPLG00000017657	PTRHD1	L-Arginine	-0.881032	0.0203883
ENSAPLG00000017657	PTRHD1	L-Lysine	-0.9196	0.00943647
ENSAPLG00000017657	PTRHD1	L-Ornithine	-0.960717	0.0022844
ENSAPLG00000017657	PTRHD1	Indole-3-acetamide	-0.86162	0.0273984
ENSAPLG00000017657	PTRHD1	5-Hydroxylysine	-0.814698	0.0483237
ENSAPLG00000017657	PTRHD1	Allantoin	-0.819473	0.0459434
ENSAPLG00000017657	PTRHD1	Trimethylamine N-oxide	-0.846162	0.033679
ENSAPLG00000016174	WDFY3	L-Ornithine	-0.911533	0.0113934
ENSAPLG00000016174	WDFY3	L-Arginine	-0.93939	0.00539895
ENSAPLG00000016174	WDFY3	Trimethylamine N-oxide	-0.896693	0.0154573
ENSAPLG00000016174	WDFY3	Trimethyllysine	-0.868879	0.0246618
ENSAPLG00000016174	WDFY3	Indole-3-acetamide	-0.938555	0.00554726
ENSAPLG00000016174	WDFY3	Homotaurine	-0.816103	0.0476174
ENSAPLG00000016174	WDFY3	L-Lysine	0.920134	0.00931318
ENSAPLG00000016174	WDFY3	L-Ornithine	0.9409	0.00513609
ENSAPLG00000016174	WDFY3	Deoxyribose 5-Phosphate	0.893417	0.0164344
ENSAPLG00000010690	PLA2G12A	L-Ornithine	0.899626	0.0146069
ENSAPLG00000010690	PLA2G12A	5-Hydroxylysine	0.864291	0.0263758
ENSAPLG00000010690	PLA2G12A	L-Arginine	0.881976	0.0200726
ENSAPLG00000010690	PLA2G12A	Indole-3-acetamide	0.846084	0.0337122
ENSAPLG00000010690	PLA2G12A	Xanthosine	0.911725	0.0113449
ENSAPLG00000010690	PLA2G12A	Allantoin	0.850775	0.0317408
ENSAPLG00000010690	PLA2G12A	Trimethylamine N-oxide	0.87542	0.0223134
ENSAPLG00000021569	.	Indole-3-acetamide	-0.847186	0.033244
ENSAPLG00000021569	.	L-Arginine	-0.86163	0.0273949
ENSAPLG00000021569	.	Trimethylamine N-oxide	-0.827048	0.0422818
ENSAPLG00000021569	.	L-Ornithine	-0.903879	0.0134147
ENSAPLG00000004068	PDLIM5	L-Arginine	-0.819986	0.0456907
ENSAPLG00000004068	PDLIM5	L-Ornithine	-0.905191	0.0130569
ENSAPLG00000004068	PDLIM5	Homotaurine	-0.88124	0.0203184
ENSAPLG00000015915	EIF4E	Trimethyllysine	0.817186	0.0470767
ENSAPLG00000018631	.	CDP	0.817129	0.0471048
ENSAPLG00000018631	.	L-Ornithine	0.875383	0.0223264
ENSAPLG00000018631	.	Deoxyribose 5-Phosphate	0.863273	0.0267634
ENSAPLG00000018631	.	L-Lysine	0.942875	0.00480162
ENSAPLG00000005607	WDR3	L-Ornithine	0.879986	0.0207406
ENSAPLG00000023661	ATP6V1A	CDP	0.965441	0.00177087
ENSAPLG00000023661	ATP6V1A	L-Lysine	0.904672	0.0131979
ENSAPLG00000023661	ATP6V1A	5-Hydroxylysine	0.832169	0.0398873
ENSAPLG00000023661	ATP6V1A	Allantoin	0.83851	0.0370126
ENSAPLG00000023661	ATP6V1A	Deoxyribose 5-Phosphate	0.866433	0.0255687
ENSAPLG00000013621	SLC20A2	Homotaurine	-0.858318	0.0286885
ENSAPLG00000013621	SLC20A2	L-Arginine	-0.825991	0.0427842
ENSAPLG00000013621	SLC20A2	Indole-3-acetamide	-0.818673	0.0463382
ENSAPLG00000013621	SLC20A2	Trimethylamine N-oxide	-0.878996	0.0210771
ENSAPLG00000013621	SLC20A2	Trimethyllysine	-0.891996	0.0168675
ENSAPLG00000015426	.	L-Arginine	-0.828777	0.0414663
ENSAPLG00000015426	.	Trimethyllysine	-0.849819	0.0321378
ENSAPLG00000015426	.	Trimethylamine N-oxide	-0.876325	0.0219976
ENSAPLG00000011236	SLC25A4	L-Lysine	-0.906055	0.0128238
ENSAPLG00000011236	SLC25A4	L-Ornithine	-0.837578	0.0374288
ENSAPLG00000029420	LRRC58	L-Arginine	0.924807	0.0082684
ENSAPLG00000029420	LRRC58	Trimethylamine N-oxide	0.928898	0.00740349
ENSAPLG00000029420	LRRC58	Indole-3-acetamide	0.909851	0.011824
ENSAPLG00000029420	LRRC58	L-Ornithine	0.872152	0.0234729
ENSAPLG00000029420	LRRC58	Trimethyllysine	0.880529	0.0205574
ENSAPLG00000002116	SMYD1	L-Lysine	-0.868936	0.0246408
ENSAPLG00000013871	POLR1A	L-Ornithine	0.83337	0.0393352
ENSAPLG00000011267	CASQ2	L-Ornithine	-0.857214	0.0291262
ENSAPLG00000011267	CASQ2	L-Lysine	-0.877813	0.0214825
ENSAPLG00000009803	.	Serotonin hydrochloride	0.843664	0.034751
ENSAPLG00000009803	.	L-Canavanine	0.84611	0.0337008
ENSAPLG00000009803	.	L-Arginine	0.89456	0.0160904
ENSAPLG00000009803	.	Indole-3-acetamide	0.880942	0.0204184
ENSAPLG00000009803	.	Trimethyllysine	0.868509	0.0247981
ENSAPLG00000009803	.	Trimethylamine N-oxide	0.932447	0.00669106
ENSAPLG00000005039	CPEB2	L-Ornithine	0.899863	0.014539
ENSAPLG00000005039	CPEB2	Deoxyribose 5-Phosphate	0.858265	0.0287096
ENSAPLG00000005039	CPEB2	L-Lysine	0.892202	0.0168044
ENSAPLG00000005039	CPEB2	CDP	0.818262	0.0465418
ENSAPLG00000005233	C1QTNF7	Homotaurine	-0.84914	0.0324214
ENSAPLG00000007998	SLC30A9	Trimethyllysine	0.86312	0.0268217
ENSAPLG00000007998	SLC30A9	Homotaurine	0.860717	0.0277487
ENSAPLG00000007998	SLC30A9	Trimethylamine N-oxide	0.840327	0.0362079
ENSAPLG00000010735	NFXL1	L-Arginine	0.851998	0.0312358
ENSAPLG00000010735	NFXL1	Indole-3-acetamide	0.834987	0.0385973
ENSAPLG00000010735	NFXL1	L-Lysine	0.866936	0.0253811
ENSAPLG00000010735	NFXL1	L-Ornithine	0.95898	0.00248949
ENSAPLG00000010735	NFXL1	Deoxyribose 5-Phosphate	0.830406	0.0407044
ENSAPLG00000003414	DCUN1D4	Trimethyllysine	0.841181	0.0358323
ENSAPLG00000003414	DCUN1D4	Trimethylamine N-oxide	0.848668	0.0326194
ENSAPLG00000004059	AFF1	Trimethylamine N-oxide	0.81653	0.0474041
ENSAPLG00000004059	AFF1	Trimethyllysine	0.852494	0.0310324
ENSAPLG00000004530	ANXA5	Trimethyllysine	-0.874022	0.022806
ENSAPLG00000004530	ANXA5	Homotaurine	-0.967143	0.00160168
ENSAPLG00000007045	NUDT6	Homotaurine	-0.902139	0.0138967
ENSAPLG00000015054	BOC	Homotaurine	-0.927737	0.00764418
ENSAPLG00000015054	BOC	L-Arginine	-0.814929	0.0482077
ENSAPLG00000015054	BOC	Trimethyllysine	-0.834005	0.0390446
ENSAPLG00000015054	BOC	Indole-3-acetamide	-0.833663	0.0392008
ENSAPLG00000026691	.	Homotaurine	-0.88297	0.0197426
ENSAPLG00000005975	SLC35A5	Homotaurine	0.929972	0.00718413
ENSAPLG00000005975	SLC35A5	Trimethyllysine	0.909883	0.0118157
ENSAPLG00000005975	SLC35A5	Trimethylamine N-oxide	0.843766	0.0347069
ENSAPLG00000009206	SMARCA5	Homotaurine	0.942166	0.00492049
ENSAPLG00000009206	SMARCA5	Trimethyllysine	0.933882	0.00641291
ENSAPLG00000009206	SMARCA5	Trimethylamine N-oxide	0.841751	0.0355824
ENSAPLG00000012799	EDNRA	Trimethyllysine	-0.853227	0.0307325
ENSAPLG00000012799	EDNRA	Homotaurine	-0.95513	0.00297486
ENSAPLG00000015696	DCLK2	Indole-3-acetamide	0.82326	0.0440953
ENSAPLG00000015696	DCLK2	L-Arginine	0.826475	0.042554
ENSAPLG00000015696	DCLK2	Trimethyllysine	0.875496	0.0222868
ENSAPLG00000015696	DCLK2	Trimethylamine N-oxide	0.893731	0.0163394
ENSAPLG00000015696	DCLK2	L-Canavanine	0.891579	0.0169955
ENSAPLG00000015696	DCLK2	Homotaurine	0.852016	0.0312284
ENSAPLG00000015696	DCLK2	Serotonin hydrochloride	0.890133	0.0174431
ENSAPLG00000011190	GUCY1B1	Homotaurine	-0.938404	0.00557431
ENSAPLG00000011190	GUCY1B1	L-Arginine	-0.942525	0.00486016
ENSAPLG00000011190	GUCY1B1	Indole-3-acetamide	-0.953368	0.00321105
ENSAPLG00000011190	GUCY1B1	Trimethyllysine	-0.976834	0.000798777
ENSAPLG00000011190	GUCY1B1	Trimethylamine N-oxide	-0.955123	0.00297567
ENSAPLG00000015049	FNIP2	L-Lysine	0.942641	0.0048408
ENSAPLG00000015049	FNIP2	Deoxyribose 5-Phosphate	0.979026	0.000655252
ENSAPLG00000015049	FNIP2	Allantoin	0.90829	0.0122305
ENSAPLG00000015049	FNIP2	L-Ornithine	0.911359	0.0114377
ENSAPLG00000015049	FNIP2	CDP	0.899728	0.0145776
ENSAPLG00000015049	FNIP2	Guanosine monophosphate	0.897429	0.0152416
ENSAPLG00000015049	FNIP2	Isobutyrylglycine	0.817895	0.046724
ENSAPLG00000000967	RAPGEF2	L-Arginine	0.894123	0.0162215
ENSAPLG00000000967	RAPGEF2	Indole-3-acetamide	0.889859	0.0175285
ENSAPLG00000000967	RAPGEF2	Homotaurine	0.86814	0.0249343
ENSAPLG00000000967	RAPGEF2	Trimethyllysine	0.91841	0.00971394
ENSAPLG00000000967	RAPGEF2	Serotonin hydrochloride	0.839702	0.0364837
ENSAPLG00000000967	RAPGEF2	L-Canavanine	0.841925	0.0355067
ENSAPLG00000000967	RAPGEF2	Trimethylamine N-oxide	0.942987	0.00478306
ENSAPLG00000004867	CLCN3	Homotaurine	0.855091	0.0299766
ENSAPLG00000012259	TFG	Indole-3-acetamide	0.883567	0.0195456
ENSAPLG00000012259	TFG	L-Arginine	0.902261	0.0138626
ENSAPLG00000012259	TFG	Trimethyllysine	0.841977	0.035484
ENSAPLG00000012259	TFG	Trimethylamine N-oxide	0.914953	0.010542
ENSAPLG00000012259	TFG	L-Ornithine	0.817374	0.0469829
ENSAPLG00000013567	IMPG2	Indole-3-acetamide	-0.855637	0.0297566
ENSAPLG00000013567	IMPG2	Trimethylamine N-oxide	-0.850651	0.0317921
ENSAPLG00000013567	IMPG2	L-Arginine	-0.870711	0.0239928
ENSAPLG00000013567	IMPG2	L-Ornithine	-0.852961	0.030841
ENSAPLG00000021920	.	L-Ornithine	0.830154	0.0408217
ENSAPLG00000017408	.	Indole-3-acetamide	0.883707	0.0194999
ENSAPLG00000017408	.	Trimethyllysine	0.826701	0.0424466
ENSAPLG00000017408	.	L-Ornithine	0.879839	0.0207907
ENSAPLG00000017408	.	L-Arginine	0.898576	0.0149084
ENSAPLG00000017408	.	Trimethylamine N-oxide	0.877138	0.0217153
ENSAPLG00000008626	ANO5	L-Ornithine	0.901221	0.014154
ENSAPLG00000008626	ANO5	Trimethyllysine	0.910372	0.0116896
ENSAPLG00000008626	ANO5	Trimethylamine N-oxide	0.950447	0.00362246
ENSAPLG00000008626	ANO5	L-Arginine	0.983756	0.000393657
ENSAPLG00000008626	ANO5	Indole-3-acetamide	0.991313	0.00011287
ENSAPLG00000008323	RAPSN	Deoxyribose 5-Phosphate	-0.822636	0.0443972
ENSAPLG00000008323	RAPSN	L-Arginine	-0.872019	0.0235204
ENSAPLG00000008323	RAPSN	L-Ornithine	-0.923226	0.00861504
ENSAPLG00000008323	RAPSN	Indole-3-acetamide	-0.870893	0.023927
ENSAPLG00000011898	CBLB	L-Ornithine	0.90387	0.0134174
ENSAPLG00000011898	CBLB	CDP	0.873522	0.0229836
ENSAPLG00000011898	CBLB	L-Lysine	0.956556	0.00279013
ENSAPLG00000011898	CBLB	Allantoin	0.836246	0.0380275
ENSAPLG00000011898	CBLB	5-Hydroxylysine	0.880393	0.0206034
ENSAPLG00000019807	FJX1	Trimethyllysine	0.867743	0.0250813
ENSAPLG00000019807	FJX1	L-Arginine	0.889004	0.0177965
ENSAPLG00000019807	FJX1	Serotonin hydrochloride	0.900534	0.0143482
ENSAPLG00000019807	FJX1	Indole-3-acetamide	0.878384	0.0212864
ENSAPLG00000019807	FJX1	L-Canavanine	0.902792	0.0137149
ENSAPLG00000019807	FJX1	Xanthosine	0.83015	0.0408234
ENSAPLG00000019807	FJX1	Trimethylamine N-oxide	0.935479	0.00611022
ENSAPLG00000015481	PPP6R3	L-Lysine	-0.981133	0.000530593
ENSAPLG00000015481	PPP6R3	CDP	-0.908739	0.0121129
ENSAPLG00000015481	PPP6R3	Deoxyribose 5-Phosphate	-0.93599	0.00601479
ENSAPLG00000015481	PPP6R3	Guanosine monophosphate	-0.831966	0.0399808
ENSAPLG00000015481	PPP6R3	Allantoin	-0.914597	0.0106291
ENSAPLG00000015481	PPP6R3	L-Ornithine	-0.906343	0.0127468
ENSAPLG00000002424	HECTD1	L-Ornithine	0.860382	0.0278789
ENSAPLG00000002424	HECTD1	Homotaurine	0.88281	0.0197955
ENSAPLG00000002424	HECTD1	Indole-3-acetamide	0.955371	0.00294322
ENSAPLG00000002424	HECTD1	Trimethylamine N-oxide	0.943918	0.00462954
ENSAPLG00000002424	HECTD1	L-Arginine	0.946978	0.00414249
ENSAPLG00000002424	HECTD1	Trimethyllysine	0.963297	0.00199599
ENSAPLG00000002424	HECTD1	Homotaurine	0.874568	0.0226131
ENSAPLG00000002424	HECTD1	L-Ornithine	0.875115	0.0224206
ENSAPLG00000002424	HECTD1	Indole-3-acetamide	0.942939	0.00479108
ENSAPLG00000002424	HECTD1	Trimethyllysine	0.923416	0.00857311
ENSAPLG00000002424	HECTD1	Trimethylamine N-oxide	0.921108	0.0090904
ENSAPLG00000002424	HECTD1	L-Arginine	0.939442	0.00538983
ENSAPLG00000002424	HECTD1	L-Ornithine	0.958456	0.002553
ENSAPLG00000002424	HECTD1	L-Arginine	0.959329	0.00244753
ENSAPLG00000002424	HECTD1	L-Lysine	0.863228	0.0267807
ENSAPLG00000002424	HECTD1	Indole-3-acetamide	0.95895	0.0024931
ENSAPLG00000002424	HECTD1	Deoxyribose 5-Phosphate	0.841743	0.0355863
ENSAPLG00000002424	HECTD1	Trimethyllysine	0.865167	0.0260442
ENSAPLG00000002424	HECTD1	Trimethylamine N-oxide	0.90797	0.0123145
ENSAPLG00000005696	IFT57	Indole-3-acetamide	0.928414	0.00750333
ENSAPLG00000005696	IFT57	L-Arginine	0.935481	0.00610978
ENSAPLG00000005696	IFT57	Trimethyllysine	0.927778	0.00763574
ENSAPLG00000005696	IFT57	Homotaurine	0.858616	0.0285712
ENSAPLG00000005696	IFT57	Trimethylamine N-oxide	0.96222	0.00211401
ENSAPLG00000009291	ACTC1	Trimethyllysine	-0.913024	0.0110183
ENSAPLG00000009291	ACTC1	Indole-3-acetamide	-0.83011	0.0408422
ENSAPLG00000009291	ACTC1	Trimethylamine N-oxide	-0.836075	0.0381044
ENSAPLG00000024729	SPRED1	L-Canavanine	0.835253	0.0384767
ENSAPLG00000024729	SPRED1	Homotaurine	0.833129	0.0394456
ENSAPLG00000024729	SPRED1	Serotonin hydrochloride	0.832231	0.0398585
ENSAPLG00000024729	SPRED1	Indole-3-acetamide	0.954971	0.00299575
ENSAPLG00000024729	SPRED1	L-Arginine	0.956916	0.0027443
ENSAPLG00000024729	SPRED1	Trimethyllysine	0.945427	0.00438601
ENSAPLG00000024729	SPRED1	Trimethylamine N-oxide	0.989719	0.000157999
ENSAPLG00000013895	PITPNM1	L-Arginine	-0.813707	0.0488249
ENSAPLG00000013895	PITPNM1	Homotaurine	-0.850108	0.0320176
ENSAPLG00000013895	PITPNM1	Trimethyllysine	-0.88508	0.0190512
ENSAPLG00000013895	PITPNM1	Indole-3-acetamide	-0.83214	0.0399006
ENSAPLG00000005918	LDHA	L-Lysine	-0.825739	0.0429043
ENSAPLG00000002498	OSBPL5	Homotaurine	-0.817631	0.046855
ENSAPLG00000011525	TSSC4	L-Arginine	-0.878144	0.0213687
ENSAPLG00000011525	TSSC4	Indole-3-acetamide	-0.864757	0.0261991
ENSAPLG00000011525	TSSC4	L-Ornithine	-0.91313	0.0109917
ENSAPLG00000011525	TSSC4	Trimethylamine N-oxide	-0.848267	0.0327875
ENSAPLG00000011525	TSSC4	Trimethyllysine	-0.817858	0.0467422
ENSAPLG00000028329	IGF2	Homotaurine	-0.892316	0.0167694
ENSAPLG00000011264	TNNI2	L-Lysine	-0.8498	0.0321458
ENSAPLG00000011264	TNNI2	L-Ornithine	-0.884595	0.019209
ENSAPLG00000010125	SRP54	L-Ornithine	0.938447	0.00556657
ENSAPLG00000010125	SRP54	L-Arginine	0.859839	0.0280907
ENSAPLG00000010125	SRP54	L-Lysine	0.912628	0.0111174
ENSAPLG00000010125	SRP54	Indole-3-acetamide	0.843758	0.0347103
ENSAPLG00000010125	SRP54	Trimethylamine N-oxide	0.82971	0.041029
ENSAPLG00000009194	DLST	L-Ornithine	0.834529	0.0388057
ENSAPLG00000009194	DLST	L-Arginine	0.814536	0.0484059
ENSAPLG00000008694	ZC3H14	L-Arginine	0.989414	0.000167515
ENSAPLG00000008694	ZC3H14	Xanthosine	0.846942	0.0333472
ENSAPLG00000008694	ZC3H14	Trimethyllysine	0.911074	0.0115102
ENSAPLG00000008694	ZC3H14	Indole-3-acetamide	0.981363	0.000517749
ENSAPLG00000008694	ZC3H14	L-Ornithine	0.888899	0.0178295
ENSAPLG00000008694	ZC3H14	Trimethylamine N-oxide	0.990378	0.000138438
ENSAPLG00000002539	PLCXD2	L-Ornithine	0.929347	0.00731142
ENSAPLG00000002539	PLCXD2	L-Lysine	0.828647	0.0415272
ENSAPLG00000002539	PLCXD2	Deoxyribose 5-Phosphate	0.862792	0.0269475
ENSAPLG00000006645	PAPOLA	L-Arginine	0.903816	0.0134322
ENSAPLG00000006645	PAPOLA	L-Ornithine	0.860769	0.0277285
ENSAPLG00000006645	PAPOLA	Trimethylamine N-oxide	0.919986	0.00934721
ENSAPLG00000006645	PAPOLA	Trimethyllysine	0.880198	0.0206689
ENSAPLG00000006645	PAPOLA	Indole-3-acetamide	0.887202	0.0183674
ENSAPLG00000004778	CYP46A1	Indole-3-acetamide	0.846959	0.0333401
ENSAPLG00000004778	CYP46A1	L-Lysine	0.865063	0.0260835
ENSAPLG00000004778	CYP46A1	L-Arginine	0.852972	0.0308368
ENSAPLG00000004778	CYP46A1	L-Ornithine	0.9262	0.0079687
ENSAPLG00000013977	DYNC1H1	L-Lysine	0.941066	0.00510746
ENSAPLG00000013977	DYNC1H1	L-Ornithine	0.919857	0.00937688
ENSAPLG00000013977	DYNC1H1	5-Hydroxylysine	0.825762	0.0428935
ENSAPLG00000013977	DYNC1H1	CDP	0.816578	0.0473801
ENSAPLG00000010536	MARK3	L-Arginine	0.833884	0.0391
ENSAPLG00000010536	MARK3	L-Lysine	0.919827	0.00938386
ENSAPLG00000010536	MARK3	L-Ornithine	0.971927	0.00117105
ENSAPLG00000010536	MARK3	5-Hydroxylysine	0.820773	0.0453049
ENSAPLG00000010536	MARK3	Deoxyribose 5-Phosphate	0.858489	0.0286211
ENSAPLG00000010536	MARK3	Allantoin	0.828857	0.0414284
ENSAPLG00000021888	.	L-Ornithine	0.852808	0.0309037
ENSAPLG00000021888	.	Indole-3-acetamide	0.888309	0.0180156
ENSAPLG00000021888	.	L-Arginine	0.880205	0.0206666
ENSAPLG00000021888	.	Trimethyllysine	0.908507	0.0121735
ENSAPLG00000021888	.	Trimethylamine N-oxide	0.869836	0.0243112
ENSAPLG00000029447	.	Trimethyllysine	0.889675	0.0175861
ENSAPLG00000029447	.	Indole-3-acetamide	0.94132	0.0050639
ENSAPLG00000029447	.	Trimethylamine N-oxide	0.928286	0.00752984
ENSAPLG00000029447	.	L-Ornithine	0.934481	0.00629857
ENSAPLG00000029447	.	L-Arginine	0.950152	0.00366533
ENSAPLG00000009366	.	L-Ornithine	-0.814478	0.0484352
ENSAPLG00000006865	ATG14	Deoxyribose 5-Phosphate	0.839334	0.0366467
ENSAPLG00000006865	ATG14	L-Ornithine	0.908515	0.0121714
ENSAPLG00000006865	ATG14	L-Lysine	0.832463	0.0397518
ENSAPLG00000006865	ATG14	L-Arginine	0.886026	0.0187448
ENSAPLG00000006865	ATG14	Indole-3-acetamide	0.895091	0.0159316
ENSAPLG00000006181	MAPK1IP1L	Homotaurine	0.935865	0.00603811
ENSAPLG00000006181	MAPK1IP1L	Indole-3-acetamide	0.872232	0.0234442
ENSAPLG00000006181	MAPK1IP1L	L-Arginine	0.86408	0.0264558
ENSAPLG00000006181	MAPK1IP1L	Trimethyllysine	0.908254	0.0122399
ENSAPLG00000006181	MAPK1IP1L	Trimethylamine N-oxide	0.868431	0.0248267
ENSAPLG00000002349	PSMC6	5-Hydroxylysine	0.836911	0.0377281
ENSAPLG00000002349	PSMC6	L-Arginine	0.831515	0.0401896
ENSAPLG00000002349	PSMC6	L-Lysine	0.92508	0.00820928
ENSAPLG00000002349	PSMC6	L-Ornithine	0.928952	0.00739235
ENSAPLG00000010785	PRPF39	L-Arginine	0.844012	0.0346005
ENSAPLG00000010785	PRPF39	Homotaurine	0.866048	0.025713
ENSAPLG00000010785	PRPF39	Indole-3-acetamide	0.842422	0.03529
ENSAPLG00000010785	PRPF39	Trimethyllysine	0.923961	0.00845316
ENSAPLG00000010785	PRPF39	Trimethylamine N-oxide	0.887771	0.0181862
ENSAPLG00000013602	TUBGCP2	L-Ornithine	0.925797	0.00805494
ENSAPLG00000013602	TUBGCP2	L-Lysine	0.929434	0.00729367
ENSAPLG00000005711	CREG1	L-Ornithine	0.91329	0.0109519
ENSAPLG00000005966	EXOSC3	Indole-3-acetamide	0.890115	0.0174486
ENSAPLG00000005966	EXOSC3	Homotaurine	0.856183	0.0295378
ENSAPLG00000005966	EXOSC3	L-Arginine	0.898479	0.0149365
ENSAPLG00000005966	EXOSC3	Trimethyllysine	0.916182	0.0102437
ENSAPLG00000005966	EXOSC3	Trimethylamine N-oxide	0.928337	0.00751936
ENSAPLG00000014462	LDB3	Deoxyribose 5-Phosphate	-0.823611	0.0439255
ENSAPLG00000014462	LDB3	Indole-3-acetamide	-0.889563	0.0176211
ENSAPLG00000014462	LDB3	L-Arginine	-0.913501	0.0108996
ENSAPLG00000014462	LDB3	Isobutyrylglycine	-0.829691	0.0410378
ENSAPLG00000014462	LDB3	Trimethylamine N-oxide	-0.867222	0.0252745
ENSAPLG00000014462	LDB3	L-Ornithine	-0.916861	0.0100807
ENSAPLG00000014462	LDB3	L-Ornithine	-0.888064	0.0180934
ENSAPLG00000013865	STOX1	Trimethyllysine	-0.875183	0.0223966
ENSAPLG00000013865	STOX1	Trimethylamine N-oxide	-0.814812	0.0482665
ENSAPLG00000013865	STOX1	Homotaurine	-0.897838	0.0151224
ENSAPLG00000009913	HK1	L-Arginine	-0.862476	0.0270686
ENSAPLG00000009913	HK1	L-Lysine	-0.819008	0.0461728
ENSAPLG00000009913	HK1	L-Ornithine	-0.921214	0.00906622
ENSAPLG00000009913	HK1	Indole-3-acetamide	-0.835365	0.038426
ENSAPLG00000009913	HK1	Trimethylamine N-oxide	-0.848175	0.0328265
ENSAPLG00000003637	SGPL1	L-Lysine	0.845337	0.0340312
ENSAPLG00000003637	SGPL1	Xanthosine	0.858275	0.0287057
ENSAPLG00000003637	SGPL1	L-Arginine	0.955238	0.00296061
ENSAPLG00000003637	SGPL1	Indole-3-acetamide	0.941467	0.00503888
ENSAPLG00000003637	SGPL1	L-Ornithine	0.908001	0.0123063
ENSAPLG00000003637	SGPL1	Allantoin	0.844711	0.0342996
ENSAPLG00000003637	SGPL1	Trimethylamine N-oxide	0.963023	0.00202565
ENSAPLG00000003637	SGPL1	Trimethyllysine	0.883462	0.0195803
ENSAPLG00000011067	OGA	L-Arginine	0.916686	0.0101227
ENSAPLG00000011067	OGA	Trimethyllysine	0.966473	0.00166724
ENSAPLG00000011067	OGA	Indole-3-acetamide	0.92642	0.00792178
ENSAPLG00000011067	OGA	Homotaurine	0.949412	0.00377396
ENSAPLG00000011067	OGA	Trimethylamine N-oxide	0.947322	0.00408936
ENSAPLG00000016782	SFR1	L-Lysine	0.988498	0.000197692
ENSAPLG00000016782	SFR1	Allantoin	0.947564	0.00405224
ENSAPLG00000016782	SFR1	L-Ornithine	0.922451	0.00878758
ENSAPLG00000016782	SFR1	Deoxyribose 5-Phosphate	0.923815	0.00848509
ENSAPLG00000016782	SFR1	Guanosine monophosphate	0.837119	0.0376346
ENSAPLG00000016782	SFR1	5-Hydroxylysine	0.819163	0.046096
ENSAPLG00000016782	SFR1	CDP	0.89314	0.0165185
ENSAPLG00000013402	XPNPEP1	L-Lysine	-0.939251	0.00542363
ENSAPLG00000013402	XPNPEP1	Allantoin	-0.848183	0.0328228
ENSAPLG00000013402	XPNPEP1	Indole-3-acetamide	-0.913571	0.0108821
ENSAPLG00000013402	XPNPEP1	L-Ornithine	-0.948663	0.00388563
ENSAPLG00000013402	XPNPEP1	Trimethyllysine	-0.840684	0.0360504
ENSAPLG00000013402	XPNPEP1	L-Arginine	-0.921742	0.00894679
ENSAPLG00000013402	XPNPEP1	Trimethylamine N-oxide	-0.894469	0.0161175
ENSAPLG00000004481	ADD3	Trimethyllysine	-0.92972	0.00723534
ENSAPLG00000004481	ADD3	Indole-3-acetamide	-0.907545	0.0124268
ENSAPLG00000004481	ADD3	L-Arginine	-0.897806	0.0151318
ENSAPLG00000004481	ADD3	Trimethylamine N-oxide	-0.891198	0.0171128
ENSAPLG00000004481	ADD3	Homotaurine	-0.916193	0.0102411
ENSAPLG00000004481	ADD3	Indole-3-acetamide	-0.889502	0.0176401
ENSAPLG00000004481	ADD3	Trimethyllysine	-0.878076	0.0213918
ENSAPLG00000004481	ADD3	L-Arginine	-0.894832	0.016009
ENSAPLG00000004481	ADD3	Trimethylamine N-oxide	-0.879151	0.0210241
ENSAPLG00000004481	ADD3	L-Ornithine	-0.892692	0.0166547
ENSAPLG00000004481	ADD3	Homotaurine	-0.924649	0.00830284
ENSAPLG00000004481	ADD3	L-Arginine	-0.843428	0.0348532
ENSAPLG00000004481	ADD3	Indole-3-acetamide	-0.854992	0.0300163
ENSAPLG00000004481	ADD3	Trimethylamine N-oxide	-0.827696	0.041975
ENSAPLG00000004481	ADD3	Trimethyllysine	-0.861969	0.0272638
ENSAPLG00000013492	NRAP	L-Ornithine	0.817636	0.0468525
ENSAPLG00000014872	CASP8	L-Ornithine	0.854099	0.0303779
ENSAPLG00000014872	CASP8	L-Lysine	0.96084	0.00227021
ENSAPLG00000014872	CASP8	Deoxyribose 5-Phosphate	0.880963	0.0204113
ENSAPLG00000014872	CASP8	CDP	0.953791	0.00315357
ENSAPLG00000014872	CASP8	5-Hydroxylysine	0.841341	0.035762
ENSAPLG00000014872	CASP8	Allantoin	0.874188	0.0227474
ENSAPLG00000015244	CASP10	CDP	0.883459	0.0195812
ENSAPLG00000015244	CASP10	L-Lysine	0.911005	0.0115279
ENSAPLG00000015244	CASP10	5-Hydroxylysine	0.847015	0.0333163
ENSAPLG00000015244	CASP10	Deoxyribose 5-Phosphate	0.823619	0.0439217
ENSAPLG00000015244	CASP10	L-Ornithine	0.883779	0.0194762
ENSAPLG00000008708	AOX1	L-Lysine	-0.834561	0.0387911
ENSAPLG00000008708	AOX1	Trimethyllysine	-0.847409	0.0331496
ENSAPLG00000008708	AOX1	L-Ornithine	-0.927171	0.00776298
ENSAPLG00000008708	AOX1	Trimethylamine N-oxide	-0.864334	0.0263592
ENSAPLG00000008708	AOX1	L-Arginine	-0.89504	0.0159468
ENSAPLG00000008708	AOX1	Indole-3-acetamide	-0.88768	0.0182153
ENSAPLG00000024306	NABP1	L-Ornithine	0.961532	0.0021912
ENSAPLG00000024306	NABP1	L-Arginine	0.897669	0.0151716
ENSAPLG00000024306	NABP1	Deoxyribose 5-Phosphate	0.849843	0.0321281
ENSAPLG00000024306	NABP1	Trimethylamine N-oxide	0.841111	0.0358627
ENSAPLG00000024306	NABP1	Indole-3-acetamide	0.871635	0.0236588
ENSAPLG00000012742	.	L-Ornithine	0.936061	0.00600153
ENSAPLG00000012742	.	Trimethylamine N-oxide	0.824136	0.0436724
ENSAPLG00000012742	.	Indole-3-acetamide	0.839557	0.0365479
ENSAPLG00000012742	.	L-Arginine	0.866835	0.0254188
ENSAPLG00000027598	.	Homotaurine	0.811408	0.0499968
ENSAPLG00000014306	ATIC	Deoxyribose 5-Phosphate	-0.82189	0.0447598
ENSAPLG00000014306	ATIC	Indole-3-acetamide	-0.88307	0.0197094
ENSAPLG00000014306	ATIC	L-Ornithine	-0.918351	0.00972759
ENSAPLG00000014306	ATIC	L-Arginine	-0.889812	0.0175431
ENSAPLG00000014306	ATIC	Trimethylamine N-oxide	-0.818591	0.0463789
ENSAPLG00000030111	snoZ196	L-Ornithine	0.877242	0.0216794
ENSAPLG00000012452	BIN1	5-Hydroxylysine	-0.818852	0.0462495
ENSAPLG00000013213	GYPC	L-Arginine	-0.889488	0.0176444
ENSAPLG00000013213	GYPC	Indole-3-acetamide	-0.874669	0.0225776
ENSAPLG00000013213	GYPC	Trimethylamine N-oxide	-0.848891	0.0325256
ENSAPLG00000013213	GYPC	L-Ornithine	-0.899421	0.0146656
ENSAPLG00000001672	TMEM177	Homotaurine	-0.895589	0.0157832
ENSAPLG00000002082	CLASP1	Indole-3-acetamide	-0.895002	0.0159582
ENSAPLG00000002082	CLASP1	L-Arginine	-0.896256	0.0155858
ENSAPLG00000002082	CLASP1	Trimethylamine N-oxide	-0.84319	0.0349562
ENSAPLG00000002082	CLASP1	L-Ornithine	-0.862928	0.0268953
ENSAPLG00000016518	HACD2	L-Arginine	-0.834079	0.0390109
ENSAPLG00000016518	HACD2	Trimethyllysine	-0.906363	0.0127413
ENSAPLG00000016518	HACD2	Trimethylamine N-oxide	-0.839101	0.0367499
ENSAPLG00000016518	HACD2	Homotaurine	-0.959019	0.00248479
ENSAPLG00000016518	HACD2	Indole-3-acetamide	-0.850217	0.0319723
ENSAPLG00000025849	NRIP1	Homotaurine	0.933609	0.00646531
ENSAPLG00000025849	NRIP1	Trimethyllysine	0.918881	0.00960362
ENSAPLG00000025849	NRIP1	Trimethylamine N-oxide	0.85845	0.0286366
ENSAPLG00000022613	.	Indole-3-acetamide	0.874199	0.0227435
ENSAPLG00000022613	.	Trimethyllysine	0.891028	0.0171653
ENSAPLG00000022613	.	Homotaurine	0.916378	0.0101966
ENSAPLG00000022613	.	Trimethylamine N-oxide	0.888546	0.0179407
ENSAPLG00000022613	.	L-Arginine	0.872974	0.0231785
ENSAPLG00000004381	CYP27A1	CDP	0.889933	0.0175053
ENSAPLG00000004381	CYP27A1	L-Lysine	0.932681	0.00664522
ENSAPLG00000007092	RIF1	L-Lysine	0.849197	0.0323976
ENSAPLG00000007092	RIF1	L-Ornithine	0.839612	0.0365236
ENSAPLG00000029124	.	5-Hydroxylysine	-0.835448	0.0383881
ENSAPLG00000029124	.	L-Ornithine	-0.851568	0.031413
ENSAPLG00000029932	.	Indole-3-acetamide	-0.923735	0.00850273
ENSAPLG00000029932	.	L-Ornithine	-0.858244	0.0287178
ENSAPLG00000029932	.	Trimethyllysine	-0.837583	0.0374269
ENSAPLG00000029932	.	L-Arginine	-0.908739	0.0121127
ENSAPLG00000029932	.	Trimethylamine N-oxide	-0.845191	0.0340937
ENSAPLG00000009361	.	Indole-3-acetamide	-0.932776	0.00662663
ENSAPLG00000009361	.	Trimethyllysine	-0.858601	0.0285771
ENSAPLG00000009361	.	L-Ornithine	-0.875712	0.0222114
ENSAPLG00000009361	.	L-Arginine	-0.922022	0.00888388
ENSAPLG00000009361	.	Trimethylamine N-oxide	-0.866368	0.0255932
ENSAPLG00000009361	.	Homotaurine	-0.823296	0.0440779
ENSAPLG00000007838	C21orf91	L-Ornithine	0.91323	0.0109669
ENSAPLG00000007838	C21orf91	L-Lysine	0.911942	0.0112899
ENSAPLG00000007838	C21orf91	Deoxyribose 5-Phosphate	0.881978	0.0200718
ENSAPLG00000015688	BAZ2B	L-Lysine	0.818895	0.0462287
ENSAPLG00000015688	BAZ2B	L-Ornithine	0.867478	0.0251795
ENSAPLG00000010624	SLC44A3	L-Lysine	0.915077	0.0105118
ENSAPLG00000010624	SLC44A3	L-Ornithine	0.836873	0.0377453
ENSAPLG00000013474	AGL	Trimethyllysine	-0.824297	0.0435952
ENSAPLG00000013474	AGL	L-Lysine	-0.825362	0.0430845
ENSAPLG00000004827	SUCO	Homotaurine	0.908488	0.0121784
ENSAPLG00000004827	SUCO	Trimethyllysine	0.820147	0.0456116
ENSAPLG00000018550	UCK2	Indole-3-acetamide	0.85909	0.0283847
ENSAPLG00000018550	UCK2	Trimethyllysine	0.921627	0.00897273
ENSAPLG00000018550	UCK2	L-Arginine	0.865244	0.0260154
ENSAPLG00000018550	UCK2	Trimethylamine N-oxide	0.921306	0.00904539
ENSAPLG00000018550	UCK2	Homotaurine	0.862747	0.0269646
ENSAPLG00000003453	.	L-Ornithine	0.977625	0.000745365
ENSAPLG00000003453	.	L-Arginine	0.862236	0.0271611
ENSAPLG00000003453	.	L-Lysine	0.873632	0.0229442
ENSAPLG00000003453	.	Deoxyribose 5-Phosphate	0.945308	0.00440497
ENSAPLG00000003453	.	Allantoin	0.860803	0.027715
ENSAPLG00000003453	.	Isobutyrylglycine	0.835926	0.0381721
ENSAPLG00000003453	.	Guanosine monophosphate	0.863196	0.0267928
ENSAPLG00000003453	.	Indole-3-acetamide	0.838225	0.0371396
ENSAPLG00000007464	PRKAA2	Homotaurine	-0.960812	0.00227343
ENSAPLG00000007464	PRKAA2	Trimethyllysine	-0.871581	0.0236783
ENSAPLG00000007464	PRKAA2	Trimethylamine N-oxide	-0.820452	0.0454621
ENSAPLG00000014087	PGM1	L-Lysine	-0.915828	0.0103293
ENSAPLG00000014087	PGM1	L-Ornithine	-0.898137	0.0150357
ENSAPLG00000014087	PGM1	L-Arginine	-0.820382	0.0454964
ENSAPLG00000004662	BACH1	Indole-3-acetamide	0.861026	0.0276285
ENSAPLG00000004662	BACH1	L-Ornithine	0.888574	0.0179319
ENSAPLG00000004662	BACH1	L-Arginine	0.869931	0.0242767
ENSAPLG00000004662	BACH1	Trimethyllysine	0.847147	0.0332606
ENSAPLG00000004662	BACH1	Trimethylamine N-oxide	0.852652	0.0309676
ENSAPLG00000015954	DNAJC6	L-Ornithine	0.916544	0.0101567
ENSAPLG00000015954	DNAJC6	Trimethyllysine	0.910463	0.0116665
ENSAPLG00000015954	DNAJC6	L-Arginine	0.949672	0.00373556
ENSAPLG00000015954	DNAJC6	Trimethylamine N-oxide	0.942236	0.00490864
ENSAPLG00000015954	DNAJC6	L-Lysine	0.882459	0.0199118
ENSAPLG00000015954	DNAJC6	Indole-3-acetamide	0.947809	0.00401469
ENSAPLG00000029613	LEPROT	L-Ornithine	-0.833812	0.0391326
ENSAPLG00000029613	LEPROT	Trimethylamine N-oxide	-0.816151	0.0475938
ENSAPLG00000022574	GNG12	L-Arginine	-0.850179	0.0319879
ENSAPLG00000022574	GNG12	L-Ornithine	-0.91939	0.00948515
ENSAPLG00000022574	GNG12	Indole-3-acetamide	-0.846698	0.0334507
ENSAPLG00000022574	GNG12	L-Lysine	-0.89138	0.0170567
ENSAPLG00000010832	CTH	L-Lysine	0.913157	0.0109851
ENSAPLG00000010832	CTH	5-Hydroxylysine	0.852081	0.031202
ENSAPLG00000010832	CTH	L-Ornithine	0.858922	0.0284504
ENSAPLG00000010832	CTH	CDP	0.841284	0.0357872
ENSAPLG00000011651	NEGR1	L-Ornithine	-0.839101	0.0367501
ENSAPLG00000011651	NEGR1	Trimethylamine N-oxide	-0.846569	0.0335057
ENSAPLG00000011651	NEGR1	L-Arginine	-0.828651	0.0415253
ENSAPLG00000011651	NEGR1	Trimethyllysine	-0.82909	0.0413192
ENSAPLG00000012367	CRYZ	Guanosine monophosphate	0.82719	0.0422146
ENSAPLG00000012367	CRYZ	L-Lysine	0.818407	0.04647
ENSAPLG00000012367	CRYZ	Indole-3-acetamide	0.909238	0.0119828
ENSAPLG00000012367	CRYZ	L-Ornithine	0.95654	0.00279217
ENSAPLG00000012367	CRYZ	Deoxyribose 5-Phosphate	0.898943	0.0148027
ENSAPLG00000012367	CRYZ	Trimethylamine N-oxide	0.837391	0.0375126
ENSAPLG00000012367	CRYZ	L-Arginine	0.917384	0.00995623
ENSAPLG00000028976	.	Indole-3-acetamide	0.852497	0.0310312
ENSAPLG00000028976	.	L-Arginine	0.861659	0.0273837
ENSAPLG00000028976	.	Trimethyllysine	0.899301	0.0147
ENSAPLG00000028976	.	L-Canavanine	0.859374	0.0282729
ENSAPLG00000028976	.	Serotonin hydrochloride	0.858256	0.0287133
ENSAPLG00000028976	.	Trimethylamine N-oxide	0.928032	0.00758272
ENSAPLG00000028976	.	Homotaurine	0.816203	0.0475675
ENSAPLG00000012888	.	CDP	0.917079	0.0100287
ENSAPLG00000012888	.	L-Ornithine	0.913241	0.0109642
ENSAPLG00000012888	.	Deoxyribose 5-Phosphate	0.949622	0.00374297
ENSAPLG00000012888	.	Allantoin	0.875521	0.0222781
ENSAPLG00000012888	.	L-Lysine	0.940814	0.00515086
ENSAPLG00000012888	.	Guanosine monophosphate	0.830965	0.0404442
ENSAPLG00000011832	.	Indole-3-acetamide	0.852854	0.0308851
ENSAPLG00000011832	.	L-Arginine	0.850736	0.0317568
ENSAPLG00000011832	.	Trimethyllysine	0.918747	0.00963475
ENSAPLG00000011832	.	Homotaurine	0.92163	0.00897216
ENSAPLG00000011832	.	Trimethylamine N-oxide	0.902966	0.0136667
ENSAPLG00000013690	PSMD1	Indole-3-acetamide	0.861169	0.027573
ENSAPLG00000013690	PSMD1	Trimethyllysine	0.892098	0.0168362
ENSAPLG00000013690	PSMD1	Trimethylamine N-oxide	0.916383	0.0101955
ENSAPLG00000013690	PSMD1	L-Arginine	0.874441	0.0226579
ENSAPLG00000013690	PSMD1	L-Ornithine	0.81456	0.0483933
ENSAPLG00000028807	RUBCN	Indole-3-acetamide	0.87081	0.023957
ENSAPLG00000028807	RUBCN	L-Ornithine	0.94918	0.00380831
ENSAPLG00000028807	RUBCN	Guanosine monophosphate	0.8198	0.0457822
ENSAPLG00000028807	RUBCN	Deoxyribose 5-Phosphate	0.861078	0.0276084
ENSAPLG00000028807	RUBCN	Isobutyrylglycine	0.886005	0.0187515
ENSAPLG00000028807	RUBCN	Trimethylamine N-oxide	0.867529	0.0251606
ENSAPLG00000028807	RUBCN	L-Arginine	0.903612	0.0134883
ENSAPLG00000028807	RUBCN	5-Hydroxylysine	0.880294	0.0206367
ENSAPLG00000028807	RUBCN	L-Lysine	0.854643	0.0301575
ENSAPLG00000028807	RUBCN	Xanthosine	0.904502	0.0132443
ENSAPLG00000028807	RUBCN	Allantoin	0.925303	0.00816098
ENSAPLG00000002774	TFRC	5-Hydroxylysine	-0.94733	0.00408819
ENSAPLG00000004811	ACAP2	L-Lysine	0.869241	0.0245291
ENSAPLG00000004811	ACAP2	Isobutyrylglycine	0.869188	0.0245485
ENSAPLG00000004811	ACAP2	L-Arginine	0.938976	0.00547233
ENSAPLG00000004811	ACAP2	L-Ornithine	0.984758	0.000346719
ENSAPLG00000004811	ACAP2	Guanosine monophosphate	0.862851	0.0269248
ENSAPLG00000004811	ACAP2	Indole-3-acetamide	0.917017	0.0100436
ENSAPLG00000004811	ACAP2	Trimethylamine N-oxide	0.878101	0.0213833
ENSAPLG00000004811	ACAP2	Allantoin	0.894322	0.0161618
ENSAPLG00000004811	ACAP2	Deoxyribose 5-Phosphate	0.916741	0.0101095
ENSAPLG00000007597	PLEKHB2	Indole-3-acetamide	0.912926	0.0110427
ENSAPLG00000007597	PLEKHB2	Trimethyllysine	0.947866	0.00400608
ENSAPLG00000007597	PLEKHB2	Trimethylamine N-oxide	0.964864	0.00183007
ENSAPLG00000007597	PLEKHB2	L-Arginine	0.918611	0.00966664
ENSAPLG00000015450	PIGX	CDP	0.965227	0.00179271
ENSAPLG00000015450	PIGX	Allantoin	0.887472	0.0182814
ENSAPLG00000015450	PIGX	Deoxyribose 5-Phosphate	0.849987	0.0320678
ENSAPLG00000015450	PIGX	5-Hydroxylysine	0.812111	0.0496369
ENSAPLG00000015450	PIGX	L-Lysine	0.875821	0.0221732
ENSAPLG00000013322	ATG16L1	L-Ornithine	0.919819	0.00938576
ENSAPLG00000013322	ATG16L1	L-Arginine	0.937767	0.00568885
ENSAPLG00000013322	ATG16L1	Indole-3-acetamide	0.916798	0.0100959
ENSAPLG00000013322	ATG16L1	Trimethylamine N-oxide	0.936633	0.00589583
ENSAPLG00000013322	ATG16L1	Trimethyllysine	0.858348	0.0286769
ENSAPLG00000009195	SAP130	L-Ornithine	0.921111	0.00908962
ENSAPLG00000009195	SAP130	Indole-3-acetamide	0.81762	0.0468603
ENSAPLG00000009195	SAP130	L-Arginine	0.838376	0.0370727
ENSAPLG00000013537	ADIPOQ	Trimethyllysine	-0.883173	0.0196755
ENSAPLG00000013537	ADIPOQ	Homotaurine	-0.91398	0.010781
ENSAPLG00000002699	.	5-Hydroxylysine	-0.860057	0.0280056
ENSAPLG00000002699	.	L-Ornithine	-0.868346	0.0248582
ENSAPLG00000010292	FARSB	L-Ornithine	0.903542	0.0135074
ENSAPLG00000010292	FARSB	L-Lysine	0.880593	0.0205357
ENSAPLG00000010292	FARSB	Indole-3-acetamide	0.927096	0.00777881
ENSAPLG00000010292	FARSB	Trimethyllysine	0.891082	0.0171486
ENSAPLG00000010292	FARSB	L-Arginine	0.919564	0.00944471
ENSAPLG00000010292	FARSB	Trimethylamine N-oxide	0.890965	0.0171848
ENSAPLG00000008628	EIF4G1	L-Ornithine	0.854828	0.0300826
ENSAPLG00000008628	EIF4G1	L-Ornithine	0.887053	0.0184151
ENSAPLG00000008628	EIF4G1	5-Hydroxylysine	0.851498	0.0314416
ENSAPLG00000008628	EIF4G1	CDP	0.869317	0.0245012
ENSAPLG00000008628	EIF4G1	L-Lysine	0.919433	0.0094751
ENSAPLG00000000068	.	Indole-3-acetamide	0.877924	0.0214443
ENSAPLG00000000068	.	Xanthosine	0.822887	0.0442755
ENSAPLG00000000068	.	Trimethyllysine	0.879935	0.020758
ENSAPLG00000000068	.	L-Arginine	0.895997	0.0156625
ENSAPLG00000000068	.	Trimethylamine N-oxide	0.940877	0.00513996
ENSAPLG00000000442	.	L-Ornithine	0.831111	0.0403768
ENSAPLG00000006069	.	L-Lysine	-0.894224	0.0161912
ENSAPLG00000006069	.	L-Ornithine	-0.814242	0.0485543
ENSAPLG00000004298	.	Trimethyllysine	0.848375	0.0327422
ENSAPLG00000004298	.	Homotaurine	0.93195	0.00678857
ENSAPLG00000025272	SMTNL2	Indole-3-acetamide	-0.891571	0.016998
ENSAPLG00000025272	SMTNL2	Trimethyllysine	-0.880057	0.0207166
ENSAPLG00000025272	SMTNL2	L-Ornithine	-0.892905	0.01659
ENSAPLG00000025272	SMTNL2	L-Arginine	-0.904137	0.013344
ENSAPLG00000025272	SMTNL2	Trimethylamine N-oxide	-0.904342	0.0132879
ENSAPLG00000015271	.	Deoxyribose 5-Phosphate	0.88679	0.0184994
ENSAPLG00000015271	.	L-Lysine	0.952215	0.00337058
ENSAPLG00000015271	.	L-Ornithine	0.834995	0.0385935
ENSAPLG00000015271	.	CDP	0.865828	0.0257954
ENSAPLG00000015271	.	Allantoin	0.849718	0.0321801
ENSAPLG00000027385	.	Homotaurine	0.819382	0.045988
ENSAPLG00000021421	UBFD1	Allantoin	0.839618	0.036521
ENSAPLG00000021421	UBFD1	5-Hydroxylysine	0.871405	0.0237419
ENSAPLG00000021421	UBFD1	L-Lysine	0.949652	0.00373864
ENSAPLG00000021421	UBFD1	L-Ornithine	0.936244	0.00596771
ENSAPLG00000021421	UBFD1	CDP	0.834979	0.038601
ENSAPLG00000014269	RRP9	L-Lysine	0.817803	0.0467697
ENSAPLG00000014269	RRP9	L-Ornithine	0.821567	0.0449172
ENSAPLG00000025056	DMAC2L	5-Hydroxylysine	0.83628	0.0380124
ENSAPLG00000025056	DMAC2L	L-Ornithine	0.937013	0.00582616
ENSAPLG00000025056	DMAC2L	Allantoin	0.968924	0.00143359
ENSAPLG00000025056	DMAC2L	Isobutyrylglycine	0.879024	0.0210676
ENSAPLG00000025056	DMAC2L	CDP	0.917723	0.00987579
ENSAPLG00000025056	DMAC2L	Deoxyribose 5-Phosphate	0.976685	0.000809017
ENSAPLG00000025056	DMAC2L	Guanosine monophosphate	0.915812	0.0103331
ENSAPLG00000025056	DMAC2L	L-Lysine	0.960097	0.00235666
ENSAPLG00000028246	.	L-Arginine	0.814974	0.0481847
ENSAPLG00000028246	.	Trimethylamine N-oxide	0.8171	0.0471194
ENSAPLG00000028246	.	Trimethyllysine	0.821556	0.0449223
ENSAPLG00000009666	EFNA1	Allantoin	0.850794	0.0317327
ENSAPLG00000009666	EFNA1	L-Lysine	0.899553	0.0146276
ENSAPLG00000009666	EFNA1	Deoxyribose 5-Phosphate	0.914364	0.0106863
ENSAPLG00000009666	EFNA1	5-Hydroxylysine	0.844316	0.0344694
ENSAPLG00000009666	EFNA1	L-Ornithine	0.900179	0.0144491
ENSAPLG00000009666	EFNA1	CDP	0.919436	0.0094744
ENSAPLG00000014740	.	Homotaurine	0.91702	0.0100428
ENSAPLG00000014740	.	L-Ornithine	-0.881301	0.0202981
ENSAPLG00000014740	.	Trimethylamine N-oxide	-0.813434	0.0489634
ENSAPLG00000014740	.	L-Arginine	-0.865398	0.0259574
ENSAPLG00000014740	.	Indole-3-acetamide	-0.85028	0.0319459
ENSAPLG00000016578	.	L-Ornithine	0.971647	0.00119446
ENSAPLG00000016578	.	L-Lysine	0.841031	0.0358981
ENSAPLG00000016578	.	Indole-3-acetamide	0.945856	0.00431806
ENSAPLG00000016578	.	Allantoin	0.834177	0.0389662
ENSAPLG00000016578	.	Trimethyllysine	0.834133	0.0389863
ENSAPLG00000016578	.	L-Arginine	0.964394	0.00187909
ENSAPLG00000016578	.	Deoxyribose 5-Phosphate	0.830692	0.0405712
ENSAPLG00000016578	.	Trimethylamine N-oxide	0.931452	0.00688711
ENSAPLG00000022842	.	Indole-3-acetamide	0.82675	0.0424235
ENSAPLG00000022842	.	L-Ornithine	0.877246	0.0216779
ENSAPLG00000022842	.	L-Arginine	0.833861	0.0391103
ENSAPLG00000017747	VAMP8	Homotaurine	-0.946829	0.00416557
ENSAPLG00000017747	VAMP8	Indole-3-acetamide	-0.886685	0.0185329
ENSAPLG00000017747	VAMP8	L-Arginine	-0.875972	0.0221204
ENSAPLG00000017747	VAMP8	Trimethylamine N-oxide	-0.885038	0.0190648
ENSAPLG00000017747	VAMP8	Trimethyllysine	-0.932666	0.00664813
ENSAPLG00000024864	PDE1B	Trimethylamine N-oxide	-0.81544	0.0479503
ENSAPLG00000025213	.	Homotaurine	-0.834069	0.0390151
ENSAPLG00000027834	GSTO1	L-Lysine	0.870333	0.0241303
ENSAPLG00000027834	GSTO1	Deoxyribose 5-Phosphate	0.840602	0.0360867
ENSAPLG00000027834	GSTO1	L-Ornithine	0.925827	0.00804842
ENSAPLG00000029855	.	Trimethylamine N-oxide	-0.812825	0.0492729
ENSAPLG00000029855	.	Trimethyllysine	-0.859836	0.0280922
ENSAPLG00000030305	.	Allantoin	0.956249	0.00282937
ENSAPLG00000030305	.	L-Ornithine	0.83816	0.0371688
ENSAPLG00000030305	.	CDP	0.960816	0.00227299
ENSAPLG00000030305	.	5-Hydroxylysine	0.938041	0.0056394
ENSAPLG00000030305	.	L-Lysine	0.950642	0.00359421
ENSAPLG00000030305	.	Deoxyribose 5-Phosphate	0.837206	0.0375955
ENSAPLG00000010281	PCYT1B	L-Lysine	0.916908	0.0100696
ENSAPLG00000010281	PCYT1B	Allantoin	0.888728	0.0178834
ENSAPLG00000010281	PCYT1B	Guanosine monophosphate	0.829133	0.0412989
ENSAPLG00000010281	PCYT1B	Deoxyribose 5-Phosphate	0.909101	0.0120184
ENSAPLG00000010281	PCYT1B	CDP	0.948892	0.00385134
ENSAPLG00000027046	.	L-Lysine	0.905759	0.0129036
ENSAPLG00000027046	.	L-Arginine	0.83088	0.0404839
ENSAPLG00000027046	.	L-Ornithine	0.97215	0.00115261
ENSAPLG00000027046	.	Allantoin	0.820219	0.0455767
ENSAPLG00000027046	.	Deoxyribose 5-Phosphate	0.870507	0.024067
ENSAPLG00000015408	.	Indole-3-acetamide	-0.894814	0.0160144
ENSAPLG00000015408	.	Homotaurine	-0.831488	0.040202
ENSAPLG00000015408	.	L-Arginine	-0.878179	0.0213565
ENSAPLG00000015408	.	Trimethylamine N-oxide	-0.848283	0.0327808
ENSAPLG00000015408	.	L-Ornithine	-0.83751	0.0374592
ENSAPLG00000015408	.	Trimethyllysine	-0.897597	0.0151927
ENSAPLG00000021786	.	L-Ornithine	-0.828274	0.0417027
ENSAPLG00000021786	.	Indole-3-acetamide	-0.834593	0.0387764
ENSAPLG00000021786	.	L-Arginine	-0.8204	0.0454875
ENSAPLG00000021786	.	Trimethyllysine	-0.839205	0.0367039
ENSAPLG00000026618	.	Homotaurine	-0.88312	0.0196932
ENSAPLG00000025733	GANAB	Deoxyribose 5-Phosphate	-0.910145	0.0117482
ENSAPLG00000025733	GANAB	Allantoin	-0.890101	0.017453
ENSAPLG00000025733	GANAB	L-Lysine	-0.929746	0.00723009
ENSAPLG00000025733	GANAB	L-Ornithine	-0.94201	0.00494681
ENSAPLG00000025733	GANAB	CDP	-0.916819	0.0100907
ENSAPLG00000025733	GANAB	5-Hydroxylysine	-0.892763	0.016633
ENSAPLG00000015063	BCAR1	Indole-3-acetamide	0.847033	0.0333088
ENSAPLG00000015063	BCAR1	Trimethylamine N-oxide	0.88914	0.0177538
ENSAPLG00000015063	BCAR1	L-Arginine	0.868117	0.0249428
ENSAPLG00000015063	BCAR1	Trimethyllysine	0.84374	0.0347179
ENSAPLG00000015063	BCAR1	L-Ornithine	0.835415	0.0384031
ENSAPLG00000018333	SMPX	Trimethyllysine	-0.938553	0.00554758
ENSAPLG00000018333	SMPX	Trimethylamine N-oxide	-0.905691	0.0129219
ENSAPLG00000018333	SMPX	Homotaurine	-0.926484	0.0079083
ENSAPLG00000018333	SMPX	L-Arginine	-0.905332	0.0130189
ENSAPLG00000018333	SMPX	Indole-3-acetamide	-0.913789	0.0108281
ENSAPLG00000024111	.	Homotaurine	0.833919	0.0390836
ENSAPLG00000024111	.	Trimethyllysine	0.811903	0.0497431
ENSAPLG00000020394	COX5A	L-Lysine	-0.822552	0.0444381
ENSAPLG00000020394	COX5A	Trimethyllysine	-0.851913	0.0312707
ENSAPLG00000020394	COX5A	Trimethylamine N-oxide	-0.813998	0.0486778
ENSAPLG00000028211	.	L-Ornithine	0.894228	0.0161898
ENSAPLG00000028211	.	Allantoin	0.870178	0.0241866
ENSAPLG00000028211	.	L-Arginine	0.85554	0.0297958
ENSAPLG00000028211	.	Xanthosine	0.843581	0.0347869
ENSAPLG00000028211	.	Trimethylamine N-oxide	0.857826	0.0288833
ENSAPLG00000028211	.	5-Hydroxylysine	0.898991	0.0147888
ENSAPLG00000028211	.	Indole-3-acetamide	0.828809	0.0414509
ENSAPLG00000028211	.	L-Lysine	0.890001	0.017484
ENSAPLG00000017445	SLC25A39	Trimethyllysine	0.880319	0.0206283
ENSAPLG00000017445	SLC25A39	L-Lysine	0.838958	0.0368135
ENSAPLG00000017445	SLC25A39	Xanthosine	0.833441	0.0393026
ENSAPLG00000017445	SLC25A39	Indole-3-acetamide	0.972193	0.0011491
ENSAPLG00000017445	SLC25A39	L-Arginine	0.985871	0.00029804
ENSAPLG00000017445	SLC25A39	Trimethylamine N-oxide	0.969504	0.00138087
ENSAPLG00000017445	SLC25A39	Allantoin	0.846086	0.0337114
ENSAPLG00000017445	SLC25A39	L-Ornithine	0.950746	0.00357912
ENSAPLG00000021773	.	Trimethyllysine	-0.910245	0.0117224
ENSAPLG00000021773	.	Homotaurine	-0.85043	0.0318837
ENSAPLG00000021773	.	L-Ornithine	-0.861937	0.0272762
ENSAPLG00000021773	.	L-Arginine	-0.918733	0.00963811
ENSAPLG00000021773	.	Trimethylamine N-oxide	-0.91799	0.00981272
ENSAPLG00000021773	.	Indole-3-acetamide	-0.913486	0.0109033
ENSAPLG00000021958	TMCC2	Trimethyllysine	-0.865363	0.0259705
ENSAPLG00000021958	TMCC2	Homotaurine	-0.918418	0.00971194
ENSAPLG00000014736	.	Indole-3-acetamide	-0.889989	0.0174879
ENSAPLG00000014736	.	L-Arginine	-0.879339	0.0209603
ENSAPLG00000014736	.	Trimethyllysine	-0.860702	0.0277544
ENSAPLG00000014736	.	Homotaurine	-0.906827	0.0126175
ENSAPLG00000014736	.	Trimethylamine N-oxide	-0.86288	0.0269138
ENSAPLG00000027896	.	L-Ornithine	0.893925	0.0162811
ENSAPLG00000027896	.	5-Hydroxylysine	0.863363	0.0267289
ENSAPLG00000027896	.	L-Lysine	0.816124	0.0476073
ENSAPLG00000016128	.	Trimethyllysine	0.900861	0.0142557
ENSAPLG00000016128	.	Trimethylamine N-oxide	0.827059	0.0422767
ENSAPLG00000016128	.	Homotaurine	0.944908	0.0044691
ENSAPLG00000026504	.	L-Ornithine	0.844723	0.0342945
ENSAPLG00000001530	KCTD5	Homotaurine	0.930557	0.00706598
ENSAPLG00000001530	KCTD5	Trimethyllysine	0.852885	0.0308724
ENSAPLG00000026937	.	L-Lysine	-0.811915	0.0497371
ENSAPLG00000022873	.	Allantoin	0.817578	0.0468812
ENSAPLG00000022873	.	L-Lysine	0.906062	0.012822
ENSAPLG00000022873	.	Deoxyribose 5-Phosphate	0.894124	0.0162211
ENSAPLG00000022873	.	CDP	0.923217	0.00861701
ENSAPLG00000011734	MFSD2A	5-Hydroxylysine	0.832285	0.0398339
ENSAPLG00000011734	MFSD2A	L-Lysine	0.937732	0.00569532
ENSAPLG00000011734	MFSD2A	CDP	0.910815	0.0115763
ENSAPLG00000011734	MFSD2A	L-Ornithine	0.923216	0.00861742
ENSAPLG00000011734	MFSD2A	Allantoin	0.858843	0.0284816
ENSAPLG00000011734	MFSD2A	Deoxyribose 5-Phosphate	0.917822	0.00985234
ENSAPLG00000015656	SLC43A3	L-Lysine	-0.914961	0.01054
ENSAPLG00000015656	SLC43A3	CDP	-0.821565	0.044918
ENSAPLG00000015656	SLC43A3	Allantoin	-0.921722	0.00895141
ENSAPLG00000021669	.	CDP	0.988895	0.000184312
ENSAPLG00000021669	.	Deoxyribose 5-Phosphate	0.846563	0.0335081
ENSAPLG00000021669	.	Allantoin	0.880812	0.0204619
ENSAPLG00000021669	.	L-Lysine	0.890512	0.0173253
ENSAPLG00000021669	.	5-Hydroxylysine	0.861673	0.0273782
ENSAPLG00000007891	MGST3	L-Lysine	0.963399	0.00198493
ENSAPLG00000007891	MGST3	L-Ornithine	0.883909	0.0194335
ENSAPLG00000007891	MGST3	5-Hydroxylysine	0.943603	0.00468128
ENSAPLG00000007891	MGST3	Deoxyribose 5-Phosphate	0.840636	0.0360716
ENSAPLG00000007891	MGST3	Allantoin	0.963281	0.00199763
ENSAPLG00000007891	MGST3	CDP	0.930553	0.00706696
ENSAPLG00000027421	.	Indole-3-acetamide	-0.863619	0.0266315
ENSAPLG00000027421	.	L-Arginine	-0.853545	0.030603
ENSAPLG00000027421	.	L-Ornithine	-0.871569	0.0236825
ENSAPLG00000024157	.	L-Ornithine	0.948125	0.0039667
ENSAPLG00000024157	.	L-Arginine	0.818565	0.0463916
ENSAPLG00000024157	.	Deoxyribose 5-Phosphate	0.876767	0.0218439
ENSAPLG00000017981	.	Indole-3-acetamide	0.901848	0.0139778
ENSAPLG00000017981	.	L-Arginine	0.927515	0.0076907
ENSAPLG00000017981	.	Xanthosine	0.88524	0.0189992
ENSAPLG00000017981	.	L-Ornithine	0.877938	0.0214393
ENSAPLG00000017981	.	Isobutyrylglycine	0.8179	0.0467212
ENSAPLG00000017981	.	Trimethylamine N-oxide	0.919677	0.00941849
ENSAPLG00000002736	ANKRD49	5-Hydroxylysine	-0.854874	0.030064
ENSAPLG00000002736	ANKRD49	L-Lysine	-0.817596	0.0468726
ENSAPLG00000018005	.	L-Lysine	0.900683	0.0143059
ENSAPLG00000018005	.	Allantoin	0.956382	0.00281228
ENSAPLG00000018005	.	Isobutyrylglycine	0.898343	0.0149759
ENSAPLG00000018005	.	Deoxyribose 5-Phosphate	0.902759	0.0137241
ENSAPLG00000018005	.	L-Arginine	0.884923	0.0191022
ENSAPLG00000018005	.	CDP	0.84664	0.0334755
ENSAPLG00000018005	.	5-Hydroxylysine	0.902758	0.0137242
ENSAPLG00000018005	.	Indole-3-acetamide	0.852306	0.0311092
ENSAPLG00000018005	.	Guanosine monophosphate	0.851352	0.031502
ENSAPLG00000018005	.	L-Ornithine	0.962991	0.00202913
ENSAPLG00000018005	.	Trimethylamine N-oxide	0.833811	0.0391333
ENSAPLG00000018005	.	Xanthosine	0.87915	0.0210246
ENSAPLG00000021024	PSMA5	L-Lysine	0.875674	0.0222245
ENSAPLG00000021024	PSMA5	L-Ornithine	0.895846	0.0157072
ENSAPLG00000021024	PSMA5	5-Hydroxylysine	0.893976	0.0162656
ENSAPLG00000011184	ANGPTL4	Indole-3-acetamide	-0.866158	0.0256716
ENSAPLG00000011184	ANGPTL4	L-Lysine	-0.847045	0.0333038
ENSAPLG00000011184	ANGPTL4	Trimethyllysine	-0.834936	0.0386204
ENSAPLG00000011184	ANGPTL4	L-Arginine	-0.885208	0.0190094
ENSAPLG00000011184	ANGPTL4	L-Ornithine	-0.908969	0.0120529
ENSAPLG00000011184	ANGPTL4	Trimethylamine N-oxide	-0.886617	0.0185549
ENSAPLG00000011184	ANGPTL4	L-Arginine	-0.848937	0.0325066
ENSAPLG00000011184	ANGPTL4	Indole-3-acetamide	-0.858044	0.0287969
ENSAPLG00000011184	ANGPTL4	L-Lysine	-0.831574	0.0401619
ENSAPLG00000011184	ANGPTL4	Trimethyllysine	-0.887252	0.0183514
ENSAPLG00000011184	ANGPTL4	Trimethylamine N-oxide	-0.862652	0.0270013
ENSAPLG00000016490	.	Indole-3-acetamide	-0.851468	0.0314544
ENSAPLG00000016490	.	L-Arginine	-0.872673	0.0232862
ENSAPLG00000016490	.	Trimethylamine N-oxide	-0.851782	0.031325
ENSAPLG00000016490	.	L-Ornithine	-0.864397	0.0263356
ENSAPLG00000003462	KIAA0100	L-Lysine	0.842825	0.0351147
ENSAPLG00000003462	KIAA0100	L-Ornithine	0.870234	0.0241662
ENSAPLG00000021974	GLUL	L-Lysine	0.921865	0.00891903
ENSAPLG00000021974	GLUL	Deoxyribose 5-Phosphate	0.837606	0.0374163
ENSAPLG00000021974	GLUL	L-Ornithine	0.955264	0.00295718
ENSAPLG00000021974	GLUL	L-Arginine	0.962631	0.0020686
ENSAPLG00000021974	GLUL	Allantoin	0.87915	0.0210246
ENSAPLG00000021974	GLUL	Indole-3-acetamide	0.956928	0.0027428
ENSAPLG00000021974	GLUL	Trimethyllysine	0.86096	0.0276543
ENSAPLG00000021974	GLUL	Trimethylamine N-oxide	0.93146	0.00688557
ENSAPLG00000015312	SIRT7	Allantoin	0.815178	0.0480823
ENSAPLG00000015312	SIRT7	L-Ornithine	0.906002	0.0128381
ENSAPLG00000015312	SIRT7	Indole-3-acetamide	0.832278	0.0398371
ENSAPLG00000015312	SIRT7	Xanthosine	0.859345	0.0282845
ENSAPLG00000015312	SIRT7	5-Hydroxylysine	0.824965	0.0432745
ENSAPLG00000015312	SIRT7	L-Arginine	0.86951	0.0244306
ENSAPLG00000015312	SIRT7	Trimethylamine N-oxide	0.847038	0.0333067
ENSAPLG00000020340	.	L-Lysine	-0.921566	0.00898651
ENSAPLG00000020340	.	Xanthosine	-0.848234	0.0328016
ENSAPLG00000020340	.	5-Hydroxylysine	-0.967941	0.00152522
ENSAPLG00000020340	.	L-Ornithine	-0.928752	0.00743349
ENSAPLG00000020340	.	Deoxyribose 5-Phosphate	-0.859483	0.0282302
ENSAPLG00000020340	.	Allantoin	-0.951453	0.00347801
ENSAPLG00000020340	.	Isobutyrylglycine	-0.837573	0.0374312
ENSAPLG00000020340	.	CDP	-0.90775	0.0123726
ENSAPLG00000030529	.	Trimethyllysine	-0.836959	0.0377066
ENSAPLG00000023070	.	L-Arginine	-0.850943	0.0316713
ENSAPLG00000023070	.	L-Ornithine	-0.87945	0.0209224
ENSAPLG00000023070	.	Indole-3-acetamide	-0.854331	0.0302838
ENSAPLG00000024145	.	L-Arginine	-0.845576	0.033929
ENSAPLG00000024145	.	Indole-3-acetamide	-0.828683	0.0415105
ENSAPLG00000024145	.	Trimethyllysine	-0.823508	0.0439751
ENSAPLG00000024145	.	Trimethylamine N-oxide	-0.873901	0.0228489
ENSAPLG00000018678	.	L-Lysine	0.821606	0.0448981
ENSAPLG00000018678	.	Indole-3-acetamide	0.925709	0.00807373
ENSAPLG00000018678	.	Guanosine monophosphate	0.887928	0.0181364
ENSAPLG00000018678	.	Deoxyribose 5-Phosphate	0.917608	0.00990296
ENSAPLG00000018678	.	Allantoin	0.862466	0.0270726
ENSAPLG00000018678	.	L-Arginine	0.942234	0.00490905
ENSAPLG00000018678	.	Trimethylamine N-oxide	0.875335	0.0223435
ENSAPLG00000018678	.	Isobutyrylglycine	0.877442	0.0216102
ENSAPLG00000018678	.	L-Ornithine	0.961793	0.00216182
ENSAPLG00000011176	RBM5	L-Lysine	0.956456	0.00280284
ENSAPLG00000011176	RBM5	Deoxyribose 5-Phosphate	0.840263	0.0362359
ENSAPLG00000011176	RBM5	L-Ornithine	0.882308	0.0199621
ENSAPLG00000011176	RBM5	CDP	0.837976	0.0372508
ENSAPLG00000028975	.	Trimethyllysine	-0.877468	0.0216013
ENSAPLG00000028975	.	L-Ornithine	-0.886329	0.0186471
ENSAPLG00000028975	.	Trimethylamine N-oxide	-0.883021	0.0197256
ENSAPLG00000028975	.	Indole-3-acetamide	-0.942482	0.00486741
ENSAPLG00000028975	.	Homotaurine	-0.830762	0.0405388
ENSAPLG00000028975	.	L-Arginine	-0.932682	0.00664504
ENSAPLG00000026509	.	Homotaurine	0.814315	0.0485173
ENSAPLG00000000931	.	5-Hydroxylysine	-0.840996	0.0359134
ENSAPLG00000024916	.	L-Ornithine	-0.881308	0.0202957
ENSAPLG00000024916	.	L-Lysine	-0.864491	0.0263
ENSAPLG00000005381	RINT1	L-Lysine	0.866792	0.0254347
ENSAPLG00000005381	RINT1	5-Hydroxylysine	0.830838	0.0405033
ENSAPLG00000005381	RINT1	L-Arginine	0.817939	0.0467022
ENSAPLG00000005381	RINT1	L-Ornithine	0.94773	0.00402685
ENSAPLG00000018371	.	5-Hydroxylysine	-0.823109	0.0441684
ENSAPLG00000018371	.	CDP	-0.873461	0.023005
ENSAPLG00000018371	.	L-Lysine	-0.887799	0.0181774
ENSAPLG00000030468	.	Trimethyllysine	0.855336	0.0298776
ENSAPLG00000030468	.	Trimethylamine N-oxide	0.828397	0.0416446
ENSAPLG00000030468	.	Homotaurine	0.849141	0.0324212
ENSAPLG00000024667	.	Homotaurine	0.860667	0.0277679
ENSAPLG00000019004	.	L-Ornithine	-0.830059	0.0408658
ENSAPLG00000019004	.	L-Arginine	-0.851869	0.0312888
ENSAPLG00000019004	.	Indole-3-acetamide	-0.832625	0.0396772
ENSAPLG00000007410	MAP3K15	Homotaurine	0.927423	0.00771007
ENSAPLG00000007410	MAP3K15	L-Arginine	0.839291	0.0366659
ENSAPLG00000007410	MAP3K15	Trimethyllysine	0.871465	0.0237202
ENSAPLG00000007410	MAP3K15	Trimethylamine N-oxide	0.819764	0.0457998
ENSAPLG00000007410	MAP3K15	Indole-3-acetamide	0.854905	0.0300517
ENSAPLG00000023075	.	Indole-3-acetamide	0.86826	0.02489
ENSAPLG00000023075	.	Trimethyllysine	0.928817	0.00742025
ENSAPLG00000023075	.	Trimethylamine N-oxide	0.899695	0.0145872
ENSAPLG00000023075	.	Homotaurine	0.927552	0.00768297
ENSAPLG00000023075	.	L-Arginine	0.865784	0.0258121
ENSAPLG00000030713	.	L-Ornithine	-0.834868	0.0386515
ENSAPLG00000002508	.	Homotaurine	-0.889635	0.0175984
ENSAPLG00000022583	.	Trimethylamine N-oxide	0.880435	0.0205889
ENSAPLG00000022583	.	L-Ornithine	0.882482	0.0199042
ENSAPLG00000022583	.	Indole-3-acetamide	0.865505	0.0259169
ENSAPLG00000022583	.	L-Arginine	0.877425	0.0216162
ENSAPLG00000022583	.	Trimethyllysine	0.866236	0.0256423
ENSAPLG00000022583	.	Trimethyllysine	0.843844	0.0346732
ENSAPLG00000022583	.	Indole-3-acetamide	0.85959	0.0281885
ENSAPLG00000022583	.	L-Arginine	0.861967	0.0272648
ENSAPLG00000022583	.	Trimethyllysine	0.91884	0.00961316
ENSAPLG00000022583	.	Trimethylamine N-oxide	0.890075	0.0174612
ENSAPLG00000022583	.	Homotaurine	0.820488	0.0454444
ENSAPLG00000026036	.	L-Ornithine	-0.852419	0.0310631
ENSAPLG00000011785	RBBP7	Trimethylamine N-oxide	0.823365	0.0440446
ENSAPLG00000011847	SLC27A1	Trimethylamine N-oxide	-0.822427	0.0444988
ENSAPLG00000018359	.	Indole-3-acetamide	0.872478	0.0233561
ENSAPLG00000018359	.	L-Ornithine	0.964881	0.00182835
ENSAPLG00000018359	.	L-Arginine	0.891577	0.016996
ENSAPLG00000018359	.	Trimethylamine N-oxide	0.853272	0.0307144
ENSAPLG00000018359	.	L-Lysine	0.891594	0.0169909
ENSAPLG00000025217	RNaseP_nuc	Homotaurine	0.838567	0.0369873
ENSAPLG00000024220	.	Indole-3-acetamide	-0.870356	0.0241219
ENSAPLG00000024220	.	Trimethyllysine	-0.925551	0.00810763
ENSAPLG00000024220	.	Homotaurine	-0.972038	0.00116186
ENSAPLG00000024220	.	Trimethylamine N-oxide	-0.843734	0.0347209
ENSAPLG00000024220	.	L-Arginine	-0.842873	0.0350936
ENSAPLG00000029307	.	Trimethyllysine	0.857223	0.0291225
ENSAPLG00000029307	.	Homotaurine	0.826043	0.0427595
ENSAPLG00000029307	.	L-Arginine	0.811961	0.0497136
ENSAPLG00000029307	.	L-Canavanine	0.831022	0.0404179
ENSAPLG00000029307	.	Serotonin hydrochloride	0.829979	0.0409032
ENSAPLG00000029307	.	Trimethylamine N-oxide	0.877744	0.0215063
ENSAPLG00000030679	.	Indole-3-acetamide	-0.843261	0.0349253
ENSAPLG00000030679	.	L-Lysine	-0.872447	0.0233669
ENSAPLG00000030679	.	L-Arginine	-0.832624	0.0396777
ENSAPLG00000030679	.	Trimethylamine N-oxide	-0.827314	0.0421559
ENSAPLG00000030679	.	Trimethyllysine	-0.825908	0.0428238
ENSAPLG00000023996	.	Xanthosine	-0.841617	0.0356412
ENSAPLG00000023996	.	Deoxyribose 5-Phosphate	-0.874033	0.0228021
ENSAPLG00000023996	.	L-Arginine	-0.961039	0.00224741
ENSAPLG00000023996	.	Allantoin	-0.928026	0.00758396
ENSAPLG00000023996	.	L-Ornithine	-0.956138	0.00284366
ENSAPLG00000023996	.	Indole-3-acetamide	-0.949065	0.00382549
ENSAPLG00000023996	.	Isobutyrylglycine	-0.832828	0.039584
ENSAPLG00000023996	.	Trimethyllysine	-0.815219	0.0480614
ENSAPLG00000023996	.	L-Lysine	-0.912128	0.011243
ENSAPLG00000023996	.	Guanosine monophosphate	-0.827857	0.0418992
ENSAPLG00000023996	.	Trimethylamine N-oxide	-0.925106	0.00820361
ENSAPLG00000019561	.	Indole-3-acetamide	-0.868452	0.024819
ENSAPLG00000019561	.	Homotaurine	-0.899932	0.0145194
ENSAPLG00000019561	.	L-Arginine	-0.858998	0.0284206
ENSAPLG00000019561	.	Trimethyllysine	-0.966816	0.00163349
ENSAPLG00000019561	.	Trimethylamine N-oxide	-0.905001	0.0131085
ENSAPLG00000008036	MCRS1	Trimethyllysine	-0.826469	0.0425566
ENSAPLG00000008036	MCRS1	Homotaurine	-0.889211	0.0177313
ENSAPLG00000004283	.	L-Ornithine	0.934973	0.00620537
ENSAPLG00000004283	.	Indole-3-acetamide	0.870819	0.0239538
ENSAPLG00000004283	.	L-Lysine	0.898089	0.0150495
ENSAPLG00000004283	.	Trimethylamine N-oxide	0.84725	0.0332169
ENSAPLG00000004283	.	L-Arginine	0.879459	0.0209196
ENSAPLG00000004283	.	Trimethyllysine	0.821357	0.0450194
ENSAPLG00000002035	.	Homotaurine	-0.948133	0.0039655
ENSAPLG00000002035	.	Trimethylamine N-oxide	-0.824218	0.0436331
ENSAPLG00000002035	.	Trimethyllysine	-0.907644	0.0124005
ENSAPLG00000027156	.	5-Hydroxylysine	0.896146	0.0156184
ENSAPLG00000027156	.	L-Lysine	0.927683	0.00765552
ENSAPLG00000027156	.	Allantoin	0.959821	0.00238908
ENSAPLG00000027156	.	L-Ornithine	0.972501	0.00112387
ENSAPLG00000027156	.	Isobutyrylglycine	0.896702	0.0154547
ENSAPLG00000027156	.	CDP	0.88852	0.0179489
ENSAPLG00000027156	.	Indole-3-acetamide	0.82098	0.0452038
ENSAPLG00000027156	.	Deoxyribose 5-Phosphate	0.944573	0.00452314
ENSAPLG00000027156	.	Xanthosine	0.814029	0.048662
ENSAPLG00000027156	.	L-Arginine	0.853072	0.0307957
ENSAPLG00000027156	.	Guanosine monophosphate	0.878573	0.0212217
ENSAPLG00000025591	.	Indole-3-acetamide	-0.832791	0.0396008
ENSAPLG00000025591	.	L-Arginine	-0.822061	0.0446762
ENSAPLG00000025591	.	Homotaurine	-0.963379	0.00198713
ENSAPLG00000025591	.	Trimethyllysine	-0.920831	0.00915344
ENSAPLG00000025591	.	Trimethylamine N-oxide	-0.860945	0.02766
ENSAPLG00000015082	.	Homotaurine	-0.910256	0.0117196
ENSAPLG00000004146	ACTA1	L-Lysine	-0.84217	0.0353999
ENSAPLG00000024626	.	L-Ornithine	0.955384	0.00294146
ENSAPLG00000024626	.	L-Arginine	0.891362	0.0170623
ENSAPLG00000024626	.	Trimethylamine N-oxide	0.814957	0.0481934
ENSAPLG00000024626	.	Deoxyribose 5-Phosphate	0.878	0.0214182
ENSAPLG00000024626	.	L-Lysine	0.910312	0.0117053
ENSAPLG00000024626	.	Indole-3-acetamide	0.890578	0.0173047
ENSAPLG00000025099	.	Indole-3-acetamide	0.901598	0.0140481
ENSAPLG00000025099	.	L-Arginine	0.894328	0.0161598
ENSAPLG00000025099	.	Homotaurine	0.931179	0.00694158
ENSAPLG00000025099	.	Trimethyllysine	0.968459	0.00147655
ENSAPLG00000025099	.	Trimethylamine N-oxide	0.947218	0.00410537
ENSAPLG00000018959	RPL38	Homotaurine	-0.846208	0.0336592
ENSAPLG00000018959	RPL38	Indole-3-acetamide	-0.868685	0.0247333
ENSAPLG00000018959	RPL38	L-Arginine	-0.872196	0.023457
ENSAPLG00000018959	RPL38	L-Ornithine	-0.835313	0.0384496
ENSAPLG00000018959	RPL38	Trimethyllysine	-0.862415	0.0270922
ENSAPLG00000018959	RPL38	Trimethylamine N-oxide	-0.857217	0.0291248
ENSAPLG00000022135	.	L-Ornithine	-0.864598	0.0262593
ENSAPLG00000021612	IER5	Indole-3-acetamide	0.876128	0.0220661
ENSAPLG00000021612	IER5	L-Arginine	0.885211	0.0190085
ENSAPLG00000021612	IER5	Homotaurine	0.852141	0.0311771
ENSAPLG00000021612	IER5	Trimethyllysine	0.912098	0.0112506
ENSAPLG00000021612	IER5	Trimethylamine N-oxide	0.924972	0.00823253
ENSAPLG00000022744	SYPL2	L-Lysine	-0.816365	0.0474863
ENSAPLG00000022828	.	L-Ornithine	-0.963468	0.00197756
ENSAPLG00000022828	.	L-Arginine	-0.820363	0.045506
ENSAPLG00000022828	.	L-Lysine	-0.887811	0.0181735
ENSAPLG00000022828	.	Deoxyribose 5-Phosphate	-0.851866	0.0312904
ENSAPLG00000022511	.	Indole-3-acetamide	-0.845971	0.0337602
ENSAPLG00000022511	.	Trimethyllysine	-0.881731	0.0201541
ENSAPLG00000022511	.	Trimethylamine N-oxide	-0.82329	0.0440808
ENSAPLG00000022511	.	L-Arginine	-0.824926	0.0432934
ENSAPLG00000012157	TFCP2	Indole-3-acetamide	-0.844477	0.0344004
ENSAPLG00000012157	TFCP2	Trimethyllysine	-0.913217	0.0109702
ENSAPLG00000012157	TFCP2	L-Arginine	-0.824513	0.0434913
ENSAPLG00000012157	TFCP2	Trimethylamine N-oxide	-0.840504	0.0361299
ENSAPLG00000019672	.	Trimethyllysine	-0.83836	0.0370794
ENSAPLG00000019672	.	Homotaurine	-0.914562	0.0106377
ENSAPLG00000007148	MAP2K3	Homotaurine	0.908073	0.0122875
ENSAPLG00000007148	MAP2K3	Trimethyllysine	0.885301	0.0189792
ENSAPLG00000007148	MAP2K3	Trimethylamine N-oxide	0.81665	0.0473441
ENSAPLG00000018610	.	Homotaurine	0.92945	0.00729033
ENSAPLG00000000837	.	L-Lysine	0.927164	0.00776452
ENSAPLG00000000837	.	Allantoin	0.833523	0.039265
ENSAPLG00000000837	.	CDP	0.942026	0.00494413
ENSAPLG00000000837	.	Deoxyribose 5-Phosphate	0.866995	0.0253591
ENSAPLG00000031080	.	Homotaurine	-0.946511	0.00421503
ENSAPLG00000031080	.	L-Arginine	-0.84703	0.0333099
ENSAPLG00000031080	.	Indole-3-acetamide	-0.8616	0.0274064
ENSAPLG00000031080	.	Trimethyllysine	-0.917839	0.00984826
ENSAPLG00000031080	.	Trimethylamine N-oxide	-0.851424	0.0314722
ENSAPLG00000021187	RARA	Xanthosine	0.865108	0.0260667
[truncated: 13,081 more rows]
